# Supplementary material for: Modulation of RNA processing genes during sleep-dependent memory
Source: eLife. 2024 Dec 6;12:RP89023. doi: 10.7554/eLife.89023 (PMC11623928; doi:10.7554/eLife.89023)
Supplement: Figure 1—source data 1. [file elife-89023-fig1-data1.xlsx]

## Sheet: Sample Information
Sample ID	Sample	Sample Name	% Dups	% GC	M Seqs	Length	Alignment Rate
TrainedFed1	TrainedFed	19132-02-01_S90	0.798	0.44	41.1	151 bp	0.8498
UntrainedFed1	UnTrainedFed	19132-02-02_S91	0.726	0.44	38.3	151 bp	0.8461
TrainedStarved1	TrainedStarved	19132-02-03_S92	0.764	0.44	39.6	151 bp	0.846
TrainedFed2	TrainedFed	19132-04-01_S60	0.689	0.48	23.4	151 bp	0.845
UnTrainedFed2	UnTrainedFed	19132-04-02_S61	0.644	0.48	23	151 bp	0.8852
TrainedStarved2	TrainedStarved	19132-04-03_S62	0.67	0.47	24.7	151 bp	0.8988
TrainedFed3	TrainedFed	19132-04-04_S63	0.661	0.48	24.3	151 bp	0.8761
UnTrainedFed3	UnTrainedFed	19132-04-05_S64	0.684	0.48	27.2	151 bp	0.8249
TrainedStarved3	TrainedStarved	19132-04-06_S65	0.663	0.48	23.2	151 bp	0.8652
TrainedFed4	TrainedFed	19132-04-07_S66	0.644	0.47	19.7	151 bp	0.8696
UnTrainedFed4	UnTrainedFed	19132-04-08_S67	0.63	0.48	24	151 bp	0.8828
TrainedStarved4	TrainedStarved	19132-04-09_S68	0.644	0.48	21.3	151 bp	0.9003

## Sheet: Raw Counts
gene_name	TrainedFed1	TrainedFed2	TrainedFed3	TrainedFed4	UntrainedFed1	UntrainedFed2	UntrainedFed3	UntrainedFed4	TrainedStarved1	TrainedStarved2	TrainedStarved3	TrainedStarved4
7SLRNA:CR32864	9	0	0	0	0	0	1	0	2	0	1	2
a	18	0	224	40	453	229	813	216	846	737	593	38
abd-A	4	1	3	217	87	1	2	0	199	8	2	0
Abd-B	395	138	50	57	53	114	102	51	112	5	49	66
Abl	2601	548	1947	622	2693	1386	2144	2053	1960	1798	1431	1603
abo	324	0	267	52	115	379	95	51	242	1	1	0
ac	0	0	0	0	8	0	1	0	0	0	0	0
Ace	9217	5773	7041	5641	11532	6277	4863	9147	10434	8115	7417	4007
acj6	272	176	674	338	697	1327	1111	781	506	291	372	39
Acph-1	283	532	801	669	359	297	870	713	152	4	117	598
nAChRalpha1	1367	1264	1887	1281	1895	688	1608	1219	925	1168	1467	1085
mAChR-A	1767	1657	2967	1228	3612	3109	1729	2137	1745	1982	2308	1491
nAChRbeta1	6683	7935	7925	7160	10882	10903	7466	9722	9394	10545	7151	10250
nAChRalpha2	1844	2732	1723	1051	1205	3466	1832	1850	1687	1500	1416	2079
Act5C	16675	21079	14101	12742	14841	16807	13543	17548	16930	13307	16641	14895
Act42A	2274	5239	1837	2652	923	3922	3157	2626	738	982	1549	2282
Act57B	1037	29	87	142	1251	220	99	160	9266	416	174	0
Act79B	124	389	647	849	1193	921	212	1068	1361	6859	562	586
Act87E	100	1	0	2	84	132	2	1	3029	23	278	1
Act88F	1	0	0	0	41	1	0	408	200	16	37	0
Pfas	4	3	9	9	264	10	44	302	464	184	86	1
Gart	742	1	117	53	57	95	278	188	472	385	163	437
Adh	49	0	4	0	19	0	17	5	16	23	1	1
Adhr	0	0	0	0	0	0	0	0	0	0	0	0
adp	854	0	988	640	85	69	564	695	398	165	263	182
al	0	6	2	2	11	0	1	1	0	1	0	1
Mps1	96	0	28	18	66	269	476	18	88	31	30	9
Ald	28964	20546	18805	15339	24205	15841	14363	15133	26051	25727	17574	15231
Ama	3	1	320	4	1	16	170	0	5	90	0	2
amd	0	5	0	0	12	3	1	241	6	2	2	2
amx	460	2	611	457	133	328	53	248	193	192	130	270
Amy-d	133	1	824	750	498	748	510	1841	1279	2185	2446	226
Amy-p	114	11	2427	2094	1373	1753	1782	4159	3128	5858	5621	323
AnxB9	1971	4371	446	740	1302	1395	1257	1026	2672	927	1064	1118
AnxB10	1505	1191	352	711	981	921	360	653	929	1058	697	716
CG2650	148	7	14	4	16	8	19	1	35	9	4	9
Anp	0	0	0	0	0	0	0	0	0	0	0	0
aop	792	1101	858	678	1001	1097	410	562	1138	868	465	763
RpLP0	3375	3593	2504	2511	3969	3606	2583	2651	4015	2533	2063	2050
Appl	10431	11719	7125	7501	14674	10758	8195	13393	9410	8508	8344	12158
Aprt	110	184	133	111	97	167	2	0	161	204	101	138
bru1	241	2	539	593	916	210	794	333	277	236	249	465
Arl1	560	164	102	144	207	209	9	130	176	79	56	9
Argk	44209	40887	38808	23234	30595	32994	26712	30747	37752	44549	33731	37531
arm	6225	5208	4688	3177	4155	5010	4966	7311	6814	5003	5618	5334
arr	804	5	656	394	163	611	417	931	248	546	466	998
Arr1	2447	1162	2207	987	9946	2803	6143	1863	6424	4986	2770	649
Arr2	7357	4610	10899	6275	35749	8426	16919	6537	22082	13226	7331	5007
ase	0	0	0	1	0	5	1	0	3	0	2	0
ash2	0	640	332	76	330	237	1474	256	560	550	287	425
asp	5	92	56	8	237	1	6	6	9	1	84	2
aub	14	0	0	0	279	0	10	7	23	3	0	23
aurA	481	295	38	386	134	72	21	208	96	118	45	109
awd	2315	1797	1243	1038	2692	1539	1432	1670	1880	1178	895	1527
Axs	9	0	95	236	381	201	1	331	238	62	3	149
b	520	6	307	557	1643	537	1770	1113	4169	1801	879	1356
Dll	64	164	102	175	347	218	48	172	387	56	64	1
bam	1	1	3	0	7	0	5	0	2	2	0	34
baz	357	2	52	46	460	135	71	294	80	46	186	72
bcd	10	0	39	6	16	1	7	0	35	2	22	0
ben	2547	1911	1285	934	2076	1672	601	1592	2175	1531	557	1217
bi	1136	90	1354	422	951	954	639	453	1617	1033	1090	591
bib	13	803	262	279	31	291	429	411	15	625	409	437
bic	3266	1843	1527	819	2264	1124	1355	962	2719	1322	1214	893
BicC	0	0	0	0	8	0	0	0	1	0	0	0
BicD	398	180	403	87	798	884	1060	484	1050	1036	442	410
boss	11	0	3	0	245	5	257	18	42	223	16	2
brm	327	155	927	260	807	635	428	514	700	613	344	998
Brd	7	0	0	3	2	0	0	0	0	0	0	0
brn	8	0	0	0	110	2	64	0	12	80	8	2
Bsg25A	11	0	0	0	3	0	0	0	5	0	0	0
Bsg25D	263	0	1074	642	592	537	13	786	761	782	391	927
bsk	3128	1756	1789	842	3447	1884	904	2491	3400	1532	2013	1737
btd	14	0	0	29	4	1	7	1	3	2	10	5
bur	1050	660	390	743	820	307	936	699	1158	492	390	1389
bw	16	11	65	0	552	54	191	43	551	15	15	71
by	700	1465	306	4	543	262	440	14	548	1235	936	408
c(3)G	17	51	1	1	194	0	3	2	10	0	133	0
ca	516	60	1042	371	383	721	50	639	570	695	423	716
cact	2425	80	662	291	1863	814	164	911	605	551	581	708
cad	5	0	2	0	21	0	1	0	2	1	7	1
Cam	25891	9741	11592	10224	21937	10479	13791	9252	23211	11162	10228	10155
capu	802	236	283	172	377	587	140	833	685	248	408	256
car	762	3	553	101	686	499	815	338	944	373	410	0
CkIIbeta	2958	1018	2061	2484	2803	2244	2149	2142	3053	2370	1770	2773
Cat	1626	653	1421	1499	3137	1465	956	2077	4227	913	1146	901
Pka-C1	7826	7872	5219	5455	9808	4740	4485	10039	10812	5991	4563	6903
Pka-C2	82	0	0	1	3	0	1	0	2	95	0	1
CecA1	278	0	0	0	0	0	0	29	4	0	0	34
CecA2	149	0	0	0	3	63	0	0	64	1	0	1
CecB	8	2	0	0	1	0	0	40	68	0	0	38
CecC	160	0	21	27	1	75	0	173	146	0	0	0
Cec-Psi1	0	0	0	0	0	0	0	0	1	0	0	0
Cec2	0	0	1	0	0	0	0	0	1	0	0	0
Cp190	553	1160	1624	387	2222	1477	2189	792	1348	571	1266	1306
Cf2	1053	101	1359	817	1030	496	577	996	1192	734	726	242
salr	382	66	37	6	72	254	46	29	325	122	206	255
cg	3664	2742	2740	2994	3774	4032	3455	3430	4780	3586	3547	4187
Col4a1	12582	10881	4833	6904	2848	7214	5287	7677	6037	7047	4087	6485
ChAT	3988	702	2200	1360	4294	743	1646	1182	4295	2005	1650	1847
chif	1049	401	628	81	745	1003	1020	416	790	349	119	203
chic	4559	5380	2828	3529	3406	3612	3013	4795	3923	2876	2151	4192
cin	1245	1176	758	187	269	409	532	560	785	571	262	266
ck	106	12	313	6	121	2	411	294	416	137	283	19
cl	337	786	356	630	1037	479	650	858	996	518	377	574
Chc	3499	2226	1600	2502	2101	2920	2278	2117	2235	2207	1168	2721
eya	5	18	0	7	141	84	7	37	34	22	0	16
clt	298	3	465	158	506	334	283	521	184	141	2	335
cm	637	805	185	358	25	139	21	178	443	401	136	128
cn	28	1	3	0	5	3	0	1	22	1	2	1
cni	478	824	624	349	526	362	257	506	800	523	268	434
comt	7522	4139	4674	2689	7555	4754	4131	4224	8097	5593	3670	5332
cort	54	78	5	31	42	12	0	158	6	36	20	23
cos	1002	360	538	549	1044	7	919	576	1673	436	560	653
Cp15	0	0	49	0	4	0	0	2	0	0	0	0
Cp16	0	0	1	0	12	0	0	0	0	0	0	0
Cp18	9	0	58	0	1	0	0	0	4	0	0	0
Cp19	7	0	40	36	22	0	0	0	4	0	0	0
Cp36	0	0	3	0	5	0	0	0	9	0	9	0
Cp38	71	8	0	3	48	12	23	0	0	0	0	8
crc	1774	1480	1891	1058	1912	1590	1015	1526	2553	2014	1830	1557
crm	541	22	221	119	349	330	605	249	126	367	178	197
crn	505	1	383	0	50	282	0	1	25	315	48	527
csw	5176	1741	4412	1965	5633	4028	3136	4838	6980	3259	2767	4121
cta	277	741	257	32	717	231	60	221	765	864	189	247
cup	0	0	0	0	0	0	0	0	0	0	0	0
cv	53	271	492	332	284	98	134	315	814	417	156	323
cv-2	79	2	392	247	122	396	785	169	243	236	363	17
CycA	26	0	1	22	51	1	3	638	175	33	60	121
CycB	13	0	2	4	6	8	45	403	1	0	4	3
Cyt-b5-r	4707	1173	603	592	1803	1209	1065	1154	3552	973	588	1158
D	619	349	953	730	1358	670	1223	931	1749	762	950	896
D1	1401	813	770	715	1071	570	604	971	1104	584	732	1108
Dab	2370	295	898	806	2679	1376	1485	1859	789	929	1726	1287
Sap-r	5737	18975	7584	6054	4737	6031	3863	6348	5875	8215	5745	5744
Ddc	4465	3250	8119	7938	7952	10440	9644	10850	8956	9753	7793	10303
SmF	181	108	150	96	108	100	163	184	99	96	111	27
2022-12-01	9	2	83	5	23	3	4	5	27	1	5	2
Dfd	6	10	13	150	230	0	14	0	72	112	22	0
Pkg21D	325	4	1	0	98	1	68	406	278	0	5	0
Dhod	1695	218	699	189	574	171	261	265	519	508	513	74
Hr3	1110	258	52	206	693	120	309	199	485	232	188	254
dib	449	214	157	82	324	276	73	121	108	150	273	133
ect	8	0	0	0	11	2	30	4	8	0	1	17
Dip-B	9795	20537	14880	4538	2323	8102	7437	2846	3043	22425	8580	9181
Dip-C	560	615	318	2	301	602	187	402	673	394	331	681
disco	371	0	6	112	229	76	142	4	179	299	71	40
Dl	72	0	8	3	78	0	4	130	23	30	39	3
Lar	1480	624	660	835	2494	787	834	846	1437	657	525	903
Cyp6a2	189	431	478	127	1124	304	216	314	878	242	490	271
DNaseII	719	0	302	80	434	1	2	407	293	108	239	115
dnc	7251	4433	4642	4180	9555	4854	5618	4125	7612	4058	3628	4182
dor	524	419	458	100	52	486	1168	304	597	180	103	21
Pka-C3	1698	166	365	569	452	407	541	679	802	530	445	991
dpp	38	1	1	59	298	9	41	5	16	4	36	2
Dr	205	1	1	131	14	0	16	41	9	3	3	2
dsh	1948	505	425	290	290	534	302	204	358	335	694	412
Dsk	1239	1391	402	376	629	500	1598	926	1100	376	627	1265
dsx	39	2	90	4	269	0	123	5	105	354	23	47
dwg	9	0	68	196	189	2	2	360	139	140	119	115
dx	603	2	11	0	211	99	64	7	12	216	135	182
e	2684	431	594	1611	1339	1777	1354	2714	3335	1258	793	2197
bsh	261	321	84	2	55	114	308	45	15	144	43	0
ea	2	1	1	1	12	207	0	121	3	73	0	0
eag	2633	2005	2136	1696	2033	2332	3746	1801	2447	3509	1956	1244
eas	1618	10	1165	221	867	954	167	406	809	609	700	551
E(bx)	1854	77	1320	993	2687	613	387	2577	1752	979	1206	1418
ec	399	4	13	88	95	1	563	30	187	25	107	39
ecd	540	381	469	389	96	451	514	350	623	341	221	0
EcR	2039	781	1499	519	1941	914	1138	1274	1540	1134	677	1079
ed	1766	4	1069	461	1019	1902	1872	1306	1194	827	538	520
Edg78E	9	0	0	0	6	1	0	2	33	21	0	0
Edg84A	0	0	0	0	22	0	315	0	2	41	1	0
eEF1alpha2	8797	3189	5857	3865	10203	6312	4764	6339	9110	6402	5145	6583
eEF2	15752	7764	11366	9174	14417	11700	9358	9344	17361	12982	10062	11606
eg	108	0	2	0	1	0	3	1	10	0	0	2
egl	950	1	469	312	381	267	455	9	428	668	254	2
Eh	2	0	0	1	3	41	90	1	145	65	697	0
Eip71CD	1399	479	644	467	832	668	825	1060	927	2409	1028	836
Eip55E	235	1193	261	285	335	416	134	401	287	151	160	226
Eip74EF	238	108	144	221	230	17	596	803	215	274	290	504
Eip75B	7678	3812	4714	4248	6547	5219	4447	6157	4554	4934	4194	5210
emc	6713	3564	4177	2900	3764	3087	3163	4003	5235	3493	2923	3815
ems	225	0	0	0	8	0	132	2	0	0	9	2
en	2	2	0	159	111	2	25	1	55	1	28	1
ena	1082	2372	1323	1003	710	997	1344	800	561	1291	858	1925
Eno	13094	12411	11207	7597	14093	9388	10015	11196	17011	12207	9000	8929
E(Pc)	1300	859	1188	430	2122	977	834	259	1192	733	1085	798
esc	10	0	122	1	98	0	0	193	0	30	17	0
E(spl)m8-HLH	1	0	0	0	2	0	79	2	3	0	1	0
Est-6	903	756	855	584	1666	1019	498	950	3213	490	693	1114
Est-P	394	1	15	7	272	61	15	150	38	16	5	25
eve	44	1	104	1	6	0	46	2	4	16	31	0
exd	4005	1970	1703	1767	2213	1598	2881	1346	2992	1709	1317	2366
exu	15	2	0	2	13	6	2	429	18	5	95	0
e(y)1	95	6	2	66	143	82	97	59	300	100	28	66
e(y)2	59	338	161	89	285	53	64	116	176	78	106	79
eyg	3	239	58	82	89	73	132	12	7	40	15	1
E(z)	793	1152	574	110	313	262	442	450	608	565	114	464
CG17716	2043	476	780	964	1545	1080	1394	988	1802	685	789	909
Fas2	6263	6039	4432	3197	3477	5162	5401	1681	2560	6905	7060	6011
Fas3	686	7	447	240	1606	85	158	408	1138	547	569	933
Fbp1	7	17	1	0	7	0	11	52	10	0	55	0
Fbp2	5	0	0	3	10	0	0	0	0	0	3	3
Fcp3C	6	0	174	15	2	80	0	76	0	2	0	2
fj	9	0	3	0	92	0	151	4	12	0	9	1
fkh	762	3	911	175	290	602	962	86	724	342	173	1116
fl(2)d	889	1839	1683	1169	2344	1355	1345	2167	2383	1918	1852	1412
Actn	2337	540	469	1173	480	1354	1071	1178	863	1593	1081	988
fliI	518	370	264	130	614	628	953	945	740	529	452	752
flw	3857	2645	2125	2301	4110	1979	2651	2707	4258	2970	2563	1926
FMRFa	299	340	288	1	32	1415	382	626	123	20	0	219
fog	737	37	1072	363	649	383	370	277	635	643	877	354
for	1877	357	621	570	756	140	810	333	532	270	407	1
FER	1986	124	898	307	632	352	2044	53	398	1291	1222	476
gd	2	0	2	1	20	36	65	1	204	4	0	3
fs(1)K10	230	109	153	187	114	402	295	298	456	328	251	2
png	0	0	0	52	6	0	0	0	0	1	0	1
fs(1)Ya	9	1	6	1	9	1	2	0	3	0	2	1
fs(1)Yb	24	0	3	1	14	0	11	131	69	0	7	2
tj	7	429	94	0	160	1	0	326	19	69	100	35
dup	16	15	56	29	57	14	76	314	217	99	29	1
ft	118	23	258	74	290	15	234	4	293	7	59	143
ftz	6	1	0	0	14	1	0	4	10	0	2	0
ftz-f1	790	517	659	1247	1988	1252	1153	683	1254	856	1596	957
fu	319	0	122	3	326	197	2	685	5	188	12	256
fw	45	0	4	4	34	2	71	16	27	85	12	0
fy	252	0	2	0	18	3	491	324	17	0	1	178
fz	437	458	177	243	153	1145	27	898	619	375	662	333
fzy	20	1	15	1	20	11	0	203	4	18	13	29
g	873	2267	861	556	1222	1534	1287	1711	1060	1040	1030	2131
Gal	611	324	754	72	181	214	142	1090	274	342	299	314
bnb	3603	280	781	505	2085	527	1657	981	2412	755	932	646
Gapdh1	10458	7106	5104	3578	7233	5607	5699	5971	9523	6715	5324	5571
Gapdh2	24658	21530	18228	13361	19358	13833	12540	16011	24843	18370	15345	15777
Gdh	6256	1770	1685	1621	2695	2396	1858	1928	5744	1974	2851	1784
gdl	29	2	0	0	6	2	4	0	4	4	0	0
Galphai	526	574	382	470	677	918	509	765	435	178	454	569
Gbeta13F	11730	7114	6369	4762	10565	5292	4720	6534	8965	4269	5116	4749
DCTN1-p150	808	31	312	676	996	489	605	609	1470	839	562	1434
Gld	5	0	49	151	231	4	69	1	90	0	20	52
Glt	3211	2116	565	720	1452	1263	693	1857	1908	416	1453	1254
gnu	2	0	0	2	0	0	0	157	1	0	0	0
Galphao	8119	8208	5377	4597	8260	5535	4005	7010	9775	5083	5133	4927
Galphas	3185	424	1071	1083	2110	971	1600	832	1446	1694	573	1100
Got1	5711	7554	6453	3279	3861	4131	3369	3460	4681	5774	4306	2904
Got2	4758	7071	2009	1036	2131	2560	1599	2946	3649	3127	1377	1060
Gpdh1	6745	1050	2303	1764	4091	2413	3429	3189	4714	2793	2193	2382
grau	301	1087	486	759	263	455	304	636	601	237	155	422
Grd	66	68	69	68	489	147	49	311	360	510	396	114
grk	9	0	44	58	25	7	38	35	124	0	20	0
grn	16	2	141	520	341	281	130	105	42	191	127	148
gro	1243	981	492	1054	1680	1072	1311	1201	2086	774	720	939
Gs1	3306	1312	1178	1821	3084	2565	1875	2675	3991	2059	1343	1869
Gs2	46608	21939	22250	32387	29367	16751	19516	32507	46605	14616	18136	19097
gsb-n	74	0	1	0	71	2	23	0	12	2	2	1
gsb	8	1	2	2	128	0	0	0	0	17	0	2
GstD1	4273	9483	4171	1420	3379	4953	3305	3942	4557	5380	4338	2617
gt	66	3	286	52	118	82	3	162	38	3	47	370
h	1550	146	743	120	690	387	1265	88	619	1387	636	1380
H	303	1338	444	302	151	483	342	1468	290	687	462	524
H2.0	2	0	42	0	7	1	0	0	0	1	0	0
halo	0	0	0	0	0	0	1	0	8	0	0	0
hay	469	2	132	234	304	14	7	404	499	407	263	2
hb	12	1	158	216	52	104	1	0	21	29	0	0
her	847	0	585	191	191	291	147	807	11	103	428	16
Hex-A	9248	11999	12028	3723	3769	6041	4264	4414	5535	13512	8000	10714
Hex-C	177	0	1	1	559	131	15	22	495	119	76	38
hfw	359	1695	1091	538	1472	593	1109	368	1148	605	901	1051
His2Av	1868	1757	778	1365	1353	883	1107	1221	1108	1088	937	803
hook	2345	2683	2220	1269	1354	1925	1836	1647	1268	1361	1381	2314
Hmr	322	2	139	0	116	3	1	22	26	370	22	2
Hn	219	846	474	288	1442	318	277	156	1051	245	197	1
Hrb98DE	2488	2533	4113	2615	3793	3453	3737	2984	3698	3101	2485	4121
Hsc70-1	0	0	0	0	87	34	29	0	390	59	44	0
Hsc70-2	101	3	233	0	158	278	788	201	246	522	123	477
Hsc70-3	4239	3736	3700	1734	3704	4488	4059	3227	3427	3548	3539	4587
Hsc70-5	1101	716	1551	1237	2102	1825	1095	1369	2946	2715	2023	1553
Hsf	191	2357	1581	732	1498	1539	851	1382	847	1323	977	1702
Hsp22	0	0	0	0	0	0	0	0	0	0	0	0
Hsp23	122	459	103	199	366	2	639	273	298	987	2365	111
Hsp26	6	761	257	364	145	294	181	807	1913	1034	8860	1091
Hsp27	148	179	107	111	30	45	169	446	609	82	4129	390
Hsp67Ba	988	0	254	92	231	95	284	26	576	195	406	166
CG4456	0	0	0	11	2	0	0	0	0	0	0	0
Hsp67Bc	1101	306	276	401	540	514	470	211	921	417	745	509
Hsp68	33	46	493	7	333	2	57	25	643	135	5845	235
Hsp83	14883	21993	5231	5845	7363	12626	2980	14322	13766	22767	19271	17082
lncRNA:Hsromega	32733	21039	40577	33735	61558	40959	35798	34721	41013	44128	52998	43290
hth	8344	2910	2251	2513	5119	4468	5010	2905	4283	4307	6256	3179
Ide	2034	1177	1658	830	1814	884	796	639	2046	889	2010	1215
Idh	3051	2206	2874	1590	2659	2767	1600	2977	3665	2168	1872	2520
if	775	4	626	186	334	271	66	363	324	560	405	71
ImpE1	342	0	152	2	168	30	115	122	266	265	34	19
ImpE2	0	0	0	0	8	2	0	0	10	0	0	0
ImpE3	1	0	0	3	6	126	0	0	8	0	0	0
ImpL1	0	0	1	0	5	0	2	0	0	1	1	0
ImpL2	1490	4589	942	611	928	425	458	402	297	1085	850	691
Ldh	232	0	0	0	62	0	2	168	68	23	28	60
in	148	1	3	1	8	0	55	5	6	2	1	0
inaD	111	452	314	184	1615	333	1033	275	841	1031	161	315
inv	9	0	3	1	11	0	48	34	13	0	2	150
ix	221	536	279	171	203	140	248	17	216	80	36	37
janA	281	352	96	160	155	37	318	140	218	191	199	132
janB	0	0	0	0	3	0	1	0	0	0	0	0
Jon44E	83	0	0	0	26	1	2	0	13	0	1	0
Jra	493	539	287	370	391	86	226	538	491	579	365	287
kar	446	1800	1192	298	1195	249	651	286	523	1247	952	1420
kay	2663	2626	948	586	1073	1271	435	1367	3479	1506	1763	846
kel	852	810	802	559	1042	890	537	92	1749	769	279	298
Khc	1699	693	1815	826	1154	672	1982	1199	1129	1061	893	1314
kkv	9	61	7	4	75	3	7	4	85	17	15	0
kl-2	18	0	37	0	13	2	58	0	8	2	1	0
klar	1342	101	951	545	1068	371	504	793	1259	1083	684	583
kn	11	764	249	154	300	236	6	461	133	309	644	380
kni	16	0	2	0	52	5	30	2	124	9	3	4
knk	3	0	0	0	135	0	1	2	289	1	0	1
knrl	50	1	27	77	31	3	78	72	11	0	7	70
kto	399	2	38	14	396	7	99	119	28	175	169	3
Kr	19	3	207	4	527	0	193	374	12	105	152	0
kz	515	0	198	186	430	259	446	2	163	141	4	53
Mybbp1A	12	0	185	5	260	4	6	275	58	153	107	216
egh	1556	2703	2465	1510	2337	1601	2258	1774	3070	1227	1720	1101
l(1)10Bb	269	414	324	176	856	99	4	293	287	128	95	272
Hlc	376	336	680	649	834	679	360	256	9	331	563	487
Grip91	328	2	404	267	354	214	0	147	304	513	206	288
dlg1	4052	3437	2844	1937	5638	3384	2661	4068	4964	4314	3244	3146
ifc	1242	419	1200	282	763	989	330	1119	392	600	832	1136
eIF4A	17858	12492	12291	11621	12187	12939	11102	11096	19340	11910	11532	9061
Arpc1	978	2501	1199	1385	703	1107	878	801	709	471	946	917
Sos	507	1128	97	494	794	815	1195	272	392	461	976	638
NimC3	168	0	13	1	13	10	3	0	6	2	49	0
Pgant35A	120	2	3	2	290	161	94	302	170	45	234	188
CIAPIN1	511	1	283	120	389	172	6	703	175	108	177	12
stc	572	575	272	428	211	244	532	698	248	310	259	253
esg	0	0	0	5	4	0	0	2	2	1	15	1
wor	2	0	0	2	6	0	2	78	0	1	0	0
Mtr4	38	18	291	10	315	236	3	175	234	132	164	0
Gli	35	93	4	4	60	0	33	2	712	34	52	0
ND-B17	2392	928	527	824	1317	1116	955	729	1544	885	1010	845
wek	460	47	52	0	162	155	118	17	164	137	30	40
Ca-alpha1D	2594	1782	2469	2319	3317	3558	3287	3850	4183	3149	1250	3229
Cyp303a1	262	133	130	203	206	123	2	120	238	169	132	122
crp	1075	2109	1565	1760	1457	2856	2946	2422	2666	2665	2293	2946
mRpL4	775	0	339	427	878	134	439	750	1025	522	490	390
l(2)37Bb	496	416	187	168	318	1055	466	364	567	660	372	348
Catsup	279	1	643	819	516	614	1045	632	50	447	112	339
Lim3	400	500	479	173	190	1034	47	398	352	305	85	387
l(2)37Cc	1632	1429	606	362	941	275	97	1510	683	1017	373	917
CG10561	741	147	516	981	1173	848	960	1758	1597	975	937	774
swm	554	430	482	730	1084	396	635	957	1031	928	596	870
AspRS	15	449	627	834	459	132	1324	934	1090	951	269	380
l(2)gl	32	107	997	208	271	302	128	509	751	660	361	390
l(2)tid	172	422	811	392	548	716	677	492	621	594	673	1069
dre4	255	469	548	482	44	129	556	545	534	327	329	177
l(3)73Ah	937	154	475	507	355	300	506	248	702	805	487	112
Prosbeta6	173	1221	346	747	911	594	721	501	320	569	325	359
sas	56	1	27	8	426	9	43	2	481	111	2	135
l(3)87Df	0	140	135	182	485	387	92	588	496	456	152	251
dco	1103	38	1233	908	2051	948	452	1417	1227	1105	949	824
hyd	610	8	481	608	1015	584	1456	1038	1412	991	494	902
l(3)mbn	1	1	1	0	13	0	0	2	10	0	2	0
l(3)mbt	489	157	337	259	351	35	412	349	778	75	387	76
sti	25	0	4	3	13	2	93	3	211	1	4	3
pho	1853	272	1075	224	1345	683	269	483	1015	1229	905	1646
lab	94	0	36	1	156	1	12	1	6	4	6	0
lace	1423	574	856	463	342	282	296	314	528	242	370	622
Lam	422	962	1092	352	679	626	316	593	1463	599	473	564
LanA	168	3322	842	1168	1056	478	1302	581	634	607	1029	124
Lcp1	0	1	0	31	58	0	4	143	43	10	133	22
Lcp2	8	0	0	0	1	0	1	0	3	0	1	0
Lcp3	8	0	0	1	4	0	0	0	1	0	0	0
Lcp4	0	0	0	0	4	0	0	0	6	0	0	1
lds	2	0	1	1	17	0	13	5	174	16	5	8
robo2	557	1	196	244	201	403	45	96	262	532	288	171
lin	124	61	63	94	501	908	440	79	335	215	327	538
l(1)sc	0	0	0	1	6	0	0	0	0	2	1	0
Lsp1alpha	23	0	5	4	10	0	12	0	121	0	1	298
Lsp1beta	384	0	121	0	134	1	179	590	511	3	13	0
Lsp1gamma	1	0	6	0	9	0	1	0	189	1	52	0
Lsp2	45	0	3	0	829	218	6	26	44	11	0	5
lt	549	827	1112	459	821	623	701	1199	329	563	585	838
Rab32	94	108	340	655	1647	182	243	674	1884	721	4	191
Mal-A2	0	1	0	2	95	0	4	2	30	1	1	1
Mal-A1	0	5	2	176	80	0	2	1	1	114	105	4
Mal-A3	0	0	0	1	39	0	7	0	11	1	85	2
sens	21	1	0	0	52	3	4	65	19	0	2	1
lz	38	0	0	14	98	32	3	2	9	64	57	9
m	26	46	0	1	3	36	4	0	38	50	154	6
Kaz-m1	155	1	155	157	10	0	0	0	114	65	163	6
RpL36	4975	3605	2237	2123	3997	2542	2315	2157	5175	2163	2717	2524
RpS5a	2612	3790	2348	1594	2309	1583	2174	1443	3813	2249	1666	1138
E(spl)m2-BFM	3	0	1	24	1	0	0	0	12	2	24	0
RpLP1	3719	4018	1924	3386	3347	2015	2739	2397	4054	2148	2006	1886
E(spl)m3-HLH	2	0	113	0	12	0	1	1	3	91	0	0
RpS3	2051	2385	1049	836	2348	1284	1848	898	3329	1254	1167	954
RpL32	2228	2026	1674	1870	2656	1537	1469	1169	3747	1326	933	1819
E(spl)m4-BFM	2	1	1	0	11	0	2	0	10	0	0	0
E(spl)m5-HLH	3	0	2	31	40	1	3	1	14	0	0	0
E(spl)m6-BFM	0	0	2	0	4	0	1	0	0	1	64	3
E(spl)m7-HLH	3	0	0	0	0	0	1	0	0	0	0	1
Rcc1	1032	1001	510	261	508	118	269	1275	207	160	22	317
mal	901	0	0	0	12	190	2	2	18	106	0	256
mam	628	148	320	408	991	461	291	340	992	488	334	385
Map205	2431	861	1435	364	1760	689	616	584	1371	810	623	559
twe	481	81	157	19	369	167	52	566	121	110	186	143
mei-9	57	21	1	0	13	2	5	300	265	13	5	18
mei-218	4	0	0	1	7	0	6	0	1	0	1	0
mei-S332	8	59	13	159	158	3	16	49	132	44	88	29
mei-W68	13	0	1	0	10	0	1	52	9	1	1	0
Men	5338	5603	4898	2519	7425	8852	4329	5875	4225	5953	3568	4822
Met	866	1172	793	114	658	1111	69	832	1351	721	592	429
E(spl)malpha-BFM	12	0	0	0	113	0	0	0	5	0	0	0
E(spl)mbeta-HLH	28	0	114	91	57	2	19	163	272	11	0	0
E(spl)mdelta-HLH	0	0	2	0	3	0	1	0	7	0	2	2
E(spl)mgamma-HLH	4	0	0	0	5	0	0	84	6	15	0	0
mago	600	166	474	263	534	586	87	213	90	418	389	219
Mlc1	825	4	99	0	481	115	109	176	3140	544	142	2
Mlc2	843	0	225	360	753	221	175	500	5844	557	510	81
mle	591	1155	494	259	1880	1785	508	1591	1149	2108	1026	1383
msl-3	404	47	42	44	389	64	97	81	348	399	114	29
mnd	2234	209	60	112	859	1457	620	1380	1025	437	832	157
mod	633	1	831	192	457	424	482	721	1331	886	821	695
mod(mdg4)	606	610	1178	631	1422	1531	1133	1080	1472	1201	1127	1584
mor	451	504	304	492	627	395	507	581	1202	1000	228	779
Rpn8	723	450	150	569	435	395	751	516	676	530	484	333
Mp20	316	1	1	0	191	1	235	377	12292	146	76	266
mr	277	3	3	150	207	299	879	316	127	121	1	392
ms(3)K81	3	0	1	0	29	3	2	1	49	1	2	12
sa	0	0	0	0	7	0	1	0	0	0	2	0
Acp26Aa	75	0	0	0	13	1	77	0	7	0	0	1
Acp26Ab	0	0	0	0	1	0	0	0	11	0	1	0
Mst87F	18	1	127	55	0	33	1	13	1	0	3	0
Acp95EF	87	0	55	35	18	42	39	1	13	28	12	60
Mst98Ca	6	0	1	1	2	2	0	0	117	0	0	58
MtnA	5772	6192	5163	3465	5665	3387	5471	2294	6693	5992	4232	2951
MtnB	1	0	3	0	3	5	0	21	22	0	0	0
mu2	8	2	1	14	20	39	193	156	307	179	256	242
mud	15	1	12	2	15	1	17	3	17	9	0	31
mus101	8	8	88	122	144	8	14	140	13	141	13	0
mus201	229	1	0	0	233	45	69	176	467	157	37	191
mus205	287	13	253	271	626	148	90	412	404	159	358	36
mus301	9	3	1	13	4	0	3	0	13	61	7	1
mus304	1	2	1	0	133	1	2	3	3	0	113	0
mus308	116	291	267	174	286	64	222	204	526	165	271	54
Blm	172	51	33	36	72	244	78	31	137	23	16	98
mus312	0	0	0	0	0	0	0	0	0	0	0	0
Myb	0	0	0	0	0	1	0	2	1	0	0	0
na	1193	253	700	476	567	138	1165	843	717	1017	726	484
Atpalpha	95216	54396	58749	41976	82326	65286	56207	65197	79665	68944	45316	56083
nau	49	1	0	0	9	0	1	35	8	0	1	3
ncd	151	26	60	14	169	318	27	430	370	107	140	22
ndl	78	3	10	6	62	2	2	2	20	1	40	0
nec	959	2210	2208	658	503	1172	204	329	1104	2183	1205	1487
net	396	0	20	58	33	0	1	31	155	2	27	16
neur	60	756	298	364	354	6	9	252	97	128	5	518
ng1	55	0	0	0	1	0	18	0	0	0	0	0
ninaA	0	0	56	1	559	0	261	122	454	194	57	104
ninaB	1498	43	674	1071	620	438	1024	1602	1426	655	301	834
ninaC	273	0	469	431	2420	251	575	607	1747	1764	850	478
ninaD	0	581	292	388	11	135	2	304	237	153	0	0
ninaE	2243	1747	9292	2263	49836	9517	18836	3478	30660	14449	7083	690
slou	22	0	103	0	12	0	77	0	5	32	1	0
nkd	62	4	894	199	493	577	938	722	463	66	367	273
nod	241	43	22	2	862	147	158	32	764	362	255	217
nos	2	0	25	23	14	4	123	361	10	6	6	17
numb	804	391	627	253	864	580	251	32	1280	480	440	687
odd	9	3	84	0	7	0	3	203	7	5	4	0
okr	212	247	121	148	237	452	217	99	241	168	301	185
opa	206	2	349	140	296	2	4	5	92	29	274	77
or	7	322	59	0	156	205	218	328	158	118	298	380
ord	15	1	51	4	37	1	6	0	11	2	0	0
ort	8	133	268	371	1330	268	1103	214	2	606	377	1339
osk	0	0	0	0	0	0	0	0	0	0	1	0
osp	1420	0	452	137	326	506	14	12	128	99	32	424
otu	19	17	1	0	22	0	24	266	1	0	7	0
ovo	60	2	210	43	203	2	25	183	61	7	6	8
SP	0	0	0	0	1	0	0	0	0	0	0	0
pbl	1073	1181	964	271	411	63	20	116	284	1311	465	214
Pc	996	40	672	180	459	778	343	498	849	797	678	356
Pcl	788	2	490	501	314	1058	984	621	781	520	768	319
Pcp	9	0	0	0	4	0	138	1	0	4	0	1
pcx	45	3	676	239	1066	426	649	8	425	241	26	617
peb	79	144	47	15	246	47	4	22	15	87	86	18
CG10598	0	0	16	0	5	0	1	2	0	0	1	0
CG9757	0	0	0	0	2	0	0	0	1	0	0	0
Fib	25	0	0	2	57	97	39	18	44	81	1	1
CG2150	0	0	1	3	29	0	49	0	130	5	3	2
Pepck1	0	0	0	0	0	0	0	0	0	0	0	0
per	841	176	714	402	21	461	539	205	388	422	280	498
Pfk	2653	2695	3665	3048	3657	3698	2001	5212	4680	4377	2916	2684
Pgi	4225	5550	5601	3897	4629	4906	3395	3067	4273	5640	5019	4551
Pgm	2364	830	855	1584	2046	1121	963	1405	1732	484	830	376
Raf	511	1412	343	366	1095	1052	988	678	656	511	489	1333
phr	314	147	183	184	239	178	118	223	312	138	186	73
Pig1	0	0	0	1	71	0	0	0	1	1	9	0
pim	1	0	1	0	10	1	0	143	7	3	49	0
pip	41	39	22	98	110	52	117	66	17	41	176	13
pk	71	0	93	4	104	99	10	98	66	1	85	0
Pkc53E	4993	771	1509	3121	3313	1692	2093	2593	2973	2390	2023	1907
Pkc98E	5662	4967	4064	2976	5943	2604	2893	4684	3942	3221	3324	3904
plu	9	1	5	0	2	0	2	0	2	0	16	0
pn	306	34	228	143	404	526	104	332	616	179	243	201
pnr	3	12	3	99	261	9	213	188	18	234	155	494
pnt	628	68	187	221	307	425	656	264	803	208	450	453
polo	16	6	0	1	13	4	0	1	8	29	2	1
Poxm	113	0	36	1	78	4	7	3	57	25	4	0
Poxn	10	0	0	159	16	1	175	2	4	178	26	0
Pp1-13C	28	0	1	0	12	0	1	3	7	1	0	1
Pp1alpha-96A	2231	1297	963	1330	1171	2332	2808	1601	3058	1577	1058	1203
Ppn	5103	12881	1861	5607	3095	4885	4990	8905	5108	2466	1892	2734
PpV	678	442	914	213	484	639	234	832	987	242	516	518
PpY-55A	6	0	1	2	3	0	0	0	1	1	2	0
pr	436	288	53	219	492	324	258	320	1047	435	352	566
prd	0	6	1	1	12	152	135	0	10	53	102	0
Prm	322	2	44	87	250	87	308	190	861	218	523	87
CG2841	607	654	623	1	219	386	20	198	971	584	438	206
Pu	1230	0	344	1	1176	282	240	263	1287	632	298	32
pum	5169	1895	2493	4028	7278	3375	5246	3988	6055	3351	3450	3909
put	103	43	1830	951	1224	1569	976	2400	1099	981	903	515
pwn	444	5	5	14	219	4	3	2	32	18	3	2
px	1018	595	1061	1557	1085	1059	1344	1437	798	1057	892	1038
qua	2	0	3	0	18	0	9	243	5	0	2	0
r	52	1	457	28	86	76	89	13	236	200	3	0
ras	1359	1481	1427	300	1474	1921	755	1567	1260	1842	1982	1099
Ras85D	1800	1246	2714	1115	1286	2182	637	550	1934	1688	1368	1600
Ras64B	700	869	708	333	873	433	1205	790	756	271	661	861
raw	1030	913	258	403	1028	549	368	632	568	573	509	747
rb	38	4	254	397	156	241	132	69	680	289	52	231
rdgB	6350	1866	1566	2146	3183	2727	3139	4173	3112	2225	2053	3345
rec	877	344	211	159	653	297	481	311	298	318	170	508
ref(2)P	3668	4599	1987	1861	3370	2740	1320	2191	3167	2891	1171	2047
Rh2	6551	4261	4094	7106	9330	5771	8687	4896	12070	2853	7724	6498
Rh3	4	1	4	0	3363	374	509	99	982	602	297	0
Rh4	4	105	856	2	5489	589	2557	129	2053	947	494	0
rib	15	0	1	4	55	43	6	2	36	0	1	0
rk	38	62	68	77	147	101	79	101	64	25	233	66
rl	896	568	1673	778	1465	733	1075	1304	2141	1045	1437	1560
r-l	720	410	222	110	458	484	162	379	633	241	253	210
Rm62	5030	5940	4448	3957	5675	4713	5299	3633	5272	5552	4135	6743
ro	42	0	0	9	22	56	0	0	45	47	42	0
rod	29	1	16	2	241	3	5	115	346	7	26	21
amos	0	0	0	0	38	0	2	0	3	0	0	0
RpLP2	3059	2052	1515	1593	2441	1442	1715	1264	3874	1303	1113	1378
RpII18	624	974	348	510	461	422	741	447	822	327	276	607
RpII215	176	0	476	992	814	1387	410	633	1049	511	456	449
RpI135	23	654	19	3	754	2	111	1	15	176	0	2
RpL4	3244	6148	2852	3717	3577	2696	4605	4258	5319	2748	2108	2430
rst	595	645	134	203	29	334	397	897	64	199	136	1
rt	31	52	1	227	19	32	22	723	7	209	144	23
ru	318	0	359	10	287	143	570	575	246	197	2	0
run	3	1	0	1	29	237	6	72	4	0	31	0
rut	2629	457	844	2024	2240	1735	1380	1977	1724	1510	1460	977
rux	20	262	1	132	184	0	209	89	47	143	162	150
ry	48	1461	830	46	66	686	3	10	13	445	531	197
S	1032	8	450	878	1819	804	698	492	1112	673	1244	1114
sad	27	0	1	7	16	5	0	7	7	4	6	7
sala	0	0	0	0	0	0	0	0	0	0	0	0
sax	1037	651	366	638	1050	1334	1129	1225	718	468	1211	998
Sb	199	3	116	30	85	0	11	75	223	56	27	29
sbr	1502	997	2082	1987	1805	1869	1507	2076	1361	1522	2568	1833
sca	2235	1307	685	582	667	848	609	1057	1180	1326	583	894
Sce	438	0	914	19	298	422	0	50	446	310	209	401
Scm	652	991	915	590	1019	207	60	1039	2191	893	1428	943
Scr	25	0	137	14	279	261	267	17	9	112	8	104
sd	2531	895	1683	867	2355	1164	1130	929	1061	1017	1286	902
RanGAP	90	1	254	25	190	7	5	2	244	124	3	44
sei	2926	3355	2187	1202	2306	2439	2460	2397	3326	2862	2463	2016
Jon99Cii	0	0	77	68	65	8	2	7	2	108	75	0
Jon99Ciii	0	0	55	65	57	7	0	7	2	116	56	0
Jon99Ci	4	2	0	0	7	10	2	1	4	153	2	1
sesB	21070	15512	11184	6980	15989	10852	9140	8184	23008	10319	9521	8269
sev	374	735	518	105	902	6	1407	186	1227	342	657	286
sgg	6282	3166	4900	3975	6176	5945	2994	4666	5862	4717	4127	5014
Sgs1	1	1	0	31	16	2	4	0	10	0	2	0
Sgs3	5	0	2	0	37	0	0	0	54	1	3	0
Sgs4	2	0	0	0	5	0	0	0	0	0	0	0
Sgs5	1	0	0	0	38	44	0	1	2	0	0	0
Sgs7	7	0	0	71	1	9	41	0	77	0	0	0
Sgs8	3	0	0	29	2	0	1	0	1	0	0	0
Sh	18225	8434	15554	14638	26770	15672	18257	17373	23230	17895	12430	13739
sha	67	5	3	3	28	0	10	9	10	63	6	1
Shaw	1026	688	659	1066	1770	1341	879	734	1786	866	579	1132
shd	4	6	4	0	80	0	1	1	4	1	0	0
shf	499	364	304	17	277	76	3	262	215	217	76	457
shg	115	0	162	147	667	603	476	86	584	364	343	840
shi	23671	12011	12119	8521	22063	14736	7764	14047	22220	12816	10505	12920
shn	508	297	795	1041	1616	275	343	1025	1376	987	635	161
shu	0	2	13	0	109	87	1	0	35	1	66	0
sina	1071	1172	828	824	1352	478	243	2234	2015	998	481	847
sisA	2	0	0	0	16	0	3	0	3	0	2	0
skd	2895	688	1649	724	2600	2779	1726	1629	2953	1685	1192	1446
sl	304	2	1	1	429	759	153	41	971	79	204	88
slgA	7393	9801	5943	4429	9907	5653	6075	6196	10252	7636	5871	4398
slo	7375	5478	6210	7008	12146	9257	6465	8749	8094	8107	5611	6891
slp1	42	129	55	12	269	1	190	12	7	7	29	123
sm	11418	3069	6435	5957	13262	6576	7948	5600	12127	5326	6621	5730
smo	398	104	64	152	199	404	124	16	194	251	328	12
sn	175	91	480	301	1286	406	900	389	1315	315	231	183
sna	8	0	0	0	44	0	37	1	6	0	12	55
snf	353	535	509	178	311	436	92	476	578	236	335	549
snk	0	0	0	0	14	0	0	1	2	1	0	0
stwl	219	4	148	2	31	248	9	51	24	128	420	1
so	11	4	12	1	85	0	5	137	9	33	4	1
Sod1	10930	10890	9996	6634	9904	6279	6927	8204	10123	10818	7456	6189
sog	1476	1305	1314	542	757	529	1460	171	954	1666	1719	893
sol	2178	2754	1648	648	790	1021	1860	1143	1946	1586	1186	2095
spir	4081	2408	3648	1670	3325	2368	940	4985	4024	1718	1749	4883
spn-A	241	360	216	0	49	12	17	113	51	65	233	132
spn-B	6	0	128	35	44	174	193	77	21	13	10	8
spn-D	0	0	0	0	3	0	1	0	4	0	0	0
spn-E	1	0	3	1	14	4	2	2	20	6	3	1
spo	10	0	10	10	115	45	82	20	7	23	42	0
spz	47	1117	479	4	32	5	306	468	309	330	519	878
sr	2985	1637	864	913	1142	109	1614	2120	698	1318	1211	353
Btk29A	576	611	524	580	135	722	78	509	883	422	497	140
srp	730	745	46	384	373	121	309	1127	22	597	313	279
Sry-alpha	0	0	0	0	0	0	0	0	0	0	0	0
Sry-beta	0	0	0	0	0	0	0	0	0	0	0	0
Sry-delta	274	597	118	71	61	122	144	778	467	90	106	3
ss	18	2	7	2	22	20	69	2	174	2	222	32
sqh	2259	1798	1575	1441	1873	1635	1377	2308	3120	2115	1823	1142
st	29	1	1	0	112	0	0	0	155	4	66	0
sta	9221	9382	10462	8983	8234	9410	10147	7508	12433	8615	7310	6712
stau	1870	934	472	1252	2138	1409	1910	1541	1883	1213	1195	961
stg	9	1	7	197	13	324	21	71	18	148	2	1
stil	0	4	1	0	1	0	0	0	2	1	0	0
sub	5	0	0	1	9	0	119	1	0	0	0	0
Su(dx)	3329	2868	1520	1237	1605	2585	1020	3083	338	1687	46	2959
su(f)	628	208	758	319	774	1046	49	251	362	757	505	271
su(Hw)	17	0	118	32	240	353	265	144	40	133	374	1042
su(sable)	1739	605	592	446	893	727	114	160	26	232	180	560
Su(var)3-7	824	6	443	218	605	1606	343	471	293	781	442	69
Su(var)205	1707	686	784	420	721	574	596	861	998	826	603	726
Su(var)2-10	1636	2	1234	751	1365	462	939	1073	930	1383	890	1792
su(w[a])	1562	1641	4030	2943	2324	5329	4102	4217	4172	3437	2964	3228
svp	167	217	262	147	187	208	251	74	204	315	66	121
sw	643	214	418	307	503	743	506	670	563	487	190	574
swa	7	0	0	0	5	0	10	0	1	1	3	0
sws	147	1934	1007	614	604	292	1357	1222	997	1264	868	1168
Syb	151	1234	621	818	1679	860	639	763	941	1134	593	216
CCT1	333	455	507	368	292	661	27	545	283	170	493	334
term	5	0	78	0	7	0	3	0	9	0	0	0
Tbp	313	581	393	15	218	13	24	351	146	261	193	182
thr	10	2	2	1	55	0	4	302	13	1	1	0
tipE	1803	291	591	295	1115	839	930	656	1076	860	1083	42
tko	369	479	443	461	174	597	408	305	472	437	435	418
tkv	1292	6	946	819	952	549	24	1381	1830	1140	1284	24
tld	5	11	124	3	380	445	0	52	6	93	49	3
tll	11	0	47	0	109	0	26	0	7	3	4	40
Tm1	1425	193	1000	727	2226	346	538	425	3671	757	635	1184
Egfr	551	3	49	3	423	148	265	384	449	726	883	49
tor	29	0	1	0	6	5	5	251	6	1	3	1
tra	659	78	197	155	290	486	847	280	94	540	224	93
tra2	276	608	610	283	803	365	396	494	379	591	482	816
trc	755	1149	892	307	1308	693	659	993	1109	1323	729	425
Gr5a	2	0	14	0	8	1	1	8	19	0	1	1
Treh	7972	3878	2887	3202	4768	2263	4604	3523	5331	3586	2420	828
trk	190	159	102	0	114	16	0	42	92	110	52	73
trp	60	49	648	307	3023	764	1307	351	2033	1644	787	612
trx	1714	525	1411	1122	2206	873	643	725	1747	1282	1188	1565
alphaTry	4	4	744	624	137	214	461	451	331	1610	1511	96
tsg	0	0	1	0	5	3	3	0	1	0	0	1
tsh	165	2	2	0	65	35	6	27	151	12	32	0
tsl	97	0	64	0	49	348	2	4	667	15	1	92
ttk	896	22	331	196	420	194	2	624	1392	597	391	480
tub	1805	89	759	478	1020	347	233	467	761	418	315	389
alphaTub84B	10546	6119	5860	7454	10209	6310	10138	7150	11712	5240	6251	5003
alphaTub84D	2594	2758	1318	1406	2273	2089	1282	1651	3074	1641	776	1855
alphaTub85E	11	1	2	0	3	0	3	8	21	0	4	0
betaTub60D	1564	647	132	884	506	561	468	3218	211	175	516	416
betaTub85D	25	0	34	2	6	3	246	0	10	103	0	0
betaTub97EF	399	1509	1532	616	654	688	186	712	932	931	497	945
tud	2180	7	1628	1276	2408	2347	2239	1113	3054	1736	1322	891
ptc	274	1	26	1	42	0	69	122	13	11	29	0
tup	925	0	144	242	248	811	439	773	708	74	378	365
twi	4	0	10	4	7	20	3	4	6	0	2	0
snRNA:U1:21D	0	0	0	1	5	0	0	0	1	0	0	0
snRNA:U2:14B	0	0	0	0	0	0	0	0	10	0	0	0
snRNA:U2:38ABa	0	0	0	0	1	0	0	0	0	0	0	0
snRNA:U2:38ABb	0	0	0	0	0	1	0	0	0	0	0	0
snRNA:U3	0	0	0	0	0	0	0	0	0	0	0	0
snRNA:U4:39B	0	0	0	0	2	0	0	0	0	0	20	0
snRNA:U4:38AB	0	0	20	0	1	0	0	0	1	0	0	0
snRNA:U5:14B	0	0	0	2	0	0	0	0	0	0	0	0
snRNA:U5:23D	0	0	0	0	2	1	0	0	0	0	0	0
snRNA:U5:34A	0	0	0	0	0	0	0	0	0	0	0	0
snRNA:U5:35D	0	0	0	0	0	0	0	0	0	0	0	0
snRNA:U5:63BC	0	3	0	0	1	0	0	0	0	0	0	0
RpL40	6354	7386	3753	4547	7702	5379	5430	5074	8231	4251	3607	3697
RpS27A	3320	2348	1452	1559	2988	1813	1828	1386	4102	1775	1299	1098
Ubi-p63E	1208	1626	741	498	908	989	1129	1032	1428	1143	881	784
Ubx	5	5	1	1	12	1	2	0	27	0	2	29
unc	100	426	113	45	19	244	5	2	348	6	7	145
Uro	36	181	2	0	2	2	1	0	71	1	1	51
ush	951	243	24	3	468	195	63	643	424	148	473	71
usp	1029	406	512	638	741	872	585	1042	1173	654	1311	139
v	507	1	0	75	136	1	4	108	135	25	78	1
vap	857	713	811	196	888	535	652	1399	856	1370	1023	524
vg	37	40	135	3	141	83	7	147	16	200	59	0
vir	15	428	33	423	127	45	95	3	350	443	226	123
vls	0	0	0	208	126	101	169	208	248	202	122	99
Vm26Aa	0	0	1	2	0	0	5	0	7	0	3	1
Vm26Ab	0	0	1	0	1	0	0	0	0	0	0	0
Vm34Ca	2	0	0	3	0	1	0	1	9	0	2	14
vn	141	1	0	4	116	33	116	10	121	128	28	257
w	219	34	172	1	294	7	4	19	283	15	63	16
hid	0	76	13	187	620	74	29	1	281	17	28	50
wbl	0	2	0	2	8	0	2	0	2	2	35	0
y	17	0	0	1	2	2	1	3	4	0	1	0
Yp1	19942	11618	21031	9222	43255	27358	16065	19309	36186	17894	9033	12284
Yp3	10586	4089	5767	3079	20029	7094	5468	5895	23664	7464	3146	4131
yrt	130	94	186	183	692	10	257	157	287	442	507	155
z	291	1	596	907	754	130	729	500	73	422	371	418
Z600	0	0	0	0	2	0	0	0	0	0	0	0
zen	0	0	0	0	10	2	2	0	5	0	0	0
zen2	0	0	0	1	3	0	0	0	2	0	0	0
uzip	5645	1250	2918	1402	3271	2594	3421	3200	2968	2673	2760	3257
Zw	84	24	181	298	621	497	17	123	50	144	226	6
Prosalpha4	761	546	270	385	710	640	415	752	535	345	364	393
Dhfr	177	237	148	65	117	166	79	134	234	56	82	143
bs	622	528	103	192	25	37	4	228	201	317	416	6
oc	463	431	467	172	702	489	352	134	121	138	164	11
Pp1-87B	4190	1073	1960	871	2637	2720	3127	4112	3371	2077	2244	2402
Cdk1	0	0	0	0	2	0	8	20	1	0	3	0
Cdk2	4	2	110	492	206	225	3	493	540	176	95	223
Nrt	971	654	565	748	753	703	439	680	442	804	644	1635
tin	2	0	1	0	0	1	0	2	0	0	3	0
Tm2	73	2	96	216	460	134	30	161	1444	149	154	6
nAChRbeta2	2636	2263	4239	1209	2761	2690	1876	3039	2927	3532	3394	4529
boca	760	284	112	314	443	581	453	573	52	253	388	304
blow	88	362	82	309	91	471	267	197	371	672	862	333
nullo	0	0	30	0	31	0	32	74	1	0	30	101
kst	64	453	194	260	308	116	418	278	325	266	275	207
5-HT1A	402	1075	812	717	839	214	621	1187	325	517	192	1728
up	360	0	42	0	154	64	22	44	1184	62	283	3
sc	4	0	1	2	103	0	0	0	6	1	2	0
Mst98Cb	39	0	8	0	0	0	0	0	13	0	0	1
Mst84Da	0	0	0	0	0	0	1	0	0	0	1	0
Mst84Db	0	0	1	0	0	0	0	0	118	0	0	0
Mst84Dc	0	0	0	0	0	0	0	0	82	0	20	0
Mst84Dd	0	0	2	0	0	0	1	0	0	0	15	0
mts	8132	5477	5242	2985	5229	4268	4323	5884	4580	5179	4171	6879
Csp	5867	1570	2267	1405	4462	2367	1743	2490	5352	2566	1837	2814
Ebp	7	0	2	1	1	1	6	0	8	1	0	0
snRNA:U1:82Eb	0	96	0	0	3	0	0	19	25	0	4	0
snRNA:U1:95Ca	7	0	0	17	11	0	0	1	4	0	0	0
snRNA:U1:95Cb	8	2	0	0	3	2	1	0	1	3	0	2
snRNA:U1:95Cc	0	0	0	0	0	0	0	0	0	0	0	0
snRNA:U6:96Aa	1	0	0	0	0	0	0	0	0	0	0	0
snRNA:U6:96Ab	0	0	0	0	0	0	0	0	3	0	0	3
snRNA:U6:96Ac	0	0	2	0	4	0	0	0	0	0	0	0
snRNA:U2:34ABa	1	0	10	4	8	0	0	0	3	0	3	0
snRNA:U2:34ABb	8	0	0	0	4	0	0	2	8	0	5	3
Ser	14	21	22	127	51	10	117	58	16	72	38	54
ct	4694	3013	2681	2927	6543	1617	4645	2632	5714	3590	2722	1862
nonA	1871	2007	1922	945	2677	468	1181	1526	2298	1225	1186	1161
mex1	322	0	0	21	9	0	1	0	13	81	71	1
Hrb87F	1377	384	711	519	977	1041	510	963	1084	638	229	801
DptA	192	0	1	0	7	1026	2	38	235	36	1	0
Syt1	22119	8020	10916	12213	19505	11769	8865	11432	16800	13019	11713	9409
Rdl	12032	5612	9148	9855	14235	11154	10847	9959	12948	11295	8416	12047
T48	204	0	87	9	349	279	45	56	331	39	116	188
Wnt2	18	0	1	0	7	2	0	3	10	0	10	0
HmgD	692	441	1083	627	791	882	1456	829	1093	477	367	715
porin	8602	6519	5811	3451	8271	5407	4520	6161	9393	5917	5263	5790
18w	368	0	14	244	326	196	16	302	494	185	138	3
mei-41	319	3	0	15	37	96	24	8	9	16	152	2
Ptp4E	538	249	541	1289	1374	110	2221	721	447	799	338	359
Ptp99A	5011	2540	2523	2768	4249	2597	3733	1746	2625	2314	2511	2822
Ptp10D	1156	546	517	617	804	691	981	591	994	733	709	251
aly	6	0	0	9	11	1	3	0	2	0	0	0
fwd	2444	63	1534	1865	1265	1212	2283	827	1177	678	1450	973
neb	11	2	30	10	128	12	9	3	40	0	6	47
Klp61F	12	2	0	0	27	2	5	1	13	3	1	1
Klp67A	15	0	1	3	39	3	4	2	82	0	111	0
Klp64D	1698	1206	496	529	1293	1186	1606	956	151	818	541	773
Klp68D	2491	1576	912	440	403	826	836	965	1630	893	982	670
Klp98A	754	474	593	900	476	628	373	683	749	422	326	500
bnk	2	0	13	2	3	0	0	1	1	0	0	0
RasGAP1	807	620	689	772	335	828	477	915	313	884	800	212
shtd	708	8	233	31	185	319	170	390	106	103	143	74
pdm2	21	1	112	45	23	0	242	0	15	0	0	81
unk	3509	2054	1725	790	1840	1386	1533	2561	2724	1752	2120	1269
CrebA	1266	286	70	250	351	0	321	602	383	261	175	390
Vinc	94	256	260	202	369	649	293	181	733	627	240	273
rhi	0	0	2	13	12	0	0	0	4	0	0	41
Pep	1943	1576	2422	1429	2303	3015	2468	3401	1655	2816	2056	2695
RpS14a	4227	4284	2632	2775	4811	3219	3350	2348	4264	2838	1997	2578
RpS14b	522	469	590	302	519	412	442	342	894	436	513	166
tam	7	1	4	7	61	0	12	327	225	4	17	8
DNApol-gamma35	0	0	0	0	0	0	0	0	0	0	0	0
msopa	0	0	0	0	2	0	0	1	2	0	0	0
me31B	654	1305	755	925	1200	546	973	1268	968	548	626	869
LysB	3	1	0	58	8	0	2	0	0	0	0	0
LysC	4	0	0	0	7	0	1	1	0	0	0	0
LysD	1	0	0	0	2	0	1	0	2	0	1	1
LysE	0	0	0	0	3	1	0	0	0	0	0	0
LysP	0	0	0	39	42	0	0	0	13	23	20	0
LysS	6	0	0	0	1	0	0	0	5	0	1	0
LysX	51	0	0	0	3	0	2	0	12	0	2	0
Cyp1	6163	6443	4686	3143	5821	4238	5376	4570	7527	3682	3352	3131
Galphaq	1595	138	890	162	2467	507	973	510	1356	610	806	795
Ubc6	3854	3076	2961	3674	3847	2112	1311	3401	5179	3177	1347	2610
Ten-m	6602	2013	1621	3225	4690	2506	1779	2277	2751	2892	1602	3068
mew	672	328	99	3	216	9	126	270	64	303	259	545
RpIII128	411	524	258	5	43	0	142	116	5	204	4	2
Su(P)	862	543	641	370	1030	626	16	903	1165	646	512	795
GlyP	8419	4677	3680	2318	3918	4689	2359	3927	4360	5374	2976	3360
Fur1	877	412	642	708	1963	1243	1002	889	1219	1699	1292	1861
Ets97D	120	0	247	61	315	388	0	280	131	3	395	253
dy	103	0	4	31	26	6	16	7	33	32	4	1
Mdr49	3044	4357	4053	2148	444	2688	2307	472	915	3901	2536	3387
Mdr65	5073	3213	4457	1584	1449	5017	3612	1125	1379	4835	2297	2896
Oct-TyrR	1086	1268	136	229	379	126	432	626	50	561	708	308
Gad1	32669	26316	24997	13715	26907	26887	11938	15335	34113	28845	13034	14111
Akh	519	0	202	118	372	173	570	551	143	782	411	726
Edg91	0	0	0	0	0	2	0	0	1	0	0	0
Dbp73D	25	0	10	115	134	352	0	5	14	102	0	106
slp2	0	1	423	177	661	37	0	3	339	0	44	184
aos	20	0	81	229	314	2	138	1	4	230	230	187
5-HT7	551	725	498	318	807	414	584	99	112	785	484	31
Rop	8636	10400	7146	4912	8649	7895	2627	7685	5295	5659	6175	6225
Syn	6511	5049	6915	4570	9811	6911	5072	5157	9204	7510	7039	6972
Pxd	2	0	2	1	13	0	3	4	44	0	8	1
Cbp53E	13942	2243	3771	4243	7386	4011	4805	4977	9242	5602	4420	6173
bgcn	9	1	0	3	4	3	87	11	3	6	1	61
ex	73	351	165	166	568	218	168	69	176	197	113	387
Rrp1	256	0	152	141	182	0	1	248	344	233	218	164
B52	3077	5808	3339	3636	3885	6755	2347	5181	4776	4337	2793	4422
Eig71Ea	0	0	0	0	3	0	1	0	8	0	0	0
Eig71Eb	0	0	0	0	0	0	0	0	0	0	1	0
Eig71Ec	0	0	0	0	0	0	0	0	0	0	1	0
Eig71Ed	7	0	0	0	2	0	0	0	1	3	0	0
Eig71Ee	0	0	151	23	73	0	0	2	55	1	1	8
Eig71Ef	0	0	0	0	5	0	0	0	3	0	0	0
Eig71Eg	3	0	0	0	0	0	0	0	1	2	0	0
pros	40769	6102	16949	13190	24476	16615	18428	15481	28770	14502	15525	13435
CycC	840	130	207	197	174	101	322	451	257	246	152	84
Fur2	1370	507	1098	870	1054	1778	420	1930	1961	1844	1128	1600
zfh1	489	1809	441	488	1014	800	1578	2217	1536	1014	576	423
zfh2	1168	592	1718	1417	4261	1257	1488	2276	2110	1591	1502	635
Plc21C	4160	1925	1457	2254	3265	3584	2056	3227	2744	2444	2534	3857
gl	95	2	93	6	198	1	80	155	15	21	5	36
GluRIA	715	22	831	1027	503	1291	139	1408	1648	262	1092	217
GluRIIA	433	46	0	0	6	533	4	0	36	51	368	1
TkR99D	1	94	173	0	416	397	5	220	151	622	386	31
Gbeta76C	220	253	281	151	1097	235	414	358	1185	266	364	0
Cys	1258	3462	2167	829	923	2250	879	952	4310	1778	1168	1161
rho	2963	1796	1071	1079	1074	606	732	858	1847	726	712	321
Rap1	1342	1504	903	989	2833	1023	1669	1054	1930	756	1093	1414
drk	975	45	1154	1078	534	703	1146	640	1146	535	577	378
Zw10	522	28	29	5	206	523	390	271	514	129	220	279
hh	52	0	0	4	59	1	66	0	9	43	11	26
ogre	3448	1338	1531	1666	2321	1749	793	2538	2308	1429	1388	1015
N	354	156	630	443	1173	675	847	592	543	614	1058	598
svr	7844	3997	4340	4372	5691	3239	5337	4040	4860	4112	4253	7278
yl	10	0	95	2	12	1	3	55	138	1	74	3
fs(1)N	12	3	5	5	9	0	200	2	17	11	0	1
fru	4208	2068	964	2631	3260	2148	1803	2478	5123	1915	1161	1320
Pgd	295	274	411	342	685	921	476	202	554	236	242	313
wapl	899	0	1047	454	620	744	546	614	210	377	897	630
fs(1)h	5879	4470	5785	4302	7141	5509	4693	5222	5837	5524	4350	4824
mys	953	3209	1252	1335	1328	488	386	2254	1455	922	423	973
sim	116	216	46	270	111	1	221	1	279	2	145	200
Mlc-c	2036	2372	488	1051	744	1057	404	1489	886	1231	709	1168
Xpc	2387	385	1852	1199	1063	1692	840	1785	1944	1696	1097	999
Ccp84Ag	0	1	0	0	8	0	3	1	0	0	2	0
Ccp84Af	2	0	0	1	2	0	0	0	3	0	0	0
Ccp84Ae	9	0	22	0	51	0	2	4	1	0	1	20
Ccp84Ad	4	0	0	1	6	0	0	0	11	0	13	16
Ccp84Ac	0	0	0	0	0	1	1	0	0	16	1	0
Ccp84Ab	7	0	0	0	3	1	38	3	50	0	4	1
Ccp84Aa	0	0	0	1	0	0	0	1	1	1	0	0
inaC	11	3	477	4	1294	331	336	1561	502	841	483	0
retn	5	2	94	254	86	80	26	435	164	39	37	0
mdy	351	0	163	1	1430	0	348	378	289	193	20	92
fs(2)ltoPP43	1119	305	422	89	794	434	243	170	316	312	754	267
His3.3B	24944	15417	11011	9173	23630	8154	9905	12664	22814	11620	10531	10729
Xpac	273	0	0	238	497	212	30	219	394	389	97	0
Su(H)	199	1	541	3	563	573	388	459	148	113	158	46
Hrb27C	12560	7451	8299	7341	14490	7645	10317	9551	13523	10931	7101	8796
otk	13	6	320	1	14	155	11	275	41	276	5	326
TkR86C	513	533	9	216	273	0	8	342	80	2	4	2
RYa-R	9	1	14	1	17	31	8	0	7	8	2	1
Ac76E	2033	897	1508	860	1657	450	2074	1563	1218	995	1035	808
B-H2	6	26	12	5	4	0	0	2	6	10	2	1
RpII15	171	580	50	103	516	48	187	252	213	102	3	54
Bx42	943	671	416	302	541	834	332	623	711	55	707	364
elB	474	4	414	130	673	17	230	101	324	168	197	357
ci	380	14	770	106	567	161	1111	539	295	898	328	189
ph-d	17	78	211	354	8	199	104	242	156	156	238	29
ph-p	299	219	329	1	376	229	145	372	955	112	162	42
bap	0	0	1	0	1	0	0	1	134	78	154	0
C15	315	1	114	104	0	264	201	131	1	16	0	0
hop	9	130	534	111	243	262	408	346	169	121	464	598
Eip78C	1037	851	977	436	1322	1933	749	493	645	1118	773	447
RpS2	6037	6613	4641	6302	6317	5495	5168	4844	8707	4836	4471	5814
Gdi	7252	4068	3735	2283	4151	2901	1610	4272	5464	3821	2789	3668
bab1	554	3	458	265	416	272	3	145	37	157	118	391
piwi	89	68	95	114	234	43	139	59	295	192	132	58
enc	3503	1872	4090	2722	3986	4111	3647	3253	2940	3510	2109	1977
cdi	837	471	1444	861	1296	934	864	741	754	1456	1654	2166
cas	5	0	2	29	63	11	6	4	119	1	44	1
scrt	9342	5144	8228	7598	9578	6106	7183	7364	8382	5996	6419	6878
orb	1794	1439	593	332	1299	464	2601	1274	2026	474	921	253
tok	1174	730	1152	1612	1298	279	869	1163	1235	919	1988	955
Scsalpha1	2964	2303	2783	1810	2906	1810	1536	2520	3778	2821	1789	2557
tws	1952	1568	1007	630	2002	622	962	703	1672	1653	362	597
sob	6	0	2	2	3	4	2	1	224	0	2	3
bowl	17	0	2	26	285	32	7	13	14	75	30	52
FoxL1	0	0	0	0	10	0	3	0	4	0	2	1
fd59A	367	873	435	180	850	174	226	582	314	682	182	176
fd96Ca	0	1	188	0	1	0	92	1	0	5	14	0
fd96Cb	0	0	7	0	7	0	3	0	7	0	2	0
Prat	9	366	16	40	101	0	22	62	1	46	105	16
Rb97D	1424	23	1127	1766	1068	2684	1289	3058	1113	1784	1555	548
14-3-3zeta	23330	15065	15363	10566	22211	13219	13102	19477	26764	14372	12373	13990
Arl2	155	719	232	10	19	164	0	73	290	381	439	99
Eip63F-1	1759	1401	572	625	1663	863	1088	194	3115	922	681	667
asRNA:Eig63F-2	3	0	11	44	33	0	135	18	22	0	1	0
Gnf1	1190	105	211	6	907	381	5	827	483	673	470	738
Hnf4	1286	1012	60	90	489	299	115	113	708	532	272	115
TfIIB	615	824	1286	556	1536	1015	397	692	1204	857	759	725
gol	257	1	451	532	756	30	700	489	412	634	186	408
Ggamma1	26465	9625	14304	10394	21676	14405	9868	12078	23539	11565	11040	11761
Top1	2029	752	1028	861	1282	598	619	620	801	740	628	762
eIF2beta	425	647	139	207	447	438	808	700	187	234	283	234
upd1	20	1	1	44	15	6	1	2	3	2	2	0
por	79	1	25	20	270	26	61	227	268	82	107	23
phm	0	0	0	0	11	0	5	23	3	1	0	1
gig	1313	4	428	240	204	666	858	477	1125	399	290	660
Sam-S	5557	1375	2490	2711	3806	2601	3403	3194	6346	3742	1533	2616
nmd	871	114	671	567	1093	476	311	164	664	420	571	337
Su(fu)	2	727	626	133	233	611	189	2	201	370	117	258
ash1	344	672	651	993	361	655	413	661	749	436	312	689
fs(1)M3	107	22	236	4	156	190	232	6	91	34	1	7
Yp2	4703	2194	2986	2107	11837	5588	3261	4101	14514	3270	1071	2707
U2af50	367	674	463	213	352	504	446	441	626	449	520	1429
ewg	598	98	2047	968	2190	1490	956	1339	1249	1262	1078	1983
RpS17	3382	3286	1839	1683	2826	1949	2032	1695	3885	1856	1345	1236
Mbs	880	789	1773	1736	3365	736	1901	1081	3006	1351	1605	1361
ey	245	1703	711	872	960	1804	903	1245	746	1009	563	573
sv	141	51	1	3	117	0	3	11	294	160	2	125
Shal	2061	2183	1696	912	2298	1971	1398	1830	2260	2446	1756	2457
Calr	2123	4135	2057	1881	2423	2818	3693	5049	2499	2372	3187	1950
Rab3	9161	3500	5355	4979	9460	6553	5528	7046	11359	5651	7729	6443
scw	1	0	0	0	19	0	2	0	14	4	3	0
RpL7	3801	3549	1951	2562	3764	3844	3001	3222	6341	2861	2198	2660
yem	6	6	234	3	20	184	11	504	200	159	150	2
Sox14	36	1	240	24	126	463	407	256	448	318	390	315
Sox15	15	14	11	15	11	20	31	15	10	30	32	25
trpl	291	8	1142	140	2569	396	833	316	1062	1651	115	49
msl-2	530	559	1100	612	848	982	440	1077	1189	1182	686	1162
msl-1	58	811	352	4	395	3	0	439	84	20	197	261
Hdc	11	0	93	0	46	2	44	0	17	4	3	1
Psc	602	299	244	42	177	90	202	69	162	469	95	159
ple	314	453	414	500	1397	79	4	286	367	397	464	253
robo1	1162	732	1038	233	1822	2445	649	556	132	1471	1038	739
faf	745	477	767	334	1382	765	2159	594	1750	487	1209	1034
fln	2948	4	1822	1476	736	777	3885	3626	1685	2757	1708	929
nvy	497	3	160	92	44	80	148	96	186	112	36	192
slbo	15	0	128	1	2	0	15	0	2	1	0	1
Eip63E	1765	1188	2101	1291	2127	1133	1145	1729	2462	1363	1305	2422
wdn	250	1	278	247	143	370	413	12	435	214	595	950
Pabp2	320	931	214	310	636	164	200	373	726	223	246	347
Rox8	346	281	1122	535	2397	320	1051	705	671	1010	557	177
Orc3	0	0	0	0	0	0	0	0	0	0	0	0
PCNA	115	358	0	9	6	1	32	451	13	0	1	171
Ets65A	1310	6	200	324	616	170	616	445	714	342	281	990
Ets98B	21	2	8	1	57	5	17	0	61	129	4	321
Ets21C	1399	5536	321	1373	726	2343	1571	3116	652	1556	1121	1519
Crys	5	0	0	0	6	0	89	0	599	0	0	0
bt	637	17	78	445	504	238	459	734	934	430	357	313
Cyp4d1	22	1	3	0	9	0	4	3	73	0	18	4
Vha55	19301	10585	8377	5553	10105	7879	7708	10824	10832	9530	5994	7867
spi	3240	1708	1479	1855	1956	2059	1432	2643	2954	2570	1603	3201
GluProRS	49	4	93	571	462	1258	228	865	86	555	119	0
dac	669	5	359	209	428	605	147	1171	184	437	115	770
pie	274	0	65	3	98	0	252	12	1	8	80	0
Aef1	143	7	1072	636	685	1189	324	1184	1194	863	816	738
gcl	3	198	866	523	548	650	723	235	851	463	276	551
DNApol-alpha73	25	0	2	162	121	2	233	0	1	3	4	0
noc	1842	1593	1837	642	689	885	689	546	343	955	1040	745
Con	3778	198	4445	1531	3230	3610	2767	2034	2179	2041	1985	2294
PpD3	700	1	281	49	388	553	163	9	41	299	305	707
PpD5	0	0	1	0	13	1	0	20	8	0	0	3
PpD6	17	0	0	0	7	0	0	0	0	6	0	4
betaCOP	1911	341	809	850	1252	624	704	1342	1315	1069	1408	812
hbn	100	1	92	301	553	274	59	252	147	2	131	226
E5	4	1	3	0	13	2	2	107	77	45	25	0
lbl	3	0	0	0	119	0	10	5	5	224	35	0
CanB	4242	3029	4746	4525	7956	3334	4290	4386	7603	3227	3905	5164
CanA1	1	0	1	1	13	2	1	0	274	2	4	0
Cyp4g1	0	0	0	136	15	0	2	0	4	0	0	0
GstD2	1	3	0	1	94	261	113	0	2	64	29	0
GstD3	1057	916	385	79	288	335	297	506	817	698	208	254
GstD4	1	0	2	0	17	1	9	0	80	21	41	0
GstD5	0	0	0	0	2	1	0	0	0	0	2	0
GstD6	7	0	0	0	2	0	0	2	5	0	0	0
GstD7	1	0	0	0	3	0	0	0	3	0	0	0
GstD8	8	0	0	0	13	0	35	2	1	0	0	0
Itp-r83A	74	965	574	509	1023	595	863	555	1801	433	1167	344
Jhe	16	0	180	0	6	1	2	0	16	5	4	0
Jheh1	1192	0	828	437	954	892	1066	613	1685	522	319	615
RpL23	5795	3277	2151	2338	5043	2656	2727	1870	5517	1897	2247	2441
gammaTub37C	4	0	1	0	12	0	0	1	9	6	2	0
Acon	10616	6325	7005	4424	6965	5859	4680	4147	8270	8688	6269	6509
comm	679	773	248	854	879	1142	1059	1383	893	891	394	971
dpn	9	1	0	2	4	1	3	105	16	3	34	0
hdc	2626	579	628	532	2539	819	1452	720	2630	1596	1073	707
hig	8669	5129	6050	6207	6591	8150	4177	5255	5790	7696	6346	3358
RpA-70	100	960	189	149	528	0	661	887	676	209	117	14
Wnt5	103	0	283	57	365	505	149	222	329	605	97	136
Gyc32E	11	0	146	0	50	0	121	3	29	0	1	2
RpS15Aa	2469	2045	781	986	2088	1180	1497	1667	2881	1187	805	1314
Sod2	1289	1131	857	623	902	554	523	638	1724	739	413	825
alpha-Cat	2237	1786	2438	2265	2993	1810	3188	2498	1578	2489	2429	2472
ATPsynbeta	26683	18108	17944	11776	21356	18400	14422	18730	24571	18908	16650	16875
Dbp45A	1	679	148	242	445	301	136	425	365	207	316	292
Nmdmc	845	259	293	160	242	269	416	5	13	411	466	19
Galphaf	1	0	161	1	18	1	0	1	29	56	4	103
Gel	7006	2605	1928	2948	2938	3044	2709	5468	4133	2030	2383	1967
GstS1	8	1239	930	409	566	316	530	342	466	260	306	500
HmgZ	3306	2485	1674	2053	3273	1984	1586	1863	3114	2360	1070	1923
Klc	1069	363	1332	1273	1272	1875	1510	1182	1709	948	1156	929
Lac	184	651	418	0	826	559	302	792	207	581	59	166
Lcch3	3601	1845	2366	1578	1904	2391	958	2192	1386	1490	892	1515
Mdr50	63	5	11	8	118	321	19	110	144	158	13	8
Myo61F	616	6	251	4	24	264	103	325	166	21	394	0
Parp	365	480	88	281	1263	937	932	639	817	364	438	288
Rbp4	0	2	0	0	10	6	0	3	15	1	0	0
Rbp9	8379	1403	3057	4248	6653	2417	5926	2560	5128	3270	2983	4726
RpS13	1325	1619	1067	801	2235	1414	855	889	2987	724	806	690
Dsor1	814	609	390	675	867	453	237	1203	559	591	515	856
Ssrp	1	2	240	366	188	459	245	952	284	147	121	49
Taf4	2417	642	2886	1050	2367	1624	1172	1517	1538	1353	1505	801
TfIIFalpha	42	616	300	194	305	97	437	436	343	256	154	131
Trf	102	0	209	0	143	3	7	53	112	54	0	0
Uch	856	1336	693	144	937	98	771	939	255	582	388	245
bys	840	479	239	0	169	119	0	465	134	261	25	183
ng2	0	0	1	0	0	0	0	0	0	0	2	0
ng3	0	0	0	0	0	0	1	0	5	0	0	0
ng4	9	0	0	0	0	0	0	0	0	0	3	0
brat	1508	2414	2337	2369	5068	1796	2972	2041	2358	2199	1935	1648
hep	1280	1044	586	678	1557	1148	943	796	1536	510	986	1269
pigeon	1287	528	1294	398	649	403	1387	376	506	713	597	816
corto	2371	209	1691	932	2658	1626	1160	1854	4098	2209	1646	567
Cks30A	3	0	56	0	103	0	1	122	41	69	127	0
CycD	459	180	0	0	15	0	6	282	26	5	3	1
dap	11	3	150	0	17	0	46	109	64	118	73	0
CycJ	645	26	153	144	133	33	25	113	214	214	4	790
Gsc	78	0	71	0	14	31	0	5	10	9	62	0
woc	360	537	1221	469	690	234	867	888	588	1228	162	559
Tbh	2554	262	953	321	672	261	415	4380	829	339	778	382
Rac1	2588	1764	862	418	1511	1420	847	729	1640	906	710	987
128up	353	368	201	314	223	534	4	637	559	193	169	22
140up	200	247	287	240	573	278	153	309	499	228	177	278
Cdc42	3019	4325	997	1293	1739	1415	2271	2284	1619	1736	1625	1498
Map60	347	0	273	7	420	595	458	440	145	190	299	86
Arf79F	3396	2475	3362	2267	4709	3180	3870	4618	5160	3703	2476	2223
Cds	8149	4468	5347	3606	8123	5257	2148	4805	7265	5775	5466	5335
Nc73EF	4795	4743	5080	2830	8698	6101	3153	6192	6834	4714	4564	3987
Taf1	594	2	150	863	428	228	1082	938	786	782	578	0
Taf5	22	579	574	128	496	538	0	127	137	50	212	1
betaTry	9	0	56	8	26	0	34	164	28	374	120	0
deltaTry	3	0	2	5	1	0	0	2	0	0	1	0
gammaTry	0	0	3	2	0	2	0	3	0	1	0	0
Akt1	963	670	511	618	629	230	401	267	223	990	341	861
AP-1-2beta	5176	1138	3304	1350	2338	2683	1224	3966	3310	3325	2761	1593
CycE	399	0	4	9	44	0	6	183	5	2	4	1
Cyp18a1	0	2	39	76	137	184	251	0	69	36	1	0
Def	0	0	0	0	5	0	24	0	0	21	32	0
Dbi	895	295	734	759	1530	1652	873	984	1696	793	699	565
Dro	358	98	0	26	55	981	0	10	1898	37	0	87
htl	1143	3	544	739	889	274	499	1658	1272	907	877	1292
Gtp-bp	170	226	498	419	624	787	244	507	958	814	467	666
Itgbn	158	34	62	80	226	115	182	72	206	76	64	165
LamC	478	0	113	371	147	221	5	420	1300	245	310	138
Lrr47	309	362	97	0	108	250	61	125	15	79	148	96
Nmdar1	1554	512	870	883	2274	566	872	1366	1023	932	387	1037
Os-C	0	0	0	0	2	0	0	0	41	1	15	0
Obp83b	0	0	1	0	1	29	4	0	86	67	0	0
RNaseX25	1101	590	200	175	958	439	390	616	963	742	349	786
Ror	18	87	615	239	228	677	7	576	491	371	389	14
RpS9	4601	3366	1673	2199	3257	1817	3463	1917	4632	2234	2236	1921
RpL18A	6361	6389	2576	3436	4905	3900	4431	3795	6159	3815	3054	3053
RpS18	4607	2042	1496	1221	2556	2002	1337	1005	3512	2905	1626	1967
RpS19a	1885	1103	548	687	1297	737	780	719	2116	829	545	552
SerT	1311	5	25	145	850	10	447	190	442	23	17	703
Sdc	7016	6332	3080	3605	5580	3736	3678	4031	6652	3301	2476	3841
TH1	739	108	356	241	220	188	614	516	510	625	338	196
Taf6	382	360	1283	346	373	0	38	732	269	279	156	918
TfIIFbeta	424	34	250	353	392	391	218	512	294	97	260	1
TfIIS	379	364	226	182	279	293	327	507	200	573	59	248
TpnC47D	0	0	0	0	6	1	0	0	0	19	0	2
TpnC73F	1	1	59	63	97	53	71	44	206	0	68	46
epsilonTry	7	0	0	0	1	0	27	0	1	108	72	0
mtrm	0	0	1	0	8	1	56	296	50	0	3	0
ato	9	0	1	0	8	34	2	1	7	52	0	0
cora	1568	2329	4116	1962	2256	1608	1000	4171	2920	2717	2378	2872
emp	139	44	6	34	830	716	248	24	1567	562	11	50
mtSSB	82	0	3	134	131	37	139	108	2	227	118	139
pll	275	7	201	2	8	139	454	0	0	212	2	0
trn	221	575	1018	51	579	653	44	1066	712	308	308	327
Wnt4	93	4	266	254	246	506	198	67	305	558	179	213
Fkbp14	382	101	369	205	732	137	323	472	242	421	173	239
tutl	5615	2731	7252	5788	10908	7635	7175	4382	7673	5551	4971	3919
l(2)01289	170	8	16	7	55	2	374	9	47	6	167	1
NAT1	5702	858	4223	1983	2807	2815	1924	3937	3021	3176	2910	2512
dmGlut	67	0	0	1	20	0	24	37	0	5	10	0
Dcp-1	65	0	126	0	250	52	273	27	56	180	278	0
kermit	2	0	135	0	85	15	5	95	6	58	114	203
wal	993	2432	1653	311	1303	1088	1059	751	1622	1454	1097	719
Bka	264	2	140	122	280	0	140	180	179	101	82	378
Ccs	1	2	173	0	119	62	134	76	16	162	99	218
Aldh-III	947	1088	617	102	956	1528	973	957	1077	1169	1028	1277
l(2)03659	29	7	1	0	32	1	0	57	3	1	5	3
Phb2	2181	1651	1564	1436	1839	1547	1604	1379	1531	1421	1112	2342
dock	3477	826	3282	2091	3450	4404	2334	3620	3802	2827	3003	4535
Prosbeta1	876	343	514	388	343	459	311	684	871	542	416	224
Sply	798	622	412	529	1270	804	2352	1214	1336	1330	362	425
lwr	1507	831	732	1013	1163	751	997	562	497	652	849	555
l(2)05714	73	298	61	96	312	137	138	51	347	353	75	288
Hmgs	636	801	1259	706	888	481	791	761	1234	1110	1036	1679
ATPsynG	4296	2230	1712	1643	4849	2290	2334	1933	4971	1857	2269	1557
CG10939	1	0	0	1	10	2	528	322	354	113	0	139
CCT5	1054	442	324	957	803	461	230	634	43	655	315	285
DCTN3-p24	440	219	509	651	668	661	393	330	316	223	340	294
Sec61beta	1125	1313	570	700	1521	579	733	894	888	743	589	509
MFS14	792	5738	2920	653	369	1512	916	350	562	3103	922	477
Nup214	569	2	501	270	345	200	3	261	392	93	174	13
Pfdn2	968	286	367	771	421	706	348	462	1003	955	578	247
Srp54k	1012	385	197	682	333	318	220	561	423	249	428	676
atms	849	71	440	451	891	469	1297	337	500	435	484	627
simj	548	126	439	461	616	873	208	1308	1237	936	727	956
sqz	450	1	286	24	21	305	179	11	32	168	0	1
ppan	48	2	132	6	18	133	204	231	116	106	32	25
Xe7	1316	830	1674	2063	1219	1291	1524	2821	2127	2063	1706	1948
Ref1	1310	2452	1346	1624	992	1321	705	1142	803	982	912	1336
l(3)02640	2721	2	729	707	738	435	932	761	813	887	452	27
TrpRS	551	3	456	532	243	211	174	510	29	245	5	782
Chchd3	1249	518	975	810	1114	898	1297	1353	955	1038	857	942
unc-45	1049	0	506	318	9	534	31	308	276	234	464	249
Gug	1796	11	1543	822	1480	502	598	2213	581	1039	1085	1360
l(3)04053	750	303	361	128	890	265	4	373	561	709	215	1225
l(3)05822	1715	1264	825	1089	274	1889	1549	2040	996	550	772	959
sinu	7	442	317	1	390	209	4	667	288	38	123	0
Spn	2402	1484	2932	1355	2585	1111	912	803	2192	787	910	2135
msn	1428	470	1107	1532	1023	1311	2118	1437	1189	1529	608	1069
l(3)07882	348	583	123	177	295	212	137	1	890	74	712	87
SsRbeta	935	184	305	1054	439	701	445	1106	932	559	402	480
Sas-4	6	3	0	1	208	1	10	305	36	1	1	0
dia	1116	80	171	283	458	229	109	219	453	48	210	382
cue	634	2	84	361	405	528	52	1291	436	850	193	661
fbl	608	948	879	626	1219	1292	651	1467	1237	416	575	366
bol	6857	1716	3316	3280	10166	3390	3024	5746	7182	3654	2712	3188
pelo	387	460	21	182	636	305	139	563	429	676	66	25
blw	23788	17927	16975	9293	18041	17266	10824	15481	18516	16725	14531	16928
eff	5320	5341	3677	3040	5580	4937	3994	4062	8186	4189	3944	3732
heph	3899	4230	5162	4085	6940	4914	7369	4767	5756	4625	4653	4452
jar	1961	1712	2868	2113	2313	3426	358	2961	3673	2810	1343	1859
ox	1798	618	380	429	1456	459	791	405	2144	641	478	491
poe	1529	381	867	1598	1523	437	1261	1059	1797	1659	646	1140
scat	548	75	343	0	253	1	392	813	280	731	544	38
ken	662	1506	143	276	82	272	2	1232	343	380	204	516
ms(2)35Ci	365	0	5	0	40	2	4	8	69	0	1	0
Hsp60B	7	0	2	2	72	0	10	0	36	54	5	1
Sema1a	6171	1119	2198	1411	4258	1658	2775	1824	1880	2229	1466	1847
Sema2a	830	3691	1252	1268	1386	1938	1789	3600	1404	674	1184	628
Pglym87	0	0	0	0	3	0	0	0	5	0	178	0
RpL13	3492	4179	2021	2449	3306	2372	2369	2123	4055	2654	2193	1917
Acam	0	0	0	0	0	0	0	0	0	0	0	0
Dif	257	111	455	81	630	430	552	286	819	245	385	728
HLH3B	4	0	1	6	45	0	0	0	3	1	1	1
HLH4C	1	1	0	68	0	2	91	2	0	0	0	0
lbe	8	0	51	2	5	2	2	0	6	0	1	0
Obp69a	1	0	0	3	30	0	84	0	24	18	8	0
Obp19d	404	82	204	0	582	246	153	2	465	443	43	30
Obp83a	2	0	53	0	11	0	0	0	115	171	0	0
Obp84a	0	0	0	1	115	36	27	17	110	0	0	0
Obp28a	1	0	0	0	1	0	0	0	1	0	0	0
RpS4	4064	4968	1883	2255	3415	3386	3704	1937	6006	2992	1784	1838
RyR	1240	134	547	537	428	187	509	628	745	775	751	538
Snap25	19698	10313	7730	7363	13624	12231	10665	9369	20111	11033	8602	9688
TfIIA-L	997	303	636	237	768	914	660	455	409	631	445	485
Taf12	1021	1289	1398	454	743	1335	802	725	1499	561	903	661
Taf11	340	194	29	0	36	51	0	120	84	42	37	121
a10	73	1	75	1	2	100	60	0	102	117	50	0
a5	0	0	3	19	10	0	0	0	54	1	1	0
l(2)efl	249	0	1	0	110	55	1	133	2007	60	37	52
l(2)not	288	468	121	234	165	482	276	105	293	305	99	124
babo	1884	1919	1307	773	1528	1542	497	2087	1265	873	1331	1292
Rsf1	2236	584	973	765	1625	1616	990	1274	2638	1788	815	985
Uch-L5	3	923	198	308	252	267	7	262	224	560	86	207
vers	301	1	310	66	159	91	147	342	220	399	211	86
Stt3B	1552	1200	825	303	638	491	1232	1513	1476	1090	614	1097
ND-ACP	2307	862	1199	1371	2396	1581	2395	1339	2955	2093	1049	1686
ND-SGDH	1163	2487	1841	1673	3503	2649	2281	2251	3831	2256	1560	2255
PR-Set7	805	115	787	13	1244	248	234	92	928	871	301	82
l(3)neo43	99	170	103	82	301	179	166	154	109	151	199	229
Ssdp	3008	3233	2401	1170	3992	3025	1994	2602	3500	1980	1689	2316
SrpRbeta	281	622	379	249	595	451	609	576	263	753	470	20
etaTry	0	0	0	0	4	0	0	80	1	0	0	0
thetaTry	3	3	0	0	1	0	4	0	0	0	18	0
zetaTry	0	0	0	0	5	0	1	0	1	3	0	0
Acp36DE	10	1	48	1	15	6	0	16	38	50	0	0
Smyd3	287	21	243	0	81	109	705	568	170	159	158	644
can	180	3	2	5	11	3	3	0	10	58	4	0
cpb	655	944	829	592	478	386	205	344	376	579	117	45
Cdc37	871	1085	383	276	401	554	445	128	332	539	401	649
Cyp4d2	4	2	550	240	556	337	378	156	447	201	608	83
Ms	23948	796	3155	3159	4044	653	3244	2342	3243	1602	1620	1790
Dop1R1	1791	346	518	1444	1419	520	381	617	2547	1145	815	749
Trp1	3196	2082	1448	1182	1646	1427	1287	1428	2274	2056	1821	896
e(r)	1735	1138	1155	572	1080	1200	924	788	1372	1158	708	885
Elk	708	655	1478	1182	914	1232	2022	1377	1335	954	1059	1907
fng	682	1318	1907	490	734	873	2245	413	680	1339	582	880
fra	1143	4	987	137	1585	743	1492	842	256	312	574	111
fzo	0	0	125	0	158	124	160	134	28	1	41	33
ine	1419	1165	343	1167	607	901	208	377	850	213	445	812
Iswi	149	574	232	656	570	473	141	466	995	330	113	493
Klp3A	12	8	1	37	93	3	3	248	2	0	152	3
La	776	505	872	389	641	510	1	673	684	611	549	508
lark	1372	2936	2379	1695	1689	1363	1600	1813	1901	2195	1506	2391
Zyx	2617	1490	2253	992	2080	1486	1325	3003	3104	2156	1528	2341
Mad	2234	6	514	29	1192	639	200	1308	1444	644	410	442
mas	113	3	2	1	19	2	82	61	12	3	5	1
Med	668	559	610	1344	1308	644	881	771	1610	605	332	139
Mef2	2885	940	1067	552	1993	1883	1564	1153	1729	1238	1584	1247
Mlh1	4	0	0	0	29	0	194	0	73	0	3	0
Pms2	575	22	38	25	284	242	364	152	62	413	52	63
Moe	1567	4597	3195	2426	3503	3051	1349	3714	3566	3238	2541	2390
msi	1584	2055	2596	2286	4328	1463	3023	2339	2562	1657	1293	2984
Mst57Da	0	0	0	0	0	0	1	0	0	0	1	13
Mst57Db	0	1	0	5	4	6	0	0	0	1	0	0
Mst57Dc	0	0	0	0	2	0	1	0	2	2	0	0
Mvl	3453	1682	2080	1105	453	1856	584	1516	1424	1873	952	2178
insc	14	12	6	18	9	29	5	84	12	4	28	0
Nos	1646	2311	865	2094	2388	1525	608	1744	1812	784	818	988
pav	3	1	5	3	16	0	2	0	4	7	5	0
Pdh	757	369	2181	221	9192	1589	1905	776	4174	2447	1192	0
EbpII	0	0	0	0	1	1	0	0	6	0	0	0
EbpIII	957	39	675	809	2490	2710	556	1329	2089	1127	1068	198
repo	1934	829	1567	397	658	635	1384	804	577	2286	866	942
RnrL	5	0	5	1	21	1	3	0	67	147	0	16
RnrS	24	0	0	0	34	0	2	146	108	6	104	0
rost	193	1	149	60	646	119	33	357	49	201	26	3
rpr	67	1	0	28	3	102	9	28	16	0	54	63
Syx5	1723	1074	1157	738	1368	675	700	1240	1110	1276	1121	1243
2022-09-01	937	828	538	1242	788	442	363	742	249	654	650	612
Snr1	536	269	305	425	431	541	176	27	484	598	320	152
Tig	93	66	41	173	216	114	46	6	783	21	59	131
byn	14	0	14	1	83	6	5	116	12	133	4	0
twin	801	695	1242	1390	1313	1154	1157	426	1182	795	1202	829
tsr	2132	3155	1210	1699	1837	2006	1747	2083	3778	1885	2065	1647
Wee1	930	1853	654	393	847	807	2254	428	1002	837	357	901
wts	833	311	763	305	275	407	501	229	422	835	596	317
alpha-Man-IIa	24	3	378	315	126	792	200	61	1031	918	27	121
Arp6	640	32	287	251	440	18	342	92	421	154	278	136
Arp2	1977	1831	2053	715	1597	1389	601	1325	1814	1339	1632	1124
Arp53D	2	4	1	0	10	0	5	0	2	0	0	0
Arp1	1186	297	652	509	833	471	316	462	927	730	309	307
ana	15	1	83	192	305	282	562	690	495	34	123	344
Ank	4228	3473	2823	2240	5803	3042	3325	3240	6035	3727	1965	3510
PhKgamma	2738	797	1813	2109	1920	1565	1669	2390	2010	2488	1254	1489
B-H1	1	0	0	1	10	0	7	0	382	77	1	0
ctp	13965	3898	6822	4181	12301	7064	7574	7347	12228	6380	4839	6765
dhd	67	0	0	5	18	1	2	903	3	0	2	0
DNApol-alpha50	0	0	4	2	37	35	2	2	56	8	3	3
Dp	1987	1158	965	102	1009	614	532	1027	1175	564	780	987
E2f1	1589	761	257	809	764	1251	1208	869	1049	492	849	369
Fdh	839	2443	314	460	443	412	225	554	861	569	169	508
Fdx1	219	328	347	454	527	211	250	318	569	460	367	453
Gip	798	405	123	252	436	804	15	518	51	413	384	382
Hem	1205	1774	1027	588	917	617	956	1406	662	536	282	565
Irbp	264	0	161	4	665	98	278	155	179	2	0	140
BRWD3	1095	151	1139	442	389	355	312	1239	493	362	515	1100
mRpL12	401	610	390	142	777	397	48	451	444	365	285	192
Gem3	104	0	1	0	246	5	5	393	142	83	2	1
Lcp1Psi	0	0	1	0	0	0	0	0	4	0	0	0
nmo	4275	2601	2813	1673	5422	2685	2626	2449	3936	2801	1706	2914
oaf	1085	934	417	602	980	475	823	1109	584	1196	309	835
Pgcl	14	0	1	0	29	0	0	1	5	0	0	0
CG4038	63	2	0	40	2	18	0	2	2	23	10	0
Pp2B-14D	2166	949	2314	1552	2363	960	1139	1153	1425	1657	1439	1689
Pxn	1824	3940	1093	2055	1033	2170	1406	4868	1161	1736	2549	2035
Ret	187	3	1	6	20	0	5	16	208	268	15	0
Ser12	0	2	0	4	10	1	2	0	0	0	1	0
Ser6	3	0	0	0	4	0	0	0	6	3	0	0
Taf2	63	1	37	106	101	108	136	520	30	459	378	1
Tis11	1180	882	441	313	267	387	600	535	455	838	208	588
tRNA:Ala-AGC-2-3	0	0	0	0	0	0	0	0	0	0	1	0
tRNA:Asp-GTC-1-10	0	0	2	0	0	0	0	6	0	0	0	0
tRNA:Asp-GTC-1-11	0	0	0	0	3	0	0	0	0	0	0	0
tRNA:Glu-TTC-1-6	0	0	0	0	1	0	0	0	1	0	0	0
tRNA:Glu-TTC-1-5	7	0	0	0	2	0	0	0	1	0	0	0
tRNA:Glu-TTC-1-4	0	0	0	0	1	1	0	0	0	0	0	0
tRNA:Glu-CTC-3-4	0	0	0	0	0	0	0	0	0	0	0	0
tRNA:Glu-CTC-3-5	0	0	0	0	0	0	0	0	0	0	0	0
tRNA:Glu-CTC-3-6	0	0	0	0	0	0	0	0	0	0	0	0
tRNA:Glu-CTC-3-8	0	0	0	0	0	0	0	0	0	0	0	0
tRNA:Glu-CTC-3-9	0	0	0	0	0	0	0	0	0	0	0	0
tRNA:Phe-GAA-1-8	0	0	0	0	0	0	0	0	0	0	0	0
tRNA:Gly-GCC-1-1	0	0	0	1	3	0	0	0	0	0	0	0
tRNA:Gly-GCC-1-2	0	0	0	1	0	1	0	0	0	0	0	0
tRNA:Gly-GCC-1-3	0	0	0	0	0	0	0	0	0	0	0	0
tRNA:Gly-GCC-1-4	0	0	0	0	0	0	0	0	0	0	0	0
tRNA:Gly-GCC-1-5	0	0	0	0	0	0	0	0	0	0	0	0
tRNA:Gly-GCC-1-6	0	0	0	0	0	0	0	0	0	0	0	0
tRNA:Gly-GCC-1-7	0	0	0	0	0	0	0	0	0	0	0	0
tRNA:Gly-GCC-2-1	0	0	0	0	0	0	0	0	1	0	0	0
tRNA:Gly-GCC-1-8	0	0	0	0	0	0	0	0	0	0	0	0
tRNA:Gly-GCC-1-9	0	0	0	0	1	0	4	0	0	0	0	0
tRNA:Gly-GCC-1-10	0	0	0	0	0	0	0	0	0	0	0	0
tRNA:Gly-GCC-1-11	0	0	0	0	1	0	0	0	0	0	0	0
tRNA:Gly-GCC-1-12	0	0	0	0	0	0	0	0	0	0	0	0
tRNA:Gly-GCC-1-13	11	0	0	0	0	0	12	0	0	0	0	0
tRNA:His-GTG-2-1Psi	0	0	1	0	5	0	0	0	0	0	0	0
tRNA:His-GTG-1-4	0	0	0	0	0	0	0	0	1	0	1	0
tRNA:Ala-TGC-2-1	0	0	0	0	0	0	0	0	1	0	0	1
tRNA:Ile-AAT-1-1	0	0	6	0	0	0	0	4	0	0	0	0
tRNA:Ile-AAT-1-3	1	0	0	0	0	0	0	0	0	0	0	0
tRNA:Ile-AAT-1-4	0	0	0	0	0	0	1	0	0	0	0	0
tRNA:Ile-AAT-1-5	0	0	0	0	1	0	0	0	0	0	0	0
tRNA:Ile-AAT-1-6	0	0	0	0	0	0	0	0	0	0	0	0
tRNA:Ile-AAT-1-7	0	0	0	0	3	0	0	0	0	0	0	0
tRNA:Lys-CTT-1-4	0	0	2	0	1	0	0	1	0	0	0	0
tRNA:Lys-CTT-1-3	0	0	9	0	2	0	0	4	0	0	0	0
tRNA:Lys-CTT-1-2	0	0	0	0	0	0	0	0	0	0	0	0
tRNA:Lys-CTT-1-5	0	0	0	0	0	0	0	0	2	0	0	0
tRNA:Lys-CTT-1-1	0	0	7	0	1	0	19	0	2	0	0	17
tRNA:Lys-CTT-1-6	0	0	0	0	0	0	17	0	23	0	0	0
tRNA:Lys-CTT-1-7	0	0	0	0	1	0	5	0	0	0	0	0
tRNA:Lys-CTT-1-8	4	0	0	0	0	0	9	0	0	0	0	0
tRNA:Lys-CTT-1-9	0	0	0	0	0	0	16	0	0	0	5	0
tRNA:Lys-CTT-1-10	6	0	0	0	0	0	0	0	0	0	0	0
tRNA:Lys-CTT-1-11	0	0	0	0	5	0	0	0	0	0	7	0
tRNA:Lys-TTT-1-1	0	0	0	0	0	0	0	0	0	0	0	0
tRNA:Lys-TTT-2-4	0	0	0	0	0	0	0	0	0	0	0	0
tRNA:Lys-TTT-2-5	0	0	0	0	0	0	0	0	0	0	0	0
tRNA:Leu-CAG-1-1	0	0	0	13	0	0	0	0	0	0	10	0
tRNA:Leu-CAA-2-1	0	0	0	0	2	0	0	0	0	0	0	0
tRNA:Leu-CAA-1-1	0	0	0	0	0	0	0	0	0	0	0	0
tRNA:Met-CAT-1-1	1	0	0	0	0	0	0	0	0	0	0	0
tRNA:Met-CAT-1-2	0	0	0	1	0	0	0	2	9	0	0	0
tRNA:Met-CAT-1-5	0	0	0	0	0	0	0	0	42	0	8	0
tRNA:iMet-CAT-2-1	0	0	0	0	0	0	0	0	4	0	0	0
tRNA:iMet-CAT-1-4	3	0	0	0	0	0	0	0	1	0	0	0
tRNA:iMet-CAT-1-5	0	0	0	0	0	0	0	0	0	0	0	0
tRNA:Asn-GTT-1-6	0	0	0	0	1	0	0	0	1	0	0	0
tRNA:Asn-GTT-1-5	0	0	0	0	0	0	0	0	0	0	0	0
tRNA:Asn-GTT-1-4	0	0	0	0	0	0	0	0	0	0	0	0
tRNA:Asn-GTT-1-8	0	0	0	0	0	0	0	0	1	0	0	0
tRNA:Asn-GTT-1-7	0	0	0	0	0	0	0	0	0	0	0	1
tRNA:Asn-GTT-1-3	0	0	0	0	0	0	0	0	6	0	0	0
tRNA:Asn-GTT-1-2	0	0	0	0	0	0	0	0	0	0	0	15
tRNA:Asn-GTT-1-1	0	0	0	0	0	0	0	0	0	0	0	4
tRNA:Pro-TGG-1-1	0	0	0	0	0	0	0	0	0	2	0	0
tRNA:Pro-TGG-1-2	0	0	0	1	0	0	2	0	0	0	0	0
tRNA:Arg-TCG-3-1	0	0	0	0	1	0	0	0	0	0	0	0
tRNA:Arg-TCG-3-2	0	0	0	0	1	0	0	0	0	0	0	0
tRNA:Arg-TCG-3-3	0	0	0	0	2	0	0	0	0	0	0	0
tRNA:Arg-TCG-3-4	0	0	0	0	0	0	0	0	0	0	0	0
tRNA:Arg-TCG-2-1	0	0	0	0	3	0	22	0	0	0	0	0
tRNA:Arg-TCG-1-1	41	0	0	0	0	0	0	0	2	0	0	0
tRNA:Arg-TCG-2-2	0	0	0	17	9	0	0	0	15	0	0	0
tRNA:Arg-ACG-1-5	0	0	0	0	0	0	0	0	0	0	0	0
tRNA:Arg-ACG-1-3	0	0	3	0	0	0	0	0	0	0	0	0
tRNA:Arg-ACG-1-2	0	1	28	0	1	0	0	0	0	0	0	0
tRNA:Arg-ACG-1-1	0	0	6	0	0	0	32	0	4	0	0	12
tRNA:Arg-ACG-1-10	0	0	0	0	6	0	0	1	0	0	0	0
tRNA:Arg-ACG-1-9	0	0	0	0	13	0	0	3	0	0	0	0
tRNA:Arg-ACG-1-8	0	0	0	0	3	0	0	0	0	0	0	0
tRNA:Arg-ACG-1-7	0	0	0	0	7	1	0	3	0	0	0	0
tRNA:Arg-ACG-1-6	0	0	0	0	2	0	0	2	0	0	0	0
tRNA:Arg-TCG-4-1	0	0	0	0	1	0	1	0	3	0	0	0
tRNA:Arg-TCG-2-3	0	0	0	0	1	0	0	0	15	2	0	3
tRNA:Ser-GCT-2-1	0	0	3	0	0	0	3	0	3	5	3	0
tRNA:Ser-GCT-2-2	0	0	0	0	0	0	0	0	0	0	0	0
tRNA:Ser-AGA-1-1	0	0	0	0	0	0	0	0	1	0	0	0
tRNA:Ser-CGA-1-1	0	0	0	0	0	0	0	0	0	0	0	0
tRNA:Ser-CGA-1-2	0	0	0	0	0	0	0	0	0	0	0	0
tRNA:Ser-CGA-1-3	34	0	0	1	2	0	0	0	1	0	0	0
tRNA:Ser-AGA-3-1	0	0	0	0	0	0	0	0	0	0	0	0
tRNA:Ser-AGA-3-2	0	0	0	0	0	0	0	0	0	0	0	0
tRNA:Ser-AGA-2-1	0	0	0	0	0	0	0	0	0	0	0	0
tRNA:Ser-AGA-2-2	0	0	0	0	0	0	0	1	0	0	0	0
tRNA:Ser-AGA-2-4	0	1	0	0	0	0	0	0	0	0	1	0
tRNA:Ser-AGA-2-3	0	0	2	10	0	0	0	0	0	0	0	0
tRNA:Ser-AGA-2-5	0	0	0	0	0	0	0	0	0	0	0	0
tRNA:SeC-TCA-1-1	0	0	0	0	4	0	0	1	0	0	0	0
tRNA:Thr-AGT-1-5	0	0	0	0	0	0	0	0	0	0	0	0
tRNA:Thr-AGT-1-6	0	0	0	0	0	0	0	0	0	0	0	0
tRNA:Val-CAC-2-2	0	1	0	0	0	0	2	18	0	0	0	0
tRNA:Val-CAC-2-1	0	0	0	0	0	0	0	6	0	0	0	0
tRNA:Val-CAC-2-3	0	0	0	0	5	0	3	0	0	0	0	0
tRNA:Val-CAC-2-4	0	0	0	0	5	0	1	0	1	0	0	0
tRNA:Val-CAC-1-1	0	0	1	0	0	0	0	0	0	0	0	0
tRNA:Val-CAC-2-5	0	0	0	0	13	0	0	0	0	0	0	0
tRNA:Val-CAC-2-6	0	0	0	0	2	0	0	0	0	0	0	0
tRNA:Val-AAC-2-4	0	0	0	0	5	0	0	0	0	3	1	0
tRNA:Val-AAC-2-3	0	0	0	0	6	2	0	0	0	0	0	0
tRNA:Val-AAC-1-1	0	0	0	0	0	0	0	0	0	0	0	0
tRNA:Tyr-GTA-1-3	7	0	0	0	0	0	0	0	0	0	0	0
tRNA:Tyr-GTA-1-2	0	0	0	0	0	0	0	0	3	0	0	0
tRNA:Tyr-GTA-3-1	0	0	0	0	0	0	0	0	0	0	0	0
tRNA:Tyr-GTA-1-8	0	0	0	0	0	0	0	0	0	0	0	0
tRNA:Tyr-GTA-1-7	0	0	0	0	0	0	0	0	34	0	0	0
tRNA:Tyr-GTA-1-6	3	0	0	0	0	0	0	0	0	0	0	0
tRNA:Tyr-GTA-1-5	4	0	0	0	0	0	0	0	0	0	0	0
tRNA:Tyr-GTA-1-4	2	0	0	0	0	0	0	0	0	0	0	0
AcCoAS	13055	6862	10091	6049	12909	8576	5427	7807	10430	9453	7581	7352
Aldh	6745	10164	6725	4157	4402	4499	3543	5202	7346	10002	4732	4656
Ance	407	1	365	297	58	201	249	34	62	294	174	244
AttA	330	184	0	0	39	80	1	82	35	61	0	0
CalpA	3266	2262	2757	558	1001	1700	1675	1299	1505	2090	1543	1666
Cdc27	496	4	262	764	532	1467	645	1445	386	271	794	426
Dh44	1694	4342	1313	1982	4435	1440	1071	964	245	2315	783	1304
Trl	232	1	105	114	140	44	6	34	193	114	29	43
Fkbp39	13	939	77	184	494	494	108	561	652	145	412	172
Gp150	794	956	1176	1289	595	1185	94	410	1516	778	500	1178
Hsp70Aa	3	32	56	17	30	10	26	37	76	98	1243	180
Hsp70Ab	10	182	370	71	114	82	109	140	152	529	4959	966
Hsp70Ba	0	24	94	15	10	10	85	31	56	164	1270	208
Hsp70Bb	0	0	66	3	53	11	50	35	21	117	993	227
Hsp70Bc	14	29	75	23	86	29	60	26	2	93	1216	230
ProtA	1	0	0	0	1	0	0	0	0	0	1	1
ProtB	0	0	0	0	3	0	0	0	0	2	0	0
Nca	5393	1942	2939	2973	4627	1815	3484	2693	6874	3694	2309	3329
Nmda1	3379	2360	2093	1882	3921	2309	2379	1880	2350	2394	2011	2703
Odc1	589	2	250	3	174	8	322	127	233	183	75	0
Odc2	7	2	5	8	1	1	8	62	30	17	17	2
Ptth	1	12	6	107	15	1	6	105	42	1	0	1
RpL11	2476	2066	1176	676	2213	888	1977	1176	3396	1409	1260	876
Sap47	26028	9297	12600	10927	21388	11340	11763	13455	25691	12711	8721	14285
nSyb	24651	8299	12974	11355	19221	14040	11899	14028	18616	11308	9370	12592
Syx1A	6218	3177	4933	3754	7665	6345	3782	5062	8171	5878	3695	6212
TfIIA-S	774	968	523	345	679	666	57	372	1045	109	509	473
TpnC41C	5	0	6	0	7	0	2	2	113	51	0	0
bcn92	371	757	616	267	467	353	405	332	653	221	314	536
beat-Ia	889	617	463	174	526	168	336	495	1773	454	314	176
Cdc2rk	619	13	144	154	130	184	15	404	31	210	99	19
igl	7654	1952	3197	3385	7594	4211	3650	4368	8626	3222	3187	3871
klu	20	2	163	81	20	64	477	0	370	132	53	225
MED20	232	207	0	0	295	59	39	266	408	209	54	64
l(2)dtl	19	2	0	224	260	134	4	354	7	103	1	225
Pex1	1	1	4	41	195	247	25	195	70	0	3	0
mtd	11770	3694	8155	7407	9361	8625	6371	8134	9214	9756	6375	8199
mt:ATPase6	0	0	0	0	0	0	0	0	0	0	0	0
mt:ATPase8	0	0	0	0	0	0	0	0	0	0	0	0
mt:CoI	0	0	0	0	0	0	0	0	0	0	0	0
mt:CoII	0	0	0	0	0	0	0	0	0	0	0	0
mt:CoIII	0	0	0	0	0	0	0	0	0	0	0	0
mt:Cyt-b	0	0	0	0	0	0	0	0	0	0	0	0
mt:ND1	0	0	0	0	0	0	0	0	0	0	0	0
mt:ND2	0	0	0	0	0	0	0	0	0	0	0	0
mt:ND3	0	0	0	0	0	0	0	0	0	0	0	0
mt:ND4L	0	0	0	0	0	0	0	0	0	0	0	0
mt:ND5	0	0	0	0	0	0	0	0	0	0	0	0
mt:ND6	0	0	0	0	0	0	0	0	0	0	0	0
mt:lrRNA	0	0	0	0	0	0	0	0	0	0	0	0
mt:srRNA	0	0	0	0	0	0	0	0	0	0	0	0
mt:tRNA:Ala-TGC	0	0	0	0	0	0	0	0	0	0	0	0
mt:tRNA:Cys-GCA	0	0	0	0	0	0	0	0	0	0	0	0
mt:tRNA:Asp-GTC	0	0	0	0	0	0	0	0	0	0	0	0
mt:tRNA:Glu-TTC	0	0	0	0	0	0	0	0	0	0	0	0
mt:tRNA:Phe-GAA	0	0	0	0	0	0	0	0	0	0	0	0
mt:tRNA:Gly-TCC	0	0	0	0	0	0	0	0	0	0	0	0
mt:tRNA:His-GTG	0	0	0	0	0	0	0	0	0	0	0	0
mt:tRNA:Ile-GAT	0	0	0	0	0	0	0	0	0	0	0	0
mt:tRNA:Lys-CTT	0	0	0	0	0	0	0	0	0	0	0	0
mt:tRNA:Leu-TAG	0	0	0	0	0	0	0	0	0	0	0	0
mt:tRNA:Leu-TAA	0	0	0	0	0	0	0	0	0	0	0	0
mt:tRNA:Met-CAT	0	0	0	0	0	0	0	0	0	0	0	0
mt:tRNA:Asn-GTT	0	0	0	0	0	0	0	0	0	0	0	0
mt:tRNA:Pro-TGG	0	0	0	0	0	0	0	0	0	0	0	0
mt:tRNA:Gln-TTG	0	0	0	0	0	0	0	0	0	0	0	0
mt:tRNA:Arg-TCG	0	0	0	0	0	0	0	0	0	0	0	0
mt:tRNA:Ser-GCT	0	0	0	0	0	0	0	0	0	0	0	0
mt:tRNA:Ser-TGA	0	0	0	0	0	0	0	0	0	0	0	0
mt:tRNA:Thr-TGT	0	0	0	0	0	0	0	0	0	0	0	0
mt:tRNA:Val-TAC	0	0	0	0	0	0	0	0	0	0	0	0
mt:tRNA:Trp-TCA	0	0	0	0	0	0	0	0	0	0	0	0
mt:tRNA:Tyr-GTA	0	0	0	0	0	0	0	0	0	0	0	0
not	986	4	452	155	357	188	862	253	442	384	268	368
nuf	3860	864	1837	665	1905	1431	1291	1814	1358	2208	1463	1927
pck	345	299	140	264	635	234	2	377	5	193	413	121
phyl	738	675	252	326	584	542	318	698	142	292	221	241
pnut	2375	3458	2085	1597	2640	2248	1347	3225	2357	1917	1671	2062
sced	385	5	418	5	300	161	313	607	158	342	155	532
shot	5000	3016	3277	3787	5657	2119	3629	4231	4920	3124	4571	2834
alien	762	521	823	649	1477	147	640	491	1540	385	390	570
Arf102F	997	1486	1701	1159	1626	777	1425	1267	3275	964	896	686
Arf51F	4628	2885	2484	1207	2138	2211	2850	2811	2430	2306	1719	2294
Awh	190	1	2	225	259	0	357	121	527	170	79	193
Bgb	1979	289	359	679	517	478	778	703	267	316	576	791
Bro	9	0	0	0	8	2	2	0	7	0	0	0
Mtor	62	18	330	139	211	3	257	261	231	120	304	1
CASK	5009	4034	4822	4267	4225	5205	5816	5647	5543	5913	4534	3646
Cdk5	624	259	286	306	261	12	582	310	647	576	670	380
Idgf6	3756	1893	1184	387	2064	2451	1906	2623	4283	2060	455	960
Chi	298	332	256	680	512	857	595	89	594	403	173	390
cnn	995	1751	514	732	649	1599	323	1186	833	564	914	1064
Crz	360	685	2800	955	2317	719	727	1181	542	925	740	672
Cp1	6062	16729	3773	5582	4753	6073	5349	6172	6423	5609	4610	4805
Cyp6a9	503	1026	1	164	226	147	1	402	429	187	197	552
Cyp6a8	130	303	3	147	317	177	0	117	1541	180	127	21
Cyp6a22	11	1433	1	336	178	280	412	199	103	93	136	1
Deaf1	1021	625	920	929	1512	1264	830	1236	1455	1586	1459	1515
Dhc36C	40	1	47	223	242	0	81	10	39	30	8	52
Dhc62B	70	16	67	5	265	15	140	15	92	24	97	57
Dhc93AB	71	6	187	8	119	11	20	37	45	12	16	5
Dhc98D	122	12	14	109	193	12	482	24	439	47	64	6
Elal	285	275	179	281	203	692	64	323	1358	193	54	369
Esp	7	4	2	1	7	4	68	320	6	3	0	1
Fkbp12	2429	1326	1488	1248	1976	1212	1502	1267	2007	1587	731	1700
Gycalpha99B	3068	4145	3763	2546	4179	4683	2801	3887	3329	3672	3277	3115
Gycbeta100B	2885	2764	2898	1453	3841	2164	1675	4258	3869	2736	2274	2557
His4r	22073	15513	12801	9984	17687	11798	12524	9233	16183	12463	11767	11501
imd	262	2	174	427	305	475	11	74	134	210	333	241
MAPk-Ak2	2526	886	1510	1381	1428	2540	1611	1374	2385	1379	1577	1455
Calx	621	2459	1152	914	1545	1310	1720	2975	2538	1942	744	859
Nrx-IV	1084	1612	777	986	1833	1354	678	1056	1170	1111	1321	1515
Hf	438	137	177	275	219	290	11	1	603	93	3	205
Ask1	539	36	731	225	287	134	454	77	556	151	127	425
Ptp69D	1549	60	636	739	725	225	4	908	784	49	415	38
Rab2	3895	2648	2393	1566	2954	2596	2039	3191	3565	1901	2163	1820
Rab5	3631	2483	1708	2413	3436	1297	1638	3328	3529	3070	1826	1825
Rac2	809	559	278	506	673	398	736	485	507	438	193	278
Rel	1786	552	248	496	220	634	141	2068	1200	730	692	782
Rh5	302	1	1735	1	304	0	607	4	222	25	0	282
Rho1	3833	1576	2770	2403	2149	2381	2461	1680	3650	2827	1844	1449
Rlb1	338	125	176	41	180	139	202	158	206	74	11	87
mRpL47	127	227	778	293	432	476	170	445	136	573	458	415
Rnp4F	313	10	285	276	754	495	346	162	220	323	610	159
RpL7A	4023	4140	2138	2113	3228	2717	3347	2134	5497	2622	2157	2285
SdhB	3893	3012	3080	2730	4376	3370	2894	2829	5492	2808	2269	2286
2022-09-02	2083	1705	1575	1761	1073	1148	822	1292	2238	1175	466	994
Spat	293	2	182	131	207	181	7	3	909	519	146	352
Sptr	231	1	413	336	489	302	397	602	103	362	442	3
Sr-CI	4078	5885	1532	4412	1039	2261	2419	5101	3224	1712	2429	2678
Su(Tpl)	1913	442	1806	1023	2376	1258	1298	929	1753	2280	2021	1098
Tie	40	4	21	4	40	17	3	6	399	3	44	8
Uggt	757	711	128	222	490	1272	341	354	770	363	374	136
Vm32E	3	0	0	0	19	0	0	0	4	0	2	0
CG4278	414	0	85	185	315	161	407	272	219	229	316	370
barr	469	1040	113	0	1	167	11	223	45	1	111	73
bif	916	273	733	831	1462	326	481	405	747	595	672	225
bnl	209	4	6	217	33	3	163	102	33	56	19	10
cher	1045	53	81	40	504	228	164	25	833	120	19	146
croc	4	7	68	0	161	0	4	344	194	255	3	209
fax	2781	4220	1032	1624	3301	2518	3044	2611	3267	1235	1433	2073
gcm	15	2	0	0	4	0	89	1	42	1	59	0
Oda	22043	19672	16595	9697	15935	12547	12328	10192	16516	22788	11943	12768
Hel25E	880	1356	1193	538	1249	813	841	1777	562	627	1300	2283
prod	148	1	96	158	427	142	211	200	337	317	12	0
mof	0	0	13	1	165	74	2	1	44	208	142	8
mia	41	15	53	137	6	0	1	2	0	11	73	2
mirr	219	186	133	48	255	72	56	140	66	77	26	0
noi	1141	771	569	158	617	46	6	566	436	115	330	0
nol	0	35	44	0	3	0	0	0	2	0	50	18
RhoL	154	560	281	246	234	101	37	181	313	349	91	288
sty	1850	1790	990	1546	2358	1717	1412	2232	3020	1654	1588	1279
sun	3098	1523	1550	1173	2478	1545	1477	1545	3384	1456	1277	1523
tilB	10	10	16	42	35	5	2	4	14	2	0	3
tim	355	1335	705	98	490	6	354	308	657	226	284	17
Vps26	896	703	249	555	659	830	485	1237	868	1300	372	780
CG13397	19	0	186	2	127	385	674	1	306	1090	7	107
CG11899	554	281	295	300	112	67	48	109	91	509	1	234
Acp1	0	0	0	0	0	0	0	0	0	32	0	0
Ahcy	613	767	236	140	158	123	356	207	655	393	266	0
Cp7Fa	20	1	32	1	28	1	0	0	77	0	101	56
Cp7Fb	2	2	6	3	10	6	58	1	29	17	2	3
Cp7Fc	0	3	0	0	48	0	0	0	1	2	28	0
Cyp4e2	6	1945	29	276	217	261	26	1	144	126	386	231
Eig71Eh	2	0	0	0	2	0	0	0	0	1	0	0
Eig71Ei	0	0	0	1	4	0	0	0	0	0	0	0
Eig71Ej	0	0	2	0	9	0	3	0	9	3	0	1
Eig71Ek	1	0	0	0	3	0	0	2	85	0	0	0
His3.3A	584	480	607	496	989	333	560	1149	534	340	734	551
Hr38	3070	331	1558	1880	1530	1516	1053	4222	1925	4277	1743	1550
Mcm2	16	0	2	21	53	0	11	0	11	3	2	2
Mlp84B	541	2	196	66	447	87	2	148	1308	32	90	59
Mtk	140	52	0	0	7	231	1	19	414	38	0	0
Ost48	70	705	1212	809	1351	1121	621	1530	999	670	1126	1286
Pglym78	7054	6048	3879	3818	4601	4773	2618	3629	6147	4443	3946	3851
Psi	371	333	363	852	1044	517	656	837	1362	1082	572	1206
Roe1	173	372	267	248	386	171	147	244	393	468	385	299
Set	277	149	156	81	700	127	483	249	636	315	275	346
CG14630	0	0	0	0	1	0	0	0	3	0	0	0
Hydr2	1406	1715	903	1110	1331	2262	744	2089	849	2379	1328	2246
CG2846	1184	801	568	155	325	649	178	757	281	804	511	896
CG2678	1	362	0	0	11	0	1	0	10	0	0	123
btn	1	0	0	7	2	0	1	0	0	0	1	5
betaggt-I	140	509	181	88	424	368	196	194	279	231	530	389
iotaTry	7	1	0	0	7	0	0	0	0	0	0	0
Actn3	5	0	1	2	5	2	1	0	15	3	1	0
Ag5r	31	1	92	266	116	85	2	803	730	252	1275	395
AhcyL2	12	0	307	0	68	117	44	2	22	778	820	305
CCT3	277	393	286	138	109	485	205	1138	1037	235	215	366
CkIalpha	5796	5698	4406	3157	5297	4353	4393	3907	7371	4130	2885	4522
CkIIalpha-i1	87	45	16	3	105	1	176	163	17	2	101	0
cype	4123	3003	1472	1845	2700	1597	1901	1630	4490	2194	1656	1800
Cyp4c3	1	0	2	1	17	6	11	0	4	35	0	0
Cyp4d8	7	798	132	101	278	167	452	864	186	83	180	122
Cyp4e1	15	3	3	21	21	9	0	0	31	34	7	1
Cyp4e3	8	1	0	0	16	2	3	0	43	0	1	0
Cyp4ae1	4	1	22	1	402	314	318	197	4	199	164	356
Cyp4p1	214	2	49	238	394	304	32	127	551	322	12	219
Cyp9b1	287	4	16	16	23	7	2	3	292	1	17	13
Cyp9b2	525	416	1	0	548	583	6	163	1239	84	215	1
Cyp9c1	393	0	255	2	145	0	0	1	165	81	325	187
Ddx1	510	402	349	60	320	156	18	140	282	327	244	23
eIF4E1	3677	4841	3521	2951	4642	3045	3837	4115	4838	3552	2949	2141
Fer2LCH	10821	14698	5685	9938	8985	7781	4410	9387	11485	6360	5449	5049
Fer1HCH	17099	14440	8608	10734	9651	14428	9392	16310	13947	10747	10734	8569
glec	758	3318	3012	785	1984	2230	3076	1804	1963	2650	2106	2439
Glut3	12	1	3	0	7	9	0	0	6	10	1	1
Hr78	439	116	609	562	737	343	371	985	210	384	413	200
Hr96	432	542	445	276	483	304	621	2	477	467	812	19
Hsp60A	7028	5890	7157	4386	6133	6056	4222	8419	5802	6336	4521	3594
Diap2	1689	4	1104	680	1980	1628	2816	1617	668	1055	1539	1675
Nap1	2491	2414	1560	816	1274	1867	1175	983	2911	1219	1178	1278
Nf1	1587	694	1319	750	3396	192	751	1024	844	166	1189	1031
Orc2	12	0	1	1	24	0	1	156	24	1	16	0
Orc5	90	12	130	24	80	29	84	41	69	25	97	10
Pi3K59F	687	363	481	1	261	409	79	209	925	354	34	1047
Pi3K68D	1164	8	369	454	546	146	769	545	525	752	570	723
Pi3K92E	1452	183	122	527	590	1097	1284	261	1161	593	519	302
Rpt2	1078	741	811	760	381	170	473	694	674	506	535	379
Rpn10	2141	107	749	358	843	882	455	744	1448	864	421	757
Rala	1774	1189	613	503	833	1111	913	411	862	1346	701	261
RpL22	631	515	315	295	475	339	185	313	816	264	310	222
Shark	256	25	216	239	410	103	27	22	67	51	138	25
Shc	213	335	95	601	113	433	659	309	1088	450	413	508
Srp19	331	236	47	97	254	42	342	202	25	125	67	141
Ssb-c31a	895	574	288	210	1096	153	824	668	714	549	446	413
Ssl	0	3	0	1	6	0	31	0	7	0	4	0
Try29F	4	0	84	82	3	0	0	15	3	0	43	57
Ubc2	492	558	166	317	600	37	118	391	418	368	321	152
Ubc4	1019	1	582	291	646	452	493	117	938	671	602	553
abs	69	9	97	301	240	336	209	402	469	109	86	82
CG15865	10	0	48	2	21	0	1	0	2	2	55	0
CG5861	29	128	185	456	815	943	1092	210	647	519	487	537
CG14906	135	0	0	0	67	98	145	6	11	0	10	104
CG2034	256	273	116	156	188	281	124	323	47	274	134	187
oxt	466	267	17	295	943	489	235	356	310	816	111	377
chn	5942	3559	4085	1719	4866	3642	3142	4760	4670	3581	2473	3129
RabX1	331	59	165	546	547	522	250	445	89	229	453	266
cutlet	6	1	0	62	56	0	4	0	14	2	1	1
dod	419	314	198	35	334	344	777	225	826	311	233	182
drl	1264	1792	500	1237	1309	1134	751	1595	982	648	642	1525
dsf	35	0	19	0	124	1	3	0	11	2	3	4
glu	38	511	407	3	303	331	127	19	166	1	137	106
jumu	12	2	56	2	325	134	4	130	344	133	341	20
kek1	3186	1416	1471	986	2542	2413	1708	1682	2493	1736	1384	2260
kek2	2039	2603	821	2253	2390	1932	1571	2278	1625	1233	1160	2207
ksr	957	15	1221	968	1324	495	723	472	1154	966	787	722
Rme-8	1290	1603	918	455	1121	812	704	1584	1567	740	424	599
Cul1	485	577	1627	959	2186	1069	984	615	647	1320	779	1128
mbc	2646	1615	1357	944	1075	1051	1559	336	1501	1306	725	669
nAChRalpha3	1910	919	1208	1097	1729	1001	1519	1400	1172	1100	1008	1319
nonA-l	688	2	80	222	194	210	278	413	362	8	4	208
RpS21	690	836	462	497	998	617	398	429	1488	542	257	260
olf186-M	475	21	208	158	3	379	252	563	84	747	65	29
otp	3	4	138	19	95	3	329	7	567	221	3	106
peng	484	200	269	22	367	540	716	392	479	583	539	49
snoRNA:Me28S-A1322	0	21	0	0	9	20	0	25	0	1	6	0
spag	268	459	625	176	9	535	13	213	158	604	351	191
spel1	204	0	713	16	224	224	36	0	98	259	158	97
tap	0	0	1	0	6	0	5	2	8	0	1	7
tos	264	482	5	22	12	1	1	16	242	7	0	7
tty	2954	673	1775	1592	2248	1876	1870	2358	2179	1369	1441	1496
unpg	5	1	12	96	6	0	4	0	5	0	0	0
alpha-Est1	11	447	0	142	13	255	11	112	220	43	0	377
alpha-Est10	10	0	3	2	130	0	1	0	11	0	0	0
alpha-Est2	47	0	0	5	174	2	20	0	0	63	0	55
alpha-Est3	161	1	1	95	45	2	212	7	72	138	205	198
alpha-Est4	66	0	0	0	27	1	0	1	88	8	106	0
alpha-Est6	7	0	22	87	8	1	0	0	17	0	1	0
alpha-Est7	692	196	356	492	697	494	128	614	1692	271	200	1
alpha-Est8	1	25	325	307	337	89	7	1	472	216	535	103
alpha-Est9	1001	446	1806	1017	1238	1101	496	513	1979	620	666	1084
dare	451	10	140	462	508	201	1	570	135	254	104	203
Acp29AB	0	1	2	2	4	0	1	0	0	0	0	0
Acp53Ea	0	0	0	0	0	0	0	0	3	0	0	1
Acp63F	0	0	1	0	1	0	0	13	0	8	1	12
Acp76A	9	0	0	0	8	0	1	0	0	0	2	0
Apc	1243	390	383	472	790	1116	1034	170	1094	775	758	580
AstA	242	782	186	654	1115	29	896	342	604	148	541	203
toc	3812	1831	1476	1266	3311	1599	2864	2680	2045	2037	2135	1793
BEAF-32	1174	883	756	598	1579	935	439	1060	1333	842	696	966
CadN	3056	371	1174	1865	3174	1590	925	2647	3421	2512	1988	1418
CanB2	2872	2274	1562	1309	2003	1109	897	1011	2296	1583	1380	845
SMC3	533	666	879	46	398	564	269	1236	147	339	426	1
Cdk8	4	350	0	189	77	34	43	33	17	71	0	0
Clp	29	0	0	0	179	0	0	195	8	63	36	91
Cnx99A	2066	913	2926	1737	1733	2196	2545	1896	2933	2542	1645	1803
Cpr	2297	700	1329	838	903	1797	795	455	1970	1764	960	1428
CycB3	0	1	2	0	10	0	0	39	5	0	30	0
Dot	12	1	0	1	73	0	71	2	4	26	29	0
Dref	1206	1165	486	179	737	605	383	914	567	718	519	15
Cyp6a17	6	2	1	6	0	2	0	3	1	2	1	1
ktub	253	976	632	4	360	417	3	14	284	147	35	464
Hmu	1129	1686	736	131	862	668	338	1370	1073	839	602	447
Lis-1	8061	1226	6261	3662	6557	5489	4328	4662	7193	6134	4163	3713
RpL9	3860	1814	1236	1918	3504	1823	1182	1800	3307	1305	1417	1170
p38a	524	315	0	169	145	398	291	242	209	270	203	0
Msr-110	13316	4030	5892	5720	10359	4518	3803	7593	14057	4904	4783	3311
MstProx	21	0	2	0	76	0	1	1	16	1	4	1
Nak	2436	2456	2212	955	2052	1693	782	2004	1832	1175	488	1773
NetA	3	0	1	53	87	369	84	186	2	0	289	169
NetB	3072	1041	1188	1241	1435	1336	219	769	1891	542	1450	1618
nrv1	439	157	12	2	571	739	23	828	729	65	232	0
nrv2	25564	7812	11465	12679	18382	10160	12351	14500	24446	10412	9941	9399
rin	3167	1581	2414	1504	2677	1273	2461	1808	2142	2537	1702	2700
P5cr	410	528	1144	688	791	799	293	814	929	884	370	283
Rab10	1323	1120	1432	1487	1286	602	1982	1321	1560	1331	1940	1707
Rab11	4138	2407	911	1025	2876	2390	1042	2475	2944	2138	2133	2093
Rab14	1776	3041	1073	2352	1863	2243	1846	2388	2722	2527	1130	1754
Rab19	9	0	74	227	1	70	493	157	208	261	91	12
Rab18	535	526	838	474	585	465	367	110	853	986	522	443
Rab7	7797	3622	2835	1997	5436	2886	3228	3804	7110	3783	3416	2889
Rab6	464	443	867	942	286	885	615	820	1444	390	612	1042
Rbf	588	511	705	574	416	514	22	378	162	457	470	328
Reg-5	416	2	0	29	604	427	305	285	530	253	254	0
RtGEF	101	5	260	256	314	466	390	161	1140	439	718	355
HDAC1	1444	13	1365	188	776	707	689	999	329	896	379	533
ScpX	464	404	410	5	571	739	51	325	854	487	409	296
Spx	214	190	1	77	188	90	388	88	154	200	227	221
TfIIEalpha	577	1	247	304	224	1	586	310	244	55	260	222
TfIIEbeta	736	1	256	0	407	97	305	206	539	507	417	79
Rtnl2	0	1	3	0	6	0	0	0	5	0	1	0
eIF3i	3204	797	1792	1484	1288	1822	1329	3092	1749	1220	1771	2044
Vang	584	480	1060	160	751	621	808	553	1063	464	442	69
Drip	219	0	0	0	9	0	3	2	205	6	19	0
apt	11	791	128	0	35	196	356	444	52	49	678	47
ara	336	201	73	1	314	56	605	440	17	11	20	1
ast	4	0	0	0	213	3	2	496	71	1	18	1
caup	152	93	31	0	87	90	3	55	21	2	99	45
crq	1411	2805	1676	2124	1648	2490	1467	2610	1547	1897	1557	1054
csul	115	0	434	303	71	185	266	238	217	3	61	0
dah	8	1	0	19	60	24	4	0	6	7	0	1
dpa	14	16	72	5	303	4	0	79	16	63	160	0
grim	87	1	0	0	0	0	113	48	2	48	9	0
hrg	1659	1826	1942	727	1291	1922	75	1532	1805	1254	1519	1876
Faa	218	0	24	0	8	1	0	0	1	4	0	3
lama	3433	27	1575	282	423	1561	1600	299	80	2452	3227	276
lbm	210	0	71	55	141	132	2	0	128	9	144	184
mael	3	0	27	103	3	0	138	0	295	0	91	18
mei-P22	0	1	0	0	2	1	1	1	1	1	0	0
Vsp37A	1251	678	1097	760	981	721	734	782	1291	759	1206	237
Tom40	2472	1702	628	1264	2311	1718	1309	647	2791	2122	2018	1022
nompA	112	17	21	2	82	2	12	6	31	22	159	74
pgc	0	181	122	37	9	123	1	141	3	71	32	0
phr6-4	7	3	2	0	90	0	1	112	13	0	0	0
Sema1b	368	114	750	487	1439	412	63	437	962	999	415	850
side	1831	469	1215	448	1219	969	1034	1028	1343	1347	618	1484
smg	540	900	408	494	799	150	216	1251	774	465	821	354
vkg	5956	6972	2669	3561	1270	2383	5311	3520	3913	3086	3685	3812
vri	47	49	246	4	360	10	107	7	106	75	361	216
wun	1735	1595	1297	1147	1113	989	921	1361	772	843	1007	911
fry	1253	474	287	565	1249	1649	1313	1690	1818	539	1102	1664
ATPsynCF6	2265	2602	1752	1570	2392	1570	1352	1246	3146	1393	1471	1528
ATPsynD	6205	3247	3087	2653	3476	3419	2150	2606	4666	3317	2515	3098
Acer	1045	1498	188	355	1493	236	624	908	1069	279	559	464
Alp4	2232	737	1101	884	262	854	724	532	895	937	572	210
CaMKI	4417	3128	4189	2779	4360	2425	3680	4446	4725	3673	2978	6597
Cdk4	11	0	598	177	20	0	81	1	319	8	0	0
PTP-ER	1098	443	510	324	426	378	638	671	939	782	1253	407
Lgr1	301	0	256	623	165	381	348	308	112	287	257	170
H15	13	5	2	6	12	25	5	0	4	13	61	0
Ipp	1303	378	1160	1149	2194	1172	1323	1790	2634	1863	1137	940
Lectin-galC1	2	0	4	0	2	0	0	0	0	0	0	0
NaPi-T	0	0	0	5	9	84	1	1	8	1	5	1
Nlp	664	190	544	533	389	334	312	483	546	681	387	297
Nurf-38	2423	780	900	776	1298	1269	1169	1177	2088	1246	1296	604
ATPsynO	6283	4879	2783	2697	4447	2609	3294	3686	4715	3717	3188	3996
Past1	3432	961	969	1525	1348	1530	1235	2737	1881	1853	1235	654
Pdp1	9832	4041	4278	3217	9004	3390	5080	3972	8776	4914	3097	3322
Pitslre	4417	1176	2997	4248	4131	3622	2896	4414	3943	5094	3370	3279
Prosalpha5	47	135	588	414	420	157	359	454	868	279	295	169
Ptpa	432	0	365	573	174	365	211	392	192	398	328	139
Rab4	2032	840	1888	1200	1982	1711	1235	1850	1708	1758	1614	1329
Reg-2	61	1	1	2	177	50	33	0	172	65	80	2
RpL29	2762	1657	1187	1246	1691	1077	1087	547	2962	1158	928	932
sba	710	8	844	833	822	894	385	569	597	586	437	684
Usp47	1219	1626	195	439	2147	1655	2476	2839	921	753	1774	818
angel	7	190	1	165	107	0	113	0	3	88	170	71
dos	22	113	520	270	274	3	43	1666	581	153	718	652
fz2	522	392	532	473	704	291	895	801	877	375	615	1042
Stat92E	2459	1645	1910	1663	2600	2258	2409	2113	4064	1214	1080	1840
nompB	10	0	2	1	27	0	4	99	15	5	2	1
nompC	22	1	49	1	202	21	209	2	128	10	121	95
Pino	2426	1035	1355	662	1018	640	1132	1215	1458	1340	703	978
Dyrk2	1621	845	1739	353	1790	1291	1385	709	2137	1147	636	2363
l(2)k10201	534	359	126	89	329	172	67	131	311	214	158	143
swaPsi	8	0	0	0	8	0	1	1	3	0	1	0
stnB	0	0	0	0	0	0	0	0	0	0	0	0
stnA	0	0	0	0	0	0	0	0	0	0	0	0
spen	15214	3666	8918	10072	12480	6356	11325	9720	10696	9716	6333	8549
snRNP-U1-70K	446	598	654	422	769	1643	101	769	1332	656	557	917
smid	40	322	173	358	530	1276	490	1235	20	535	419	904
sktl	87	74	13	37	259	47	9	21	77	27	55	19
cag	76	807	239	162	85	154	117	482	638	63	253	370
ari-1	4095	215	933	741	2245	2204	974	1518	1848	2087	812	1865
asRNA:CR11538	2	0	1	0	634	241	11	34	41	5	4	7
CG5989	419	317	475	687	608	180	3	360	781	256	287	496
Nelf-E	179	30	283	308	515	655	226	434	121	190	394	559
CG2187	22	2	0	0	13	2	8	238	27	0	0	8
Ubc84D	0	2	1	0	2	0	0	0	2	0	16	0
U2af38	801	459	239	319	384	193	336	653	687	247	389	645
T3dh	10	389	228	86	8	213	4	18	9	121	44	0
RpS3A	8401	7301	5387	3734	8405	5284	5682	5987	9300	5883	3834	3330
Rga	2078	1440	521	1302	1805	1474	1005	1087	1434	719	1157	927
Rca1	598	0	72	2	295	0	191	458	398	107	156	134
Prosalpha4T2	7	1	0	0	27	0	45	0	14	0	1	0
Pdk	4079	3583	2534	2827	2442	4359	2368	2169	2942	3467	3514	2807
Ork1	734	1	4	444	662	101	72	585	181	314	342	2
ND-75	4563	2238	4526	2512	1966	2441	2463	2519	4649	2919	1863	1617
ND-23	3574	2756	1579	1541	1517	1876	1151	1275	3277	1248	1821	1846
Mo25	1619	1019	525	649	790	843	936	530	925	773	427	499
Mcm5	0	0	0	0	18	4	6	0	1	147	24	159
Max	759	1009	184	450	300	506	3	230	455	184	283	394
RpL14	4820	5817	3799	4510	4960	4404	3543	4336	7801	3657	2602	3530
Lk6	13482	8772	6345	4931	11174	9178	9473	7001	15283	9277	6942	7736
klg	3897	1004	1535	1177	1862	863	2729	2749	2073	1998	979	1574
COX5A	8557	2969	5916	4156	8256	4508	5154	4581	9795	6459	4925	3559
Atu	283	0	115	139	153	399	36	894	29	246	100	403
AANAT1	2544	472	1176	727	1762	960	585	1424	1821	776	325	1079
ATPsynB	7338	2836	2653	2560	4318	2628	3046	3174	7221	3741	2557	2703
toy	1027	1312	2024	1577	1525	584	888	1173	2253	1324	1352	1534
lncRNA:roX2	2499	3051	5893	4249	4263	2655	4189	4018	2919	3685	4642	4062
lncRNA:roX1	12646	10395	25784	23185	11665	22771	13254	26995	25982	20701	19847	26752
qm	514	170	10	493	1453	394	858	558	934	507	821	356
lok	3	2	111	74	24	26	70	185	62	130	27	8
gcm2	8	0	51	0	2	0	2	0	0	1	1	17
dj	0	0	0	2	0	0	1	0	4	12	2	0
colt	12	603	625	627	1095	476	102	287	978	644	347	609
Smg5	1443	1267	1235	1420	1446	1283	1301	969	1856	971	2211	2212
Surf4	1450	1044	649	531	1324	663	598	1281	1302	1050	632	890
Ser8	0	5	7	0	10	1	1	1	0	0	12	0
Ser7	12	0	58	85	288	108	15	6	1	9	0	1
SamDC	1044	274	302	85	364	414	846	370	824	470	334	147
RpS20	2720	1277	752	814	1242	999	970	765	2477	1012	966	816
RpI1	14	883	189	130	86	9	224	386	106	34	9	413
Rh6	12	354	149	0	1744	1117	239	639	796	396	424	0
Cdk9	87	47	709	174	366	150	668	413	171	367	79	0
Orct	297	1149	1672	439	276	1400	841	346	569	1421	820	1123
ND-42	6080	3880	2397	1893	2098	2868	1573	3369	4502	3146	2883	3347
Mitofilin	1470	1277	1210	472	1917	1946	883	1457	2024	1913	1322	1198
Khc-73	4567	1185	1902	1054	2431	1248	2136	1248	2146	1631	1260	1160
Drice	304	335	2	501	148	276	1	41	630	299	7	78
Gs1l	1114	612	806	1078	1278	595	1210	589	1284	1147	479	1506
mGluR	2272	2813	3204	1798	1074	2947	445	2998	2021	1975	1739	1982
Gcn2	137	0	49	383	60	28	5	710	516	383	197	376
Ppox	446	711	48	85	211	112	180	37	225	228	270	514
Cbl	1702	595	1371	672	1555	1562	906	2341	914	945	546	1422
ATPsyngamma	7631	7157	3717	2731	4687	4627	3536	5550	6769	5919	3571	4977
ATPCL	5421	3135	2789	1011	6062	4744	1635	3826	5156	2449	2010	2668
14-3-3epsilon	28685	15982	14322	12441	21577	15970	12491	14860	25352	16526	14583	15249
stet	10	0	295	1	7	1	9	56	35	0	47	1
stck	850	2	858	753	797	905	94	746	518	1504	1029	919
sfl	2807	1050	173	850	303	1596	217	1432	1040	695	769	349
Ran	3181	1624	1232	1134	2017	1396	2090	2398	2362	1161	1333	1447
Ppa	539	89	161	311	472	955	8	171	1100	156	530	852
ppk	10	3	0	0	16	0	14	0	8	0	3	0
pcm	674	9	426	382	285	130	100	1130	460	488	286	224
mspo	1478	989	1195	909	1454	1421	640	938	766	903	818	849
mre11	554	3	122	325	79	182	374	1	163	285	215	707
mst	3	4	2	2	303	0	167	88	43	0	61	1
lush	0	0	0	170	1	0	0	0	101	80	1	1
loco	1145	670	1297	722	621	1345	1642	1447	799	959	931	1491
lig	1483	1181	533	700	1153	946	255	1260	1400	484	1333	670
laf	9	1	4	0	130	0	44	0	31	1	1	1
ko	158	1	238	25	174	295	43	36	317	169	221	388
stumps	1758	841	1219	432	816	381	1057	276	1393	426	461	519
geko	2	0	2	1	167	0	6	0	0	133	2	6
drongo	2104	1387	2242	2235	1051	1457	1181	1415	1917	610	1863	1206
dbe	3	264	186	289	98	340	197	226	14	237	153	95
dom	988	956	283	456	777	171	375	96	859	428	654	344
dve	1187	278	2175	658	82	704	491	582	142	609	328	994
crol	3286	2644	2583	2732	5418	2341	3089	3003	2463	2272	2752	1809
Tmtc3	1478	1622	775	366	502	1471	16	1667	528	478	640	0
Rpt6	2243	1003	956	312	1205	1037	477	1404	1488	762	608	599
TppII	3598	1287	2050	1621	3098	1978	1898	1325	4403	2247	1416	1684
Tim17b2	1	2	0	0	0	0	0	0	0	0	0	0
TM4SF	9528	6783	7558	5953	8904	11040	7655	8352	7768	6403	6806	8375
Sr-CIII	0	0	0	0	5	0	0	0	0	1	0	0
Sr-CII	20	0	0	4	5	0	1	2	5	3	0	0
Sp1	321	1	0	9	41	13	320	52	233	1	78	0
Rfx	647	291	539	107	531	219	315	4	312	544	590	286
Dredd	61	0	458	252	294	2	8	7	45	132	0	382
pug	449	352	100	1	203	254	145	400	204	431	87	19
Pdk1	2786	1481	928	763	1022	1531	1644	1280	1757	1863	950	766
Gcn5	913	849	983	3	243	206	135	325	1539	572	661	379
Papss	1025	2	833	399	171	396	482	745	737	501	149	287
Nrk	36	7	5	0	133	82	364	257	275	536	16	7
Nmt	323	0	232	2	163	0	464	101	39	6	203	150
Mst89B	0	4	7	1	22	1	1	0	26	0	1	0
asun	312	7	289	3	28	1	919	28	230	131	234	230
JIL-1	1106	891	953	646	662	954	780	674	1602	689	712	1234
Idgf3	787	585	193	639	843	346	282	1844	1367	526	1002	840
Idgf2	5234	7986	1833	4789	1656	3898	1331	6810	3615	1938	1301	1844
Idgf1	349	4	504	362	371	356	573	646	314	395	255	250
GluRIIB	3	1	2	1	5	0	21	14	3	3	0	3
Fak	1509	373	427	531	1316	1005	548	1394	1525	884	822	1302
eRF3	699	489	779	350	667	1278	1221	638	865	143	754	876
E23	224	0	97	39	194	273	110	202	299	232	125	77
Dad	81	114	61	811	231	525	834	236	542	854	327	807
CtBP	3996	1739	2499	1678	2841	1801	3137	3050	3672	2673	1793	1380
emb	2361	2242	551	650	1257	1214	832	1460	1595	973	835	3412
CLIP-190	3217	459	1568	1494	1246	1389	2332	1907	2059	1966	1491	1285
Amyrel	55	26	59	54	175	39	75	54	38	40	15	47
Ag5r2	70	0	267	0	0	1	1	0	0	47	0	1
Acp62F	7	0	0	0	1	0	3	40	117	0	6	0
Abi	1020	653	883	467	740	240	546	469	1556	851	400	1101
Paics	331	592	842	191	1366	1063	395	2	1153	441	224	382
snoRNA:Me28S-G764	0	0	0	0	13	0	0	0	0	0	0	0
pio	265	4	2	89	324	246	50	9	842	0	11	140
kraken	1267	1550	234	698	520	543	203	557	633	703	551	242
lncRNA:iab4	13	1	1	1	16	0	5	4	6	0	0	1
lncRNA:bxd	8	0	1	0	7	0	5	0	5	3	2	0
SA	590	6	1286	552	721	426	876	668	124	640	690	750
Rx	272	3	23	175	177	2	6	241	218	11	40	239
Rack1	3806	2455	1957	1790	3534	1949	1651	1005	3270	1721	1447	765
RN-tre	766	2035	773	1649	1669	1485	1200	1337	1867	1237	836	819
Pkn	882	1324	1806	594	1137	922	1069	1095	2083	1730	1220	805
Pi3K21B	1498	668	1192	383	1105	641	635	973	1500	761	1283	958
Osbp	1739	943	1146	856	913	1596	698	483	1233	1780	868	1275
Mcm7	3	0	0	1	10	1	2	6	140	0	2	1
Lcp65Ag2	0	0	0	0	0	0	1	0	0	0	1	0
Lcp65Ag1	0	0	0	0	2	0	2	2	0	0	0	0
Lcp65Af	8	0	0	0	1	0	0	0	4	0	0	0
Lcp65Ae	0	0	0	0	0	0	1	0	5	0	0	0
Lcp65Ad	0	0	0	0	57	0	0	0	0	0	0	0
Lcp65Ac	0	0	0	0	0	0	0	0	0	0	0	0
Lcp65Ab2	0	0	0	2	0	0	6	0	0	0	0	0
Lcp65Ab1	0	0	0	0	0	0	3	0	0	0	0	0
Lcp65Aa	3	0	0	0	0	1	0	0	0	0	0	0
Lcp65APsi	0	0	0	0	0	0	0	0	0	0	0	0
KrT95D	1449	1365	1349	1411	2352	2126	3419	1810	2551	1464	972	1236
Trxr-1	3055	2181	1602	848	1739	1693	1187	786	1792	2341	2253	1375
ArfGAP1	650	428	275	45	525	434	122	509	123	732	234	173
eIF4B	102	55	51	254	167	266	59	88	88	63	30	60
Atet	2051	2615	1266	510	1750	2049	780	1712	2164	1213	893	1964
Alas	3958	2322	1078	481	1903	1001	844	1253	1831	1180	933	1332
Acp65Aa	2	1	0	0	3	0	0	2	6	1	0	1
Spred	2731	3566	2475	1418	4774	2948	1422	3206	3921	2746	2817	3659
CG7179	5	2	0	0	5	0	0	1	67	101	2	0
Su(z)12	101	813	721	566	484	437	444	738	345	539	867	194
Jon25Bi	7	0	0	1	2	1	1	13	5	0	20	0
Scp2	4168	880	1991	1363	3214	2261	2559	1506	5596	2217	2230	1872
Scp1	55	0	34	0	43	0	214	52	366	139	41	83
Rtc1	808	320	106	0	68	1	3	320	612	153	190	0
RpL3	5936	6481	3602	4337	5759	4790	5033	3189	5585	4986	3717	3159
Ptx1	211	1	0	15	66	418	556	107	81	124	90	29
Dgkepsilon	2180	1314	1430	670	1332	1854	544	1640	941	1141	1221	2301
Crg-1	1	3	12	0	112	0	0	0	7	0	0	0
C901	0	0	1	0	11	13	0	0	3	0	46	0
SerRS-m	408	235	365	247	812	367	618	598	552	449	379	578
chb	1635	575	554	106	801	609	206	391	613	1335	589	656
Nup154	423	856	90	81	68	367	38	609	641	116	685	192
sdk	478	646	308	272	181	368	724	818	473	442	364	765
scu	1907	622	996	32	960	1356	666	716	1109	1371	1176	579
org-1	4	1	26	21	3	48	1	0	2	0	0	0
nudC	450	242	186	97	225	25	1	110	492	314	148	230
mira	0	3	0	0	28	1	36	0	10	4	3	181
Tapdelta	827	886	575	377	911	444	792	600	628	899	834	392
Tor	1399	578	353	774	687	499	760	391	244	1122	754	195
Reph	3007	1028	2186	1511	2786	3329	896	2761	2649	2391	1618	2001
Vps28	568	813	694	561	681	655	732	610	468	734	645	953
DCTN2-p50	956	271	817	176	495	254	579	455	578	549	111	626
l(2)k14710	1912	1742	2325	1046	1555	1884	2261	366	1133	1042	1114	1820
l(2)k14505	563	311	182	432	244	179	622	264	1008	351	254	523
Xbp1	4928	6467	2669	2063	3173	3267	2431	2837	3447	3035	3669	1735
Nle	163	1	42	0	328	152	0	120	276	245	205	75
Zfrp8	486	1	16	232	102	111	10	447	100	306	90	275
ytr	2624	1288	842	630	1917	789	598	1440	1237	511	950	968
RFeSP	4732	1343	4432	4156	3680	4548	2436	5969	6150	4494	3873	3729
Coprox	299	316	0	119	10	278	138	163	315	132	43	313
ND-PDSW	2613	1797	1482	1383	1933	1714	1352	1635	2660	1553	1602	1813
l(2)k09913	4516	3480	2249	2304	3093	3673	2075	2703	4621	3081	2068	2569
Rs1	17	367	0	14	170	166	458	135	223	123	28	0
eIF3h	1775	618	1227	662	1496	1219	1602	970	1016	1087	1148	283
Vps25	312	178	692	185	75	169	538	87	444	172	361	215
l(2)k01209	673	4	808	109	310	197	245	9	62	367	281	569
Nnp-1	586	3	1487	3	171	682	204	246	192	388	537	550
Vha36-1	3683	3211	1947	2025	2284	2281	3183	3149	3241	3086	1443	2081
l(2)k05819	792	587	706	362	424	1940	631	930	1013	352	618	1145
Gpo1	2862	2474	995	415	1091	1626	290	2117	1700	1658	899	2375
Cse1	20	523	179	24	81	325	130	628	180	454	404	1
ubl	161	91	96	93	91	82	86	24	238	109	12	77
lolal	2896	1040	1710	838	2051	1074	1538	1207	3605	1165	1135	1907
l(2)09851	4	39	295	83	308	274	0	180	248	111	0	0
dnk	108	0	136	72	380	180	196	513	517	425	139	248
CG3760	430	417	462	195	395	465	530	519	90	453	223	370
CG10340	1019	1024	935	902	851	1527	416	801	1172	913	451	911
[truncated: 15,563 more rows]

## Sheet: CorrelationMatrix
	TrainedFed1	TrainedFed2	TrainedFed3	TrainedFed4	UntrainedFed1	UntrainedFed2	UntrainedFed3	UntrainedFed4	TrainedStarved1	TrainedStarved2	TrainedStarved3	TrainedStarved4
TrainedFed1	1	0.87	0.929	0.924	0.938	0.928	0.914	0.924	0.934	0.937	0.932	0.922
TrainedFed2	0.87	1	0.877	0.876	0.877	0.879	0.862	0.869	0.872	0.887	0.881	0.875
TrainedFed3	0.929	0.877	1	0.938	0.947	0.943	0.925	0.937	0.937	0.957	0.952	0.937
TrainedFed4	0.924	0.876	0.938	1	0.941	0.936	0.918	0.935	0.932	0.944	0.941	0.928
UntrainedFed1	0.938	0.877	0.947	0.941	1	0.946	0.932	0.945	0.958	0.956	0.95	0.933
UntrainedFed2	0.928	0.879	0.943	0.936	0.946	1	0.923	0.938	0.939	0.952	0.945	0.932
UntrainedFed3	0.914	0.862	0.925	0.918	0.932	0.923	1	0.919	0.922	0.934	0.927	0.913
UntrainedFed4	0.924	0.869	0.937	0.935	0.945	0.938	0.919	1	0.937	0.945	0.943	0.928
TrainStarved1	0.934	0.872	0.937	0.932	0.958	0.939	0.922	0.937	1	0.95	0.944	0.926
TrainStarved2	0.937	0.887	0.957	0.944	0.956	0.952	0.934	0.945	0.95	1	0.96	0.942
TrainStarved3	0.932	0.881	0.952	0.941	0.95	0.945	0.927	0.943	0.944	0.96	1	0.937
TrainStarved4	0.922	0.875	0.937	0.928	0.933	0.932	0.913	0.928	0.926	0.942	0.937	1

## Sheet: CPM
Gene	TrainFed1	TrainFed2	TrainFed3	TrainFed4	UntrainFed1	UntrainFed2	UntrainFed3	UntrainFed4	TranStarvation1	TranStarvation2	TranStarvation3	TranStarvation4
S-Lap8	1.21814	65.2725	0.601684	0	0.920061	0	0.129468	0.114045	0.25244	0	0.13362	0
krimp	0	59.3721	0	0	0.368025	0.237523	0.258936	0	0.841467	0.225263	0.26724	0
asRNA:CR44053	2.27387	40.8106	22.0216	0	0.460031	0	0.517872	0.456179	0	0	0	3.94258
Asph	15.1862	74.2459	20.2166	0.608621	12.2368	0.237523	1.55362	0.342134	2.94513	0.450525	0.26724	0.12718
CG11236	0	75.8439	11.6727	11.8681	0.184012	0.118762	0	0	8.07808	7.2084	0	0.25436
CG13008	1.29935	28.1495	6.13718	0.304311	0.276018	0.237523	0.258936	0.456179	0	0	0.26724	0
dmrt93B	0.162419	31.5914	0	0.304311	0.0920061	0.118762	0	0	0	0.225263	0	0.12718
yellow-g	2.27387	28.2724	14.6811	8.67286	0.552037	0	1.81255	0	0.420733	4.27999	0	0
CG15497	26.5555	0.122924	3.6101	12.781	3.31222	0	0	0	0.336587	0	0.13362	0.38154
CG6142	0.487257	0.491695	8.42358	28.3009	1.19608	0	0	0	1.09391	0.112631	0.26724	0.12718
CG5002	35.2449	121.203	24.4284	24.0405	2.02414	0.118762	0.388404	0.684268	0.925614	1.01368	46.6333	0.76308
Prosalpha6T	31.3469	0	0.962695	0	0.0920061	0.356285	0.64734	0.228089	0.168293	0	0	0.25436
ppk28	4.2229	36.0166	14.8014	0	1.19608	0	0.64734	0	0.168293	0	0	6.74054
CG30187	1.62419	0.122924	0	25.2578	0	0	0.258936	0	0	0.112631	0.13362	0
GstE11	0	32.4518	0.962695	0.304311	1.4721	0.356285	0.129468	0	0.25244	0.450525	0	0
et	47.3452	146.771	46.2093	35.7565	3.86426	0.950093	0.906276	0	0.841467	43.9262	1.20258	27.9796
CG11878	0	0	10.5896	18.7151	1.01207	0	0.129468	0	0.420733	0	0	0
CG8051	11.7754	104.977	75.9325	0	0.460031	0	0.129468	0	0	11.7137	0.26724	44.0043
Tpc2	0.974514	0	12.0337	24.497	1.19608	0	0	0.114045	1.68293	0.225263	1.20258	0.25436
lncRNA:CR32658	10.8009	0	18.7725	4.41251	0.0920061	0	0.258936	0.114045	0	0	3.07326	0
CG33792	0.162419	23.9701	0.120337	0.304311	0.184012	0	0	0	0.168293	0	0	0
CG17261	0	24.4618	0.120337	0	0.276018	0	0.129468	0	0.168293	0	0	0
CG6034	35.4886	0.122924	12.9964	5.02113	2.20815	7.95703	0	0	0	0	0.400859	0.25436
CG40006	0.649676	58.1429	0.120337	0.152155	4.60031	0.593808	4.40191	0	2.60855	0	0.534479	0
Cyp4d21	14.1305	4.1794	10.9507	0	0.920061	0	0.776808	0.228089	0.25244	0.112631	0	0
Osi12	0.162419	25.814	0	0	0.828055	0	0.129468	0.114045	0.0841467	0.112631	0	0
Tektin-C	0	0	31.7689	0	0.736049	0	0.906276	0	1.68293	0.112631	0	0
Ag5r2	5.68467	0	32.1299	0	0	0.118762	0.129468	0	0	5.29367	0	0.12718
CG14814	0.974514	0.368771	0.481347	31.4962	0.552037	0.118762	1.68308	0.228089	0.673174	0.112631	0.935339	0
CG33772	0.406048	29.3787	0	0	3.0362	0	0	0	0	0	0.26724	0
CG30432	0.162419	0	0.962695	21.9104	0	0	0	0.342134	0.25244	0.337894	0	0
CG3216	32.8899	0	0	0.152155	0.828055	0.593808	0.776808	0.684268	1.34635	0.112631	0	0.50872
tos	21.4393	59.2492	0.601684	3.34742	1.10407	0.118762	0.129468	1.82471	20.3635	0.788419	0	0.89026
Cyp12a5	5.44104	296	12.9964	0	6.62444	22.0897	0	0.114045	46.1965	20.2736	12.293	8.39388
CG5440	0.974514	20.897	0	0.760777	0.920061	0	0	0	0.25244	0	0	0
CG7794	1.78661	44.2525	8.30324	4.86897	4.04827	0	0	0	7.32076	0.112631	4.54307	0
Cap-D3	42.3914	98.216	28.7605	58.2755	12.2368	0	0.517872	8.89549	3.28172	33.001	0.26724	26.5806
Mcm3	45.2337	0	2.52707	42.6035	0.0920061	0.712569	0.517872	9.23762	7.99394	6.41998	4.00859	0.12718
CG31473	16.3231	5.40864	0	0.152155	0.184012	0	0.517872	0.228089	0.0841467	0	0	0
Best4	0.324838	0.368771	0	21.6061	0.184012	0.237523	0.129468	0.228089	0.25244	0	0.13362	0.12718
CG6984	14.3741	23.8472	44.0433	8.06423	12.9729	0.237523	0.129468	0	1.34635	5.18104	0.13362	9.79286
CG14691	0.243629	0	9.62695	26.1707	0.828055	0	0.129468	0	1.34635	0	4.81031	0
CG30110	0	0	0.120337	37.7345	3.0362	0.118762	0.517872	2.96516	0.50488	0	0.534479	0.25436
CG31050	7.71491	23.1096	0	0.152155	0	0	4.91978	0	0	0	0.13362	0
lncRNA:CR44813	22.7387	0.122924	34.296	0	0.736049	0	0.129468	0.114045	0.589027	6.87051	8.15081	0
CG9254	0	0	22.864	0	0.736049	0.237523	0.388404	0	0.589027	0	0	0
CG10912	0.406048	0	23.3453	0	0.0920061	0	0	0	0	2.25263	0	0
CG43050	21.5205	0	0	0.152155	0.276018	0	0.129468	0.228089	0.75732	0.112631	0	0
tn	3.08596	0	5.65583	48.5376	3.12821	0.118762	2.8483	0.342134	5.21709	3.71683	0.400859	1.39898
CG7616	21.8454	0	80.1443	9.73794	4.87633	15.439	0.258936	0	0.0841467	0	0.668099	19.9673
CG13895	44.2592	74.9834	53.5499	19.1716	14.0769	24.1086	2.58936	6.15841	21.3733	7.09577	1.06896	0.25436
CG16826	0	0.245847	145.608	196.889	84.3696	0	0	0.228089	0.50488	50.5715	7.61633	0
Cyp4ac2	6.09071	26.1827	0	20.9974	0.368025	11.2823	0.129468	0.114045	3.11343	0.337894	0	0.25436
lncRNA:CR44363	13.6432	0	1.80505	5.7819	0.828055	0	0.517872	0	0.168293	0	0	0
CG8565	0.487257	0	0.962695	30.5832	2.9442	0.237523	0.129468	0	0.0841467	2.36526	0.668099	0.12718
Nnf1b	0.162419	19.0532	0	0	0	0.237523	0	0	0.50488	0	0	0
Tsf3	22.0078	0.245847	0	13.9983	1.93213	0	0.388404	0.228089	3.28172	2.59052	0.13362	0
CG15369	18.597	0	0	0	0.0920061	0	0.258936	0	0.168293	0	0	0
barr	38.0873	127.841	13.5981	0	0.0920061	19.8332	1.42415	25.432	3.7866	0.112631	14.8318	9.28414
Six4	30.1287	0.368771	0.120337	0.152155	0.276018	0	0	0	4.96465	0.112631	0.534479	0.38154
CG33281	0	53.5947	1.32371	30.2789	7.5445	14.2514	1.29468	0.570223	0.925614	5.06841	2.0043	0
CG9083	0	0	13.1167	8.21639	0.460031	0	0.129468	0	0.841467	0	0.534479	0
CG15317	32.7274	0.122924	13.3574	25.5621	0.552037	0	0	5.13201	0.925614	9.57366	0	9.5385
CG31337	7.30886	0	15.5235	18.2586	3.49623	5.22551	0.388404	0	0	0	2.13792	0.12718
Osi7	23.0635	0	0.601684	0	0	0.118762	0.258936	2.0528	0.50488	0	0.26724	0
Faa	17.7037	0	2.88808	0	0.736049	0.118762	0	0	0.0841467	0.450525	0	0.38154
Poc1	0.487257	38.598	0.722021	0	7.91253	0.237523	1.94202	0.228089	0.336587	0	0.26724	0
Peritrophin-A	18.7594	0.122924	0.120337	5.17328	0.552037	0	0.258936	0.114045	0	0	2.6724	0
Cyp4g1	0	0	0	20.6931	1.38009	0	0.258936	0	0.336587	0	0	0
CG9483	18.597	0	0	0.304311	0.0920061	0.712569	0	0.228089	0.0841467	0	0	0
CG8563	0.487257	0	2.64741	19.1716	2.48417	0.118762	0	0	0.168293	0	0	0
Cdk4	0.893305	0	71.9614	26.9315	1.84012	0	10.4869	0.114045	26.8428	0.90105	0	0
Dr	16.648	0.122924	0.120337	19.9324	1.28809	0	2.07149	4.67583	0.75732	0.337894	0.400859	0.25436
CG14507	8.20216	2.95017	30.6859	3.95604	0.644043	1.5439	8.67436	1.48258	0.925614	0	0.668099	0.25436
lncRNA:CR43635	3.57322	14.505	0.36101	12.1724	0.736049	0.118762	4.91978	0.684268	0	0	0.26724	0.12718
CG5897	32.8086	0	0.120337	14.3026	0.736049	13.6576	0.129468	0.114045	0.168293	0	0.13362	0
CG8142	42.9598	30.7309	0	0.152155	5.52037	0.118762	0.129468	0	6.22685	0	16.5689	0
Jhe	1.29935	0	21.6606	0	0.552037	0.118762	0.258936	0	1.34635	0.563157	0.534479	0
CG18371	17.054	0.122924	0	0	0	0	0.129468	0	0.420733	0	0	0
Spt	0.162419	0.122924	0.842358	24.6492	2.30015	0.475046	0.258936	0.228089	1.51464	0	0.13362	0
THADA	1.38056	68.4685	23.4657	36.8216	2.9442	1.66266	0.388404	0.342134	20.6159	11.1505	12.6939	7.88516
atk	19.0842	0.122924	16.6065	0.304311	2.02414	4.27542	2.33042	0.114045	0.673174	0.450525	0	0.38154
CG44251	6.8216	0	0.722021	15.3677	1.4721	0.237523	0.64734	0.228089	0.75732	0.112631	0.13362	0
CG15473	38.1685	0	29.7232	31.4962	1.65611	0.237523	15.0183	0.912357	0.168293	4.95578	18.5732	0.76308
CG31664	53.7607	0.122924	0.240674	0.760777	2.02414	0	0.258936	0	17.4184	0	0.13362	0.12718
CG13326	7.71491	0.122924	12.7557	1.67371	1.19608	0	0.388404	0.114045	0.925614	0.225263	0.400859	0.12718
CG1602	19.7339	50.8904	1.92539	7.1513	3.12821	0	0.64734	0.114045	0.25244	12.9526	0.13362	15.8975
CG1667	0.893305	301.9	12.876	0.456466	14.261	13.4201	1.81255	27.8269	19.522	17.7957	20.4438	40.4432
CG13527	26.3119	0	1.56438	4.71682	1.10407	0	0	6.3865	0	1.12631	0	0.25436
lncRNA:CR44178	0.162419	0.122924	0.842358	20.0845	0.184012	0.118762	0.258936	0	2.18781	0.112631	0.13362	0
Nost	4.3041	0.491695	6.25752	73.7953	10.3967	2.25647	2.58936	0	3.02928	8.89787	6.14651	2.67078
CG5144	18.7594	0.122924	0.842358	0.152155	0.0920061	0.118762	0.258936	0.570223	0.0841467	0.675788	0.534479	0
CG7458	0.162419	36.5083	0	15.9763	0.276018	0.118762	0	0	6.311	0.112631	12.6939	0
RpIII128	33.3771	64.412	31.0469	0.760777	3.95626	0	18.3845	13.2292	0.420733	22.9768	0.534479	0.25436
Cdk8	0.324838	43.0233	0	28.7574	7.08447	4.03789	5.56712	3.76347	1.43049	7.99682	0	0
CG4480	18.7594	0	0	1.52155	1.01207	0	0.129468	0	0.168293	1.35158	0	0
CG3797	111.744	110.508	31.1672	100.727	2.57617	2.61275	15.5362	0.114045	31.1343	34.3525	11.2241	81.0136
lncRNA:CR44445	17.8661	0	11.793	0	0	4.51294	0.129468	0	0.0841467	0	2.13792	0.76308
CG43187	0.324838	0.122924	0.120337	18.563	0.552037	0	0.258936	0	0.841467	0	0.400859	0.12718
CG31189	0.649676	32.0831	0	0	0.460031	0	0.129468	0	8.8354	0	0	0
lncRNA:CR45381	0.324838	0.122924	14.4404	0.304311	0.0920061	0	0	0	0	0	0	0
CG17190	7.47128	9.46512	6.37785	6.23837	0	0.237523	0.258936	0	7.15247	0.112631	0	0
CG5783	0.568467	99.3223	2.52707	0	6.90046	2.37523	12.8173	3.19325	6.22685	2.81578	0.935339	11.5734
CG9377	137.569	35.402	186.281	17.8022	18.9533	0.118762	36.8984	29.1954	12.2013	0.450525	80.7064	15.7703
CG18754	20.0588	0	0	0.152155	0.184012	0	0.258936	0.228089	1.68293	0	0	0.50872
Cyp28c1	77.6363	0	0	23.4319	5.33636	0	1.55362	0.228089	7.90979	19.0347	11.8922	0.50872
Or85a	21.1957	0.368771	0	0	0.920061	0.475046	1.29468	0	0.673174	0	0.26724	0
CG33258	0.649676	17.9469	0	0	1.4721	0	0.129468	0	0.336587	0	0	0.12718
Cpsf160	35.0013	0.122924	89.8916	25.7143	27.2338	0.831331	0.776808	5.81628	13.211	0.225263	1.46982	24.4185
mthl2	8.77063	375.778	1.20337	356.956	3.49623	9.02588	42.2066	89.9813	17.5025	11.8263	107.163	114.971
CG2930	1.86782	42.2857	99.1575	3.49957	3.22022	0.237523	0.258936	25.0898	3.61831	1.8021	37.4135	0.25436
Gr61a	0.324838	0.122924	17.0878	0	0.552037	0	0.258936	0	0.25244	0.225263	0.26724	0
lncRNA:CR43855	0.487257	17.3322	5.77617	9.12932	3.95626	0	0.388404	0	4.45977	0	1.20258	0
CG15365	0.324838	23.8472	4.69314	0.456466	3.77225	0.118762	1.94202	0.684268	0.841467	0.450525	0.400859	0
CG5013	31.5093	0	20.8183	0	4.5083	0	0.258936	0	6.39515	4.16736	5.61203	0
Ugt86De	0.406048	0.368771	51.1432	0	0.552037	0	0.258936	16.6505	3.19757	0	0.13362	0
CG7102	1.78661	0	0	15.2155	0.460031	0	0.64734	0.114045	0.0841467	0	0.13362	0
Mst87F	1.46177	0.122924	15.2828	8.36854	0	3.91913	0.129468	1.48258	0.0841467	0	0.400859	0
blanks	0.812095	23.1096	0	1.97802	4.4163	0	0.388404	0.228089	0.420733	0	0.935339	0
Ir48c	0	0.491695	10.71	17.4979	0	0.237523	4.27244	0	2.5244	0.675788	0	0.25436
CG17475	0	17.9469	0.120337	0	0.368025	0	0.906276	0.114045	0.420733	0	0.26724	0
CG13501	20.3024	7.74419	5.77617	16.4328	7.63651	1.42514	0.258936	4.56179	0.25244	3.37894	2.53878	0
Fancm	84.2955	0.245847	40.4332	51.4285	12.4208	0	29.2598	29.1954	9.25614	0.225263	10.1551	0
CG10264	19.1654	0	1.92539	0	0	0.237523	0.906276	0.228089	1.00976	0.337894	1.06896	0
CG18233	14.5365	0	1.68472	0	0.644043	0	0	0	0.336587	0	0.13362	0
mei-38	0.243629	19.4219	1.44404	0	0.0920061	0	0	0.342134	3.45001	0	0	0
CG14529	17.3788	125.874	92.0577	115.029	35.5144	53.9178	14.5004	0.228089	8.33052	52.8241	7.34909	18.1867
CG12499	39.9551	0	60.1684	0.456466	1.65611	0.237523	1.81255	2.85112	5.13295	15.7684	21.6464	0
dysf	1.29935	0.245847	2.2864	21.6061	1.84012	0.118762	0.388404	0	3.19757	0.112631	0.534479	0.25436
hb	0.974514	0.122924	19.0132	32.8656	4.78432	12.3512	0.129468	0	1.76708	3.26631	0	0
unpg	0.406048	0.122924	1.44404	14.6069	0.552037	0	0.517872	0	0.420733	0	0	0
TkR86C	41.6605	65.5183	1.08303	32.8656	25.1177	0	1.03574	39.0033	6.73174	0.225263	0.534479	0.25436
CG8407	11.4505	19.4219	6.49819	0	0.368025	2.13771	0.129468	0.228089	0.168293	3.04105	0	7.37644
CG2678	0.0812095	44.4984	0	0	1.01207	0	0.129468	0	0.841467	0	0	15.6431
CG15059	9.82635	23.4784	0	0	8.00453	0	0	0.114045	0.336587	1.01368	1.73706	0
RfC3	0	42.2857	0	0	3.77225	4.39418	0	0.114045	2.35611	5.63157	0.13362	0
CG6908	19.4903	0	0	0	0.276018	0	0.388404	1.93876	0.420733	0.225263	0	0
CG15233	12.2626	2.0897	11.071	0	1.93213	0	0.258936	0	1.00976	3.37894	0	0.12718
Elba3	16.5667	0.122924	0	0.152155	0.0920061	0	1.03574	0	0.0841467	0	0.534479	0
prg	10.2324	47.4485	0.240674	64.2096	0.460031	21.0208	0.258936	5.70223	19.7745	15.0926	0.534479	0
CG12379	25.4186	12.7841	0.240674	26.9315	0.184012	3.44409	5.69659	0	9.0037	6.64525	5.21117	0
ninaD	0	71.4186	35.1384	59.0363	1.01207	16.0328	0.258936	34.6696	19.9428	17.2326	0	0
lncRNA:CR44854	8.28337	0.122924	11.793	0.304311	0	0	0	0	0.0841467	0.337894	3.60773	0
qjt	14.5365	0	0	0	0.552037	0	0	0	0	0	0	0
CG9727	24.6877	0	172.082	153.373	55.8477	39.9039	1.29468	17.6769	38.8758	3.15368	12.1594	29.8873
lncRNA:CR44414	16.1607	0	0	0	0.368025	0.118762	0.388404	0	0.420733	0	0.13362	0.12718
lncRNA:CR43417	14.6989	0	0	0.152155	0.460031	0	0	0.114045	0.0841467	0	0.13362	0
lncRNA:CR44636	5.60346	0.245847	0	8.67286	0	0	0.129468	0	0.50488	0	0	0
CG18661	12.2626	35.6479	27.3165	34.6914	8.18855	3.44409	0.129468	7.18481	0.168293	8.33472	17.9051	12.0821
Cyp4e2	0.487257	239.086	3.48977	41.9949	19.9653	30.9968	3.36617	0.114045	12.1171	14.1915	51.5772	29.3786
CG5267	0	0	15.6438	19.4759	2.11614	0	0	0.228089	0.420733	0	0	10.1744
Qsox2	5.44104	0.245847	0	18.8673	3.86426	0.475046	1.68308	0	0.25244	0	0.26724	0.12718
Nek2	0.162419	22.0033	0.240674	0.152155	1.93213	0.237523	0	0	0.673174	2.59052	0	0.12718
CG11391	0	0	20.2166	0	0.460031	0.237523	0.388404	0	0.420733	2.25263	0.400859	0
lncRNA:CR44525	0.487257	0.122924	15.0421	0	0.736049	0.118762	0	0	0	0.563157	0	0
CG8353	6.8216	45.7276	18.5319	10.803	1.5641	8.07579	4.66085	8.89549	9.92931	3.6042	2.13792	2.41642
CG13659	95.1776	218.804	253.911	75.4691	17.7572	44.8919	20.3265	0.342134	14.894	118.038	39.4178	123.746
eIF3g2	0	10.0797	3.48977	0	0.184012	0	0	0	0	0	0	0
CG32987	14.1305	0	0	0	0.276018	0.118762	0.129468	0	0	0	0	0
lncRNA:CR44474	24.2816	0	0.36101	0	0.0920061	0.237523	1.42415	2.0528	0	0	0.534479	2.5436
CG14770	0.162419	0	15.5235	0	0.552037	0.356285	0	0	0.25244	0.112631	0	0.25436
CG4477	15.4298	0	0	0	0.920061	0	0	0.114045	0.25244	0	0	0.12718
CG14086	19.4903	25.3223	0	13.3897	0.552037	0.475046	0	0.342134	1.09391	24.8915	0.26724	0
Vha36-3	0.324838	104.854	43.2009	5.02113	10.5807	0.237523	0.388404	0	0	9.79892	44.8963	20.0944
CG6012	13.8868	0	0	0	0.276018	0	0	0	0	0.112631	0.13362	0
Ir93a	1.38056	16.9635	0.120337	0.608621	0.276018	0	0.258936	0.798313	0.673174	0	1.60344	0.12718
CG10584	11.6942	94.1595	0	11.5638	7.63651	2.73152	0.258936	0	35.8465	8.55998	0	9.28414
Capa	1589.03	0.245847	46.6907	73.3389	132.213	98.0971	86.7436	338.371	66.3076	32.5504	215.529	75.7992
CG18528	16.1607	47.8173	16.6065	0	1.19608	25.2962	0	0	14.894	0.225263	0.13362	0
nmdyn-D6	2.11145	0	0	28.7574	1.84012	0	0.517872	0	0.0841467	0.90105	7.74995	0
CG7255	33.702	0.860465	0.481347	0.456466	1.4721	1.90019	7.89755	0.684268	1.00976	0.112631	0.801719	0.12718
CG2577	0.730886	0	4.45246	10.1944	1.19608	0.118762	0.129468	0	0	0.112631	0	0
mia	3.32959	1.84385	6.37785	20.8453	0.552037	0	0.129468	0.228089	0	1.23894	9.75425	0.25436
mil	0.649676	0.368771	0.722021	20.3888	1.28809	0.118762	0	0	0.673174	0.112631	3.07326	0.50872
CG13947	19.6527	0	0	0	0.276018	0	3.6251	0.342134	0	0	0	0
slbo	1.21814	0	15.4031	0.152155	0.184012	0	1.94202	0	0.168293	0.112631	0	0.12718
lncRNA:CR45203	12.5875	0.122924	0.481347	1.3694	0.644043	0	0.129468	0	0.25244	0	0	0.12718
CG10175	1.62419	0.491695	0.120337	38.9518	15.549	0.356285	0	0.342134	0.673174	0.450525	0.26724	0.25436
CG32750	4.95378	0	11.5523	0.152155	0.552037	0.237523	0	0	1.68293	0	0	0
CG34051	11.1257	0	11.1913	1.21724	0.0920061	0	0.776808	1.93876	0	0.788419	3.20688	0
CG31495	0.324838	0	14.0794	0	0.184012	0	0.129468	0	0.50488	0	0.26724	0
alpha-Est6	0.568467	0	2.64741	13.2375	0.736049	0.118762	0	0	1.43049	0	0.13362	0
CG18473	1.13693	0.122924	0.601684	13.694	0.460031	0	0	0	0.589027	0	0.801719	0
stl	50.5123	264.778	151.985	48.8419	20.9774	45.1294	37.8047	0	23.9818	71.0704	61.3315	59.0115
lncRNA:CR46057	0.568467	8.97343	2.40674	8.36854	3.68025	0	0	0	0.0841467	1.01368	0.13362	0
serp	31.9153	2.95017	0.120337	0	1.19608	0.118762	5.56712	0.342134	0.925614	0.675788	4.81031	0.6359
ms(2)35Ci	29.6415	0	0.601684	0	3.68025	0.237523	0.517872	0.912357	5.80612	0	0.13362	0
T3dh	0.812095	47.8173	27.4368	13.0854	0.736049	25.2962	0.517872	2.0528	0.75732	13.6284	5.87927	0
CG32195	38.3309	77.6877	10.349	39.2561	16.9291	21.2583	0.258936	0.114045	1.00976	15.881	21.9136	20.6032
CG42521	0	19.299	0.120337	0	0.184012	1.5439	0	0	2.77684	0	0	0
Ndc1	10.7197	146.648	32.6113	0.152155	21.4374	21.6146	0.64734	0.798313	6.98418	41.6736	1.46982	20.2216
asRNA:CR44165	21.8454	0	0	0	0.460031	0	0.258936	0.114045	1.00976	3.15368	1.20258	0
CG2685	69.6778	42.4087	11.793	51.2764	11.2247	0	19.5497	6.61459	17.5867	13.1779	33.9394	4.06976
asRNA:CR44375	0.243629	0	12.2744	5.62975	0.552037	0	0.129468	0	3.19757	0	0	0
CG9312	35.8134	0	0	0	0.644043	0	10.4869	0.114045	4.20733	0	0	0
CG11839	5.9283	0.491695	10.71	0.912932	3.31222	0	0.388404	0	0	0	0	0.12718
asRNA:CR45260	33.702	0.122924	0.120337	1.97802	1.01207	0.593808	11.9111	0.114045	1.34635	0.450525	0	0.12718
lncRNA:CR46252	11.7754	0	9.74728	0	0.0920061	0.118762	0	0	5.97441	0	0	0
IntS8	0.406048	66.7475	0	87.9458	28.5219	29.4529	18.1255	0.228089	1.09391	1.23894	15.2327	0.38154
psh	1.7054	77.6877	0	18.2586	18.0332	3.56285	0.129468	0.114045	24.4867	9.3484	0.801719	0
raptor	38.9806	45.6047	47.533	78.2079	28.3379	30.1654	18.255	14.2556	12.5379	5.51893	22.849	0.38154
CG9004	0.812095	52.6113	16.4861	39.8647	0.276018	23.0397	0.258936	1.36854	0.673174	27.9326	11.7585	0
lncRNA:CR9162	0.812095	0	21.42	0	2.30015	0	0.258936	3.07921	1.00976	0.112631	0.13362	0
ImpL2	121.002	564.097	113.357	92.9669	85.3817	50.4737	59.2963	45.846	24.9916	122.205	113.577	87.8813
lncRNA:CR45181	21.8454	0	12.515	0	0.920061	0	0	0	12.9586	0	0.400859	0.76308
CG3345	2.92354	0	23.225	4.56466	10.7647	0	0.517872	0.114045	0.420733	0.112631	0.668099	0
CG10359	23.3883	40.9336	16.2455	31.8005	7.08447	16.8641	7.50914	8.09717	10.8549	14.4168	0.668099	2.03488
trem	0.324838	42.0399	10.2286	0	11.7768	0	0.129468	0	1.59879	0	13.6292	0.25436
CstF64	34.9201	0.245847	0	30.7354	4.60031	2.13771	0.258936	0.456179	0.673174	11.601	1.87068	14.7529
CG5543	21.5205	68.8372	60.0481	47.9289	10.1207	20.7833	23.8221	27.8269	6.22685	17.4579	14.9654	4.32412
CG5235	2.43629	0	1.20337	50.0591	1.01207	0	0.64734	0.114045	26.1696	0	0.26724	0
CG14965	24.3629	0.122924	9.50661	0	0.368025	12.47	0	0.114045	0.589027	0	0	1.39898
DNApol-delta	8.60821	68.7143	2.52707	3.19526	9.56864	2.01895	1.29468	24.9758	3.19757	0.563157	1.73706	4.70566
CG43968	8.68942	0.245847	20.6979	0	1.38009	0.118762	0	0	0.420733	0.337894	9.62063	0.12718
lncRNA:CR45555	0	0	3.73044	8.36854	0.0920061	0	0	0	0.0841467	0	0	0
lncRNA:CR43794	0.162419	11.9236	0	0	0.184012	0	0	0	0	0	0	0
Gr68a	0	0	0	19.7802	0.828055	0	0.129468	3.76347	0	0.563157	0.13362	0
CG8191	18.3534	42.0399	0.120337	19.7802	0.920061	9.50093	6.085	0	18.0074	4.61788	7.48271	0
Ste:CG33236	12.3438	0	0	0	0	0	0	0	0	0	0.400859	0
CG34043	13.1559	0	0	0	0.184012	0	0	0	0.420733	0.225263	0.13362	0
Amnionless	14.0492	0.122924	24.308	3.65173	0.828055	0	0.776808	0.114045	0.336587	11.0379	7.61633	0
CG4570	4.95378	0	21.0589	0.456466	0.184012	0.237523	0	0	0.420733	9.23577	0	0
CG7557	0	0.122924	0.120337	12.9332	0.0920061	0	0.388404	0	0.25244	0	0.26724	0
CG31288	18.5158	34.6645	23.4657	0	0.0920061	33.372	0.517872	0.114045	1.59879	8.44735	0	0.25436
boil	0.243629	0	20.3369	42.6035	2.85219	12.3512	0.64734	3.99156	0.589027	0	14.9654	0
lncRNA:CR45274	0	0	12.2744	0.152155	0.184012	0	0	0	0.25244	0	0.13362	0
lncRNA:CR45200	0.730886	0	11.9133	0	0.276018	0	0	0	0	0.450525	0	0
asRNA:CR43637	15.105	45.6047	0.120337	0.304311	6.71645	0	8.02702	7.18481	1.2622	0.112631	0.400859	10.6831
CG10339	9.90756	0	18.5319	0	2.02414	0	1.68308	0	0.336587	0.112631	7.48271	0.12718
CG6204	7.06523	55.9303	27.9181	0.456466	27.0498	0	5.56712	0.114045	1.68293	13.1779	0.935339	6.9949
aurA	39.0618	36.2625	4.5728	58.732	12.3288	8.55083	2.71883	23.7213	8.07808	13.2905	6.01289	13.8626
wcd	16.3231	0.122924	20.8183	20.541	0.552037	19.1206	0.388404	0	2.27196	0	10.0215	0
CG42449	0	0	12.515	0.608621	0.736049	0	0	0	0	0.225263	0.26724	0
Ms	1944.81	97.8472	379.663	480.659	372.073	77.5513	419.994	267.093	272.888	180.435	216.464	227.652
stet	0.812095	0	35.4994	0.152155	0.644043	0.118762	1.16521	6.3865	2.94513	0	6.28013	0.12718
asRNA:CR46101	7.55249	13.5216	15.8845	22.0625	5.52037	7.24446	0	5.47414	1.00976	6.75788	7.61633	0
CG9297	59.2017	0	3.36943	0.152155	2.02414	3.68161	0.776808	1.71067	13.9684	9.3484	2.53878	2.28924
CecA1	22.5762	0	0	0	0	0	0	3.3073	0.336587	0	0	4.32412
lncRNA:CR46248	7.30886	0	15.1624	0	7.4525	0.118762	0	0	0	0.337894	0	0
CG3942	0	0.245847	27.5571	1.52155	6.99247	0.118762	0.129468	0.342134	0.925614	0.225263	0.26724	3.8154
St2	0.649676	0	13.5981	0	0.828055	0	0.258936	0	0.925614	0.112631	0	0
TTLL3B	16.1607	0	2.76775	0.456466	2.57617	0.475046	0	0.342134	1.85123	0	0.534479	0
CG4325	0.0812095	26.4286	0	0.152155	0.644043	7.36322	0	0	1.59879	1.35158	0	0
CG8172	0.893305	9.46512	6.73886	0.608621	0.920061	0.118762	0.129468	0.114045	2.94513	0.112631	0	0.25436
CG6479	42.3102	0	44.7653	0.304311	0.920061	18.2893	0	24.6337	3.28172	6.30735	0.534479	0.25436
CG11534	37.6812	93.299	55.8363	21.3017	27.0498	15.3202	82.3417	0.228089	0.673174	1.91473	2.93964	10.0472
CG30384	0.0812095	0	7.34055	15.5198	3.49623	1.18762	0.258936	0	0.168293	2.92841	0	0.38154
CG30493	17.054	0	42.8399	66.7962	7.26849	21.4958	0.517872	16.8786	7.65735	8.33472	0	20.6032
CG5800	27.4488	0	20.3369	0	6.07241	0	0.129468	0	0	6.41998	13.6292	0
CG32228	0	0	0.36101	26.1707	5.79639	0	0.517872	2.16685	0	0	2.53878	0
asRNA:CR45044	26.4743	0.245847	71.7207	50.972	23.9216	14.7264	0.129468	29.1954	10.5183	0	0.534479	20.0944
CG11178	0.568467	74.6146	41.9976	128.419	10.7647	34.7971	0.517872	52.4606	22.6355	5.96946	23.5171	18.1867
CG15526	10.2324	3.81063	1.92539	0	0	0	0	1.0264	0	0.675788	0.801719	1.01744
CG30345	59.4454	0.491695	31.4079	62.3837	28.4299	26.0088	0.906276	0.114045	0.25244	0.337894	46.6333	0.25436
asRNA:CR45892	20.7896	71.5416	37.5451	19.0194	16.7451	12.47	64.2161	0.114045	0.336587	1.01368	0.400859	4.19694
CG14947	6.09071	0	7.58122	0	0.184012	0	0.388404	0	0.673174	0.225263	0.400859	0
RunxA	22.1702	0	11.1913	11.5638	1.4721	6.41312	3.10723	1.0264	0	10.4747	1.3362	0.6359
CG34288	17.054	0	0	9.28148	0.0920061	0	0.258936	1.71067	1.2622	0	0	7.75798
sPLA2	42.3102	81.2525	7.70156	8.97717	5.79639	43.823	0.388404	0	30.377	4.39262	9.48701	0
CG16734	21.6017	0	32.9723	21.9104	3.86426	16.1516	0.776808	0	0.673174	0.112631	12.0258	14.2442
NLaz	51.0808	114.565	205.896	50.972	22.4495	65.3189	45.7022	3.53539	19.522	47.643	37.0127	59.6474
CG44002	1.38056	0	12.876	2.58664	0.0920061	0.237523	0	0	0.589027	3.26631	0.13362	0
CG13047	10.2324	0	1.80505	6.39052	1.19608	0	1.68308	0.228089	0	1.57684	0.801719	0
CG16979	110.201	83.9568	54.2719	6.99915	29.626	36.2223	0	17.4488	63.11	0	10.4223	22.1293
CG5757	36.4631	0.122924	7.46088	26.475	7.17648	1.06885	0	3.3073	0.336587	5.96946	0.26724	25.5632
CG7702	0.406048	162.382	26.8351	0.456466	5.24435	16.8641	0.64734	2.28089	5.30124	41.4483	0.26724	59.2659
CG30379	14.6177	0	0	0	1.4721	0.356285	0.129468	0	0.75732	0	0	0
cm	51.7305	98.9535	22.2623	54.4716	2.30015	16.5079	2.71883	20.3	37.277	45.1652	18.1723	16.279
CG34232	0	133.249	26.4741	31.6483	0.0920061	9.02588	17.7371	0	6.81588	54.4009	11.2241	33.0668
CG5270	8.77063	1.10631	19.9759	44.7337	2.9442	0.356285	5.82606	21.5544	2.5244	11.9389	1.60344	0
Hpr1	46.9391	103.01	44.0433	70.6001	25.3017	0.831331	8.54489	29.8797	13.7159	25.1168	52.379	30.5232
CG7142	1.38056	0	16.3658	0	0.552037	0.356285	0	0	2.5244	0	1.60344	0
CG4459	18.2721	0	0	0.152155	3.77225	0.237523	0.64734	0	0.50488	0.112631	0.26724	0
lncRNA:CR44748	0.0812095	0.245847	2.64741	8.06423	0	0	0	0.114045	0	0	0	0
Rh5	24.5253	0.122924	208.784	0.152155	27.9699	0	78.5871	0.456179	18.6806	2.81578	0	35.8647
CG18745	0.162419	0	18.8929	21.4539	0.552037	0.118762	1.03574	0	0.25244	0	0.13362	19.8401
CG15861	0	0	17.2082	0.304311	0.276018	0	0.129468	0	0.841467	0.225263	3.47411	0
CG17784	23.9568	0	0.120337	0.152155	0.0920061	2.25647	0	0	0.168293	0	0.400859	6.9949
CG8358	1.21814	0	24.4284	0.152155	2.66818	0	0.388404	2.0528	5.89027	0.112631	0	0
CG12134	0.487257	0.122924	18.6522	31.4962	0.276018	0.118762	0.129468	15.9663	0	0	0	13.2267
lncRNA:CR34047	0.162419	0	0	11.5638	0.0920061	0	0	0.114045	0.25244	0	0.13362	0.12718
mthl8	10.8821	162.997	134.176	67.4048	90.442	24.3461	17.6076	37.4067	29.5355	15.7684	23.9179	33.3211
Cyp6a22	0.893305	176.15	0.120337	51.1242	16.3771	33.2532	53.3408	22.6949	8.66711	10.4747	18.1723	0.12718
lncRNA:CR46241	0.0812095	10.5714	0	0	0	0	0	0	0	0	0	0
Spn88Ea	112.881	175.535	44.0433	120.964	27.4178	78.6202	58.3901	41.1701	11.1074	35.8168	45.9652	37.1365
beta4GalNAcTB	28.3421	0	67.1479	47.3203	23.0015	18.0518	0	26.9145	7.40491	0.337894	0.26724	24.6729
asRNA:CR45134	10.3136	22.9867	6.97954	0.152155	0.920061	4.98799	0	0.342134	4.12319	5.4063	5.87927	1.14462
CG4998	18.4346	0	0.240674	0	2.11614	0.356285	0	2.85112	0.420733	0.112631	0.13362	0.25436
Tfb4	14.7801	72.7708	18.5319	13.0854	0.644043	41.6853	0.388404	19.0455	13.8001	6.98314	0	0.38154
CG7115	48.9693	177.379	65.4632	15.0634	19.5973	36.2223	30.166	46.8724	16.7452	25.4547	7.74995	44.1314
CG7886	0.893305	0	1.20337	14.4548	1.01207	0.118762	0.258936	0.114045	2.5244	0	0.668099	0
CycD	37.2752	22.1263	0	0	1.38009	0	0.776808	32.1606	2.18781	0.563157	0.400859	0.12718
CG32793	11.1257	0	0.601684	2.7388	0.276018	0.118762	0.258936	0	0.925614	0	0.26724	1.2718
lin-28	0	0	0	13.9983	0.920061	1.30638	0	0	0.420733	0.112631	0	0
lncRNA:CR45436	0	13.6445	0	0	0	1.66266	0	0	0.0841467	0.225263	0.400859	0.12718
TwdlU	2.27387	0	26.4741	0	0.368025	0	1.03574	0.228089	0	0	1.73706	10.8103
CG13604	47.5888	0.368771	15.2828	89.9238	54.5596	0.237523	9.3217	0.570223	1.51464	20.7242	11.3577	11.9549
CG3916	0.568467	0	0.36101	11.2595	0.552037	0	0	0	0.50488	0.225263	0.13362	0
CG45061	5.84709	0	11.432	0	0.276018	0	0.129468	0	0	0	4.94393	0
CG6052	35.3261	1.10631	30.3249	0.152155	2.66818	0.356285	10.228	0.684268	10.35	2.02736	3.47411	13.9898
net	32.159	0	2.40674	8.82501	3.0362	0	0.129468	3.53539	13.0427	0.225263	3.60773	2.03488
Vps45	68.9469	46.3422	90.6136	9.12932	3.40423	35.3909	0	0.114045	5.13295	19.0347	34.073	61.5551
CG30090	0.974514	13.0299	0	0.152155	0.736049	0.593808	0.906276	0.342134	0.420733	0	0	0
MFS3	0.324838	61.216	5.77617	18.563	10.1207	15.5578	30.8134	0.342134	1.93537	0.112631	0	0
Charon	56.1158	98.8306	38.2671	18.1065	1.5641	21.7334	1.03574	20.414	13.2952	0.112631	65.0728	33.8299
Taf8	42.4726	32.9435	9.62695	0.152155	0.0920061	0	0.388404	24.0634	11.1915	8.78524	14.0301	0
Brd8	35.9758	72.7708	38.3874	19.3237	18.4932	21.2583	14.8888	26.2303	0.589027	1.01368	22.0473	17.8052
CG5147	41.0108	31.9601	37.6654	105.596	2.66818	21.6146	59.9437	16.3084	0.168293	40.9978	5.34479	14.3713
CG15083	14.6177	28.1495	3.24909	11.8681	4.14028	5.10675	0.129468	0.456179	0.841467	8.44735	8.95253	9.28414
SmydA-4	21.3581	46.4651	14.8014	0.608621	11.8688	0.118762	0.258936	0.570223	0.673174	11.1505	27.1248	5.46874
cpb	53.1922	116.04	99.7592	90.076	43.9789	45.842	26.5409	39.2314	31.6392	65.2135	15.6335	5.7231
CG12209	0.812095	0	13.4777	0	1.10407	0.118762	0	0	0.75732	1.23894	0	0
CG11041	7.87732	0	0	6.84699	0.184012	0	2.45989	0	0	0	0.935339	0
CG33128	13.0747	0	2.16606	2.28233	0.276018	0	0.258936	0.114045	0.673174	0.450525	4.00859	0
MFS14	64.3179	705.336	351.384	99.3574	33.9503	179.567	118.593	39.9156	47.2904	349.495	123.197	60.6648
asRNA:CR45600	28.8294	54.0864	18.2912	0	21.5294	0	23.0453	0.342134	9.17199	14.7547	2.80602	0.12718
Mipp2	22.7387	7.86711	9.62695	5.17328	5.88839	4.27542	5.43766	1.0264	2.86099	7.5463	0.801719	0
CG16959	0.568467	0.122924	6.25752	29.2138	3.31222	0	2.33042	4.44774	4.37563	1.01368	0.534479	4.57848
CG7460	7.39007	10.4485	10.4693	21.7582	2.11614	0	0.129468	15.8522	13.3793	0.112631	0	0
lncRNA:CR41257	6.74039	0	1.32371	2.7388	0.460031	0	0	0	0.0841467	0	0	0
CG9436	27.7737	74.7376	14.4404	19.0194	6.71645	33.1345	2.58936	10.3781	17.5867	0.112631	29.1291	0
TwdlC	0.243629	2.21263	0	26.0186	1.19608	0	0.906276	0.114045	8.58296	2.81578	0.935339	0
asRNA:CR44793	10.8009	13.1528	9.02526	15.3677	7.4525	1.06885	0.388404	5.01797	0.25244	6.19472	1.06896	8.9026
Wnt6	32.159	0	0	2.89095	3.95626	0	0	1.82471	1.00976	4.61788	8.41805	0
CG42716	10.07	0	0	0	0	0	0	0	0	0	0	0
lncRNA:CR44384	3.16717	0	0	7.45561	0.184012	0	0.129468	0	0	0	0	0.12718
ix	17.9473	65.8871	33.574	26.0186	18.6772	16.6266	32.1081	1.93876	18.1757	9.0105	4.81031	4.70566
CG7456	144.472	0.122924	6.61853	49.6026	34.6863	33.2532	7.12074	2.28089	36.7721	23.4273	14.0301	0.25436
CG30156	13.6432	18.1927	30.3249	0	1.28809	0.118762	4.01351	2.50898	9.92931	7.09577	16.5689	0
CG4860	0.162419	33.5582	0	0	2.02414	0.118762	0.388404	0.456179	0.168293	0.112631	0.13362	15.516
CG13455	21.0333	0.122924	0	0.456466	0.644043	0	7.76808	0.114045	0.50488	0.225263	0	0
scaf	56.1158	274.366	103.851	34.235	20.2414	23.7523	79.7523	0.228089	34.416	79.5177	100.081	28.6155
RfC38	34.3516	0	21.42	37.8867	9.66065	6.76941	1.29468	12.0887	12.3696	6.30735	9.88786	8.64824
CG13488	12.5875	8.23588	0	12.1724	0.920061	8.43207	0	8.43931	0.673174	0	0	0
DIP-eta	41.4169	94.7741	175.932	211.192	13.2489	96.5532	28.3535	25.2039	70.01	28.2705	104.223	46.675
CG7730	0.324838	0	0	13.9983	0.460031	1.78142	0	0	0.75732	0.112631	0.400859	0
CG11131	0	0	0	15.2155	4.23228	0	0	0	0	0	0	0
Xpd	9.66393	59.8638	0.481347	0	28.3379	0.237523	1.16521	0	1.59879	15.0926	0.935339	1.01744
CG8038	0	14.1362	20.6979	33.9306	7.72852	0.356285	0.906276	31.4763	0.841467	0	4.94393	1.14462
CG17026	63.0998	94.1595	83.9951	99.2053	13.8929	56.8868	0.776808	0.456179	27.6843	75.3503	61.7323	30.5232
CG13884	0.324838	16.5947	0	0.304311	1.10407	0.950093	1.68308	0.114045	1.59879	0.225263	0	0.25436
ppk20	2.67991	0	13.2371	1.06509	1.5641	0.118762	1.55362	0	0.25244	0.788419	1.46982	0
CG4328	1.38056	0	1.68472	89.9238	8.9246	0.356285	5.69659	1.36854	14.0525	19.26	17.237	0.38154
sds22	49.2942	172.093	35.8604	47.9289	22.7255	27.3152	30.8134	44.4774	25.6647	35.3662	34.073	18.8226
Trax	75.3624	85.0632	30.2045	28.4531	6.90046	29.2153	23.3042	19.9578	46.3648	10.9252	18.0387	14.8801
CCDC53	20.7896	3.19601	16.1251	2.58664	3.68025	1.78142	1.42415	0.912357	6.39515	10.4747	0.935339	1.01744
snoRNA:Psi18S-1086	8.20216	1.47508	0	0.608621	0	0	0	0.342134	0	0	0	0
CG8607	0.974514	27.5349	0	11.4117	0.552037	0.118762	0	9.00953	8.07808	0.788419	5.21117	0.6359
CG9393	20.546	36.3854	44.8856	37.5824	26.5898	0	2.58936	15.396	21.9623	0	0	38.9171
Urm1	26.4743	39.5814	2.16606	31.1918	10.5807	16.9829	12.6879	7.4129	0	11.2631	5.21117	8.77542
CG2972	36.5443	89.1196	25.6317	50.8199	14.721	0.118762	20.0675	10.9483	39.1282	36.1546	20.3102	15.1344
comm3	7.87732	0	4.09145	21.6061	11.3168	0	5.82606	0	1.59879	0.225263	0	0.38154
CG12018	35.3261	6.26911	11.9133	15.2155	9.66065	9.85721	20.8443	0	1.93537	0.450525	3.47411	1.78052
MED23	0.649676	0.491695	29.6029	0	1.74812	3.0878	0.388404	0.228089	10.2659	0.337894	0.668099	0.38154
AttA	26.7991	22.6179	0	0	3.58824	9.50093	0.129468	9.35166	2.94513	6.87051	0	0
CG3984	0.243629	54.2093	19.6149	0	25.5777	0	0.129468	0	10.1817	14.6421	2.0043	0
lncRNA:CR45993	0	15.9801	0	6.08621	1.28809	0	0.64734	0.570223	4.54392	0.112631	1.60344	1.2718
lncRNA:CR43287	3.97927	0	1.92539	12.9332	4.32429	0	2.97776	0	0	0.112631	0	0
ScsbetaG	11.1257	133.987	33.8146	61.1665	25.7617	25.7713	0.517872	35.5819	13.9684	35.8168	22.4481	28.6155
noi	92.6601	94.7741	68.4717	24.0405	56.7678	5.46303	0.776808	64.5493	36.688	12.9526	44.0945	0
HDAC11	129.286	67.1163	28.3995	27.388	31.0061	21.4958	2.58936	34.3274	42.6624	10.0242	25.655	31.0319
CG11417	41.0108	31.5914	8.78459	55.2324	25.4857	19.4769	13.7236	5.70223	30.7977	0	2.6724	6.359
CG15535	14.6989	15.9801	19.4946	0	5.9804	7.12569	5.69659	4.78988	0.336587	5.96946	3.07326	0.25436
CG31776	0.324838	0.245847	0	13.2375	1.38009	0.118762	0.388404	0	0.925614	0	0.534479	0
lncRNA:CR32690	0.324838	0	9.86762	0.152155	0.0920061	0.237523	0	0.114045	0.0841467	0	0	0
Kif3C	118.81	0.122924	22.3826	86.5764	33.9503	46.6733	12.2995	42.4246	0.336587	4.95578	24.9869	14.2442
Oseg6	1.05572	111.492	6.97954	4.71682	17.6652	18.8831	27.5767	12.887	15.7354	0.788419	0.534479	0.38154
Ect3	31.7529	25.3223	187.846	46.1031	18.8613	38.9538	1.16521	0	25.0757	29.7347	29.7972	89.1531
Not11	95.9897	0	29.2418	69.8393	14.0769	27.3152	0	31.1342	19.6903	21.3999	20.3102	19.4585
lncRNA:CR42719	15.4298	0.368771	0.722021	0	0.276018	0	0	0.228089	2.10367	0	3.07326	0
CG6583	31.5093	0	26.9554	38.0388	11.4088	12.945	12.5584	2.16685	1.93537	19.1473	0.668099	11.1918
drd	51.0808	0.245847	0.120337	4.10819	14.445	1.78142	1.03574	1.0264	14.8098	0.450525	4.40945	0.12718
CG5589	25.2562	0	30.2045	18.2586	21.9895	1.42514	25.1168	0	4.29148	0.112631	0	0.25436
CG43813	0	10.2027	0	0	0	0	0.388404	0	0.0841467	0	0	0
CG11396	1.86782	50.0299	24.4284	26.3229	10.6727	21.1396	0.129468	0.570223	19.6903	7.5463	1.73706	15.7703
CG4753	0.324838	39.5814	0.120337	0	1.4721	8.55083	0.258936	0.570223	0.420733	13.6284	0.400859	0
CG2064	13.8056	36.2625	39.4705	133.897	7.82052	19.9519	3.75457	19.8438	18.933	46.0662	35.0084	26.5806
CG14860	0.0812095	0	28.8808	10.9552	9.56864	14.8452	0.129468	0.456179	0.0841467	0.112631	0	0.12718
CG9601	41.1732	81.0067	42.5992	1.3694	1.4721	11.1636	0.129468	3.3073	22.2989	36.6052	37.5472	18.4411
Uro	2.92354	22.2492	0.240674	0	0.184012	0.237523	0.129468	0	5.97441	0.112631	0.13362	6.48618
l(2)35Cc	10.2324	28.5183	54.8736	0	5.79639	4.86922	6.73234	6.84268	22.4672	18.021	5.61203	0
Cpr97Ea	0.730886	0	27.5571	0	6.16441	0.118762	0.129468	0	0	9.0105	0.13362	0.12718
Lapsyn	54.3292	48.4319	47.172	42.2992	7.5445	28.384	9.83957	21.5544	0.336587	48.5441	23.7843	12.9724
TwdlW	0	0	10.71	0	0.368025	0	0.129468	0	0.0841467	0	0.13362	0.25436
CG13733	10.07	0	0.120337	0.152155	0.276018	0	0	0	0	0	0.13362	0.25436
CG4709	0	42.4087	0	31.0397	0.920061	0	21.1033	4.3337	3.19757	12.5021	9.48701	2.03488
CG7970	25.4186	205.774	49.3381	94.1842	49.4073	20.0707	22.2685	33.5291	15.483	68.1419	68.547	28.7427
asrij	27.53	161.89	44.645	104.379	23.0935	45.3669	57.2249	26.2303	15.3147	20.161	65.6073	23.2739
ry	3.89806	179.591	99.8796	6.99915	6.07241	81.4704	0.388404	1.14045	1.09391	50.1209	70.9521	25.0544
CG13502	0.649676	0.122924	10.349	0.304311	0.276018	0.118762	0.129468	0	1.09391	0	0	0
lncRNA:CR42868	3.08596	44.6213	6.73886	31.8005	8.64858	21.1396	5.69659	18.9314	0.925614	7.32104	0	2.03488
dnt	34.2704	77.8107	25.9928	0.304311	1.28809	13.1825	0.64734	15.8522	0.841467	27.1441	16.168	33.5755
CG13016	0.406048	56.9136	69.314	31.1918	1.10407	46.6733	0.388404	4.78988	5.89027	17.6831	0.13362	48.4556
CG31457	0	90.9635	8.42358	0.152155	14.0769	11.6386	0.258936	16.3084	31.8074	0.337894	1.60344	0
Adgf-A2	0.0812095	0	5.17448	8.82501	1.19608	0	0.129468	0.114045	1.51464	0	0.935339	0
pbl	87.1378	145.173	116.005	41.2341	37.8145	7.48198	2.58936	13.2292	23.8977	147.66	62.1332	27.2165
neur	4.87257	92.9303	35.8604	55.3845	32.5702	0.712569	1.16521	28.7393	8.16223	14.4168	0.668099	65.8792
AANATL2	36.3007	0	41.2755	4.26035	3.31222	0.237523	0	0.114045	16.661	18.8094	13.8965	8.39388
CG8105	15.3486	0	0	0	1.4721	0	3.10723	0	0.336587	0.112631	0	0
hebe	41.7417	43.0233	79.663	36.3651	0.276018	0.237523	0.906276	0.456179	50.4039	19.3726	42.3575	48.4556
lncRNA:CR44634	4.3041	9.09635	0	0	1.84012	0	0	0	0	1.57684	0	0
CG31773	0.812095	0	11.5523	0.456466	0.368025	0	0.129468	0.228089	0.673174	0	0	1.52616
CG15436	21.6829	34.1728	1.08303	0	20.1493	0	0.258936	18.9314	0.589027	0.225263	0.400859	0
lncRNA:CR43963	11.9378	0	0.240674	1.21724	0.184012	2.49399	0	0	0.0841467	0	0.668099	0
pirk	0.406048	36.3854	20.9386	0	10.8567	12.5887	0	0.114045	9.0037	7.5463	0.801719	0.50872
CG8841	35.5698	198.768	67.1479	69.535	53.6396	7.36322	0.258936	44.9336	73.2918	5.85683	85.6503	39.1714
Ets96B	7.30886	0	33.8146	34.8436	22.7255	0.237523	1.55362	16.4224	0.589027	9.12314	6.28013	0.25436
Spindly	0.568467	0	12.515	0	2.30015	0	0.129468	0	0.673174	0	0.13362	0
Nct	55.5473	237.611	45.367	41.3863	35.2384	14.964	1.42415	45.6179	85.6613	27.482	65.8746	42.7325
CG33322	15.4298	0.737542	0.722021	1.06509	1.28809	1.42514	0.906276	0.114045	2.10367	0.450525	1.06896	0.12718
CG1239	9.74514	24.3389	12.876	0.152155	10.9487	0.475046	12.8173	8.21122	0.0841467	0	0.13362	0
CG32121	0.487257	0	5.77617	7.60777	1.10407	0	0.388404	0.228089	1.00976	0.337894	0.801719	0.12718
CG32202	48.1573	28.2724	31.6486	17.3457	8.37256	10.3323	25.1168	12.5449	18.0915	7.43367	17.237	1.39898
asRNA:CR44160	17.2976	58.8804	8.78459	15.3677	6.44043	9.14464	10.6164	17.4488	6.98418	10.8126	9.75425	7.6308
CG8219	1.05572	0	23.3453	0.152155	4.69231	0.118762	1.55362	0	0.75732	0	6.14651	0
CG43074	0.0812095	0	10.349	18.4108	9.0166	0.237523	0	0	0.0841467	0	2.93964	4.70566
Obp73a	9.82635	0	0	0.760777	0.0920061	0	0	0	0.589027	0.225263	0.26724	0
CG18731	23.1447	0	0	14.9112	0.736049	0	0	3.87752	11.7805	4.84315	3.74135	0
Sik3	221.377	225.565	40.6738	82.7725	76.6411	15.5578	78.1987	61.242	125.799	40.5473	42.6247	46.2935
Fdh	68.1348	300.302	37.7858	69.9915	40.7587	48.9298	29.1303	63.1808	72.4503	64.0872	22.5817	64.6074
MFS16	109.064	112.229	33.0926	66.0354	53.0875	24.7024	21.3622	20.528	2.27196	9.79892	65.3401	73.3828
CG31548	44.5028	229.744	56.438	12.4767	7.5445	53.799	49.7157	38.6611	46.1124	35.9294	12.6939	45.7848
CG11899	44.9901	34.5415	35.4994	45.6466	10.3047	7.95703	6.21446	12.4309	7.65735	57.3293	0.13362	29.7601
MAGE	25.7434	24.4618	7.58122	13.0854	1.10407	1.06885	20.197	0	9.84516	6.64525	14.8318	0
yin	44.584	88.9967	17.4488	0.304311	11.8688	0	1.03574	46.1881	41.6526	6.30735	16.7025	0
AttB	35.4886	0.614618	0.120337	0	0.644043	13.1825	1.42415	0	5.21709	2.81578	0.26724	0
kin17	19.6527	74.7376	12.7557	0	0.828055	0	0.258936	0	28.9465	10.7	17.5042	27.0893
CG7246	1.62419	126.734	9.74728	30.5832	26.0377	26.4838	1.55362	15.282	30.7135	0.337894	38.2153	0.38154
lncRNA:CR45269	2.76112	45.6047	5.17448	33.4742	5.52037	21.2583	8.41542	20.7561	0.168293	9.79892	0	2.03488
tim	28.8294	164.103	84.8375	14.9112	45.083	0.712569	45.8317	35.1258	55.2844	25.4547	37.948	2.16206
CG17078	57.0091	152.794	79.7833	2.7388	9.75265	40.1414	4.91978	11.2904	48.2161	35.2536	48.2367	49.8545
CG32392	17.9473	61.8306	9.50661	2.13017	4.32429	0.475046	1.68308	10.15	29.3672	0.225263	11.7585	13.9898
FBgn0286879	0	0	0	9.43363	0	0	0.258936	0	0	0	0	0
Naa15-16	42.1477	193.851	60.4091	47.9289	37.9065	36.341	23.1748	100.359	28.1891	42.0115	25.2541	0.25436
Kaz-m1	12.5875	0.122924	18.6522	23.8884	0.920061	0	0	0	9.59272	7.32104	21.78	0.76308
CG12057	6.74039	0	1.92539	1.97802	0.552037	0.118762	0	0	0.420733	0.112631	0.13362	0
pwn	36.057	0.614618	0.601684	2.13017	20.1493	0.475046	0.388404	0.228089	2.69269	2.02736	0.400859	0.25436
Nha2	48.2385	0.245847	11.6727	23.8884	10.2127	0.356285	7.37968	4.67583	9.84516	4.27999	27.6593	1.52616
Cdk12	107.521	107.435	22.0216	125.832	47.1071	32.897	10.0985	95.9116	28.105	29.2841	11.8922	56.5951
wdp	80.8035	34.4186	62.4548	0	25.4857	26.2463	8.02702	0.798313	35.8465	4.39262	35.4092	12.4636
dmt	13.8868	0.245847	39.8315	45.6466	16.1931	14.6077	5.95553	18.8174	9.59272	5.51893	2.93964	6.359
CG6683	11.6942	24.5847	32.1299	0.152155	0.0920061	7.12569	18.7729	6.95673	16.2403	3.49157	0	0
CG12309	14.4553	0	10.1083	16.1285	4.4163	0	0.64734	0.456179	1.09391	9.68629	0.668099	11.0647
CCT8	56.7655	269.203	97.7135	59.1884	30.638	31.7093	50.1041	64.8914	78.8454	80.1935	67.2108	16.279
CG8170	0.162419	37.9834	0.240674	0	1.84012	0	0.517872	6.27246	1.00976	8.67261	7.21547	0.50872
lncRNA:CR43431	23.8756	0	0.481347	0	1.65611	0	11.3932	0.228089	0.0841467	0.112631	0	0.12718
Cad89D	13.8868	0.491695	11.9133	0.760777	2.66818	0.593808	1.29468	0	1.43049	1.35158	8.68529	0
CG13116	0.406048	24.4618	41.0349	31.8005	6.16441	26.8401	0.129468	21.3264	1.43049	5.29367	8.15081	9.5385
CG3698	0	0	0.481347	17.4979	0.276018	7.60074	0	0	0	0.112631	0	0
Nup93-2	0	0.122924	76.0529	44.5815	33.5822	59.7371	0.129468	0	0.841467	0	5.21117	0
CG8249	0.324838	80.2691	19.9759	0	26.8658	0.712569	0.64734	1.14045	0.589027	6.08209	0	45.5304
CG3309	23.8756	0.122924	103.73	45.9509	3.40423	81.708	1.68308	23.6072	14.8098	11.9389	0	9.5385
CCKLR-17D1	10.3948	65.7641	10.71	16.1285	18.1252	0.118762	0.258936	5.81628	9.17199	13.9663	31.6679	4.70566
Cln7	2.03024	115.302	34.0553	132.832	29.902	32.6594	45.5727	24.2915	33.9953	29.9599	18.3059	30.9047
CG5853	4.14169	84.2027	3.24909	41.0819	8.18855	4.39418	41.4298	2.16685	28.9465	6.75788	15.9008	2.67078
hng2	28.9106	0	0	0	5.70438	11.1636	0.776808	0	0.168293	0	0	0
CG9527	112.15	312.595	31.6486	26.475	47.1071	135.151	34.568	18.7033	23.8135	92.5829	44.0945	27.9796
FRG1	42.8786	74	14.4404	26.9315	29.442	7.95703	0	41.9684	7.82564	28.8336	14.6982	2.92514
CG44085	77.5551	32.4518	52.1058	48.0811	21.2534	2.73152	12.4289	23.7213	73.1235	11.1505	28.0602	8.01234
lncRNA:CR45551	10.8821	0.122924	0.481347	3.04311	1.38009	0	0.258936	0.342134	2.01952	0	0.26724	0.76308
CG6484	0.406048	0.122924	15.7641	2.13017	0.276018	0.118762	0	0	0.673174	0	6.94823	0.50872
lncRNA:CR44459	0.0812095	15.6113	15.5235	27.6923	4.14028	11.4011	0.258936	0	8.41467	4.39262	12.6939	3.56104
RhoGAP16F	2.03024	146.279	0.240674	7.45561	2.11614	0.118762	7.50914	73.1026	18.5964	15.0926	14.6982	0.76308
lncRNA:CR45170	14.4553	0	7.70156	13.8461	6.44043	0.831331	2.07149	1.36854	0.925614	0.788419	7.34909	4.57848
CG17193	158.115	221.877	169.555	78.36	88.9699	63.0624	79.8818	0.570223	18.933	99.2282	98.8786	106.831
Mink	0	0	27.5571	0	1.19608	0	0	2.39494	0	13.1779	0	0
CG10444	202.293	390.774	519.614	208.909	72.5008	216.265	224.886	8.21122	31.8074	288.561	144.309	195.984
CG10470	72.1953	53.2259	67.0276	74.8604	40.2987	23.396	36.8984	22.3528	19.6062	19.5978	20.4438	50.2361
CG11168	26.5555	36.7542	16.0048	19.7802	6.25642	0.118762	0.64734	26.2303	0.420733	13.1779	20.3102	14.117
CG5346	29.3978	46.4651	38.6281	38.191	22.7255	6.65065	10.7458	1.48258	41.9051	8.44735	4.81031	32.8124
CG11906	39.3054	85.5549	0.36101	31.4962	1.74812	11.4011	0.258936	0.228089	5.55368	74.3367	11.4913	28.2339
CG11307	50.5123	40.5648	14.3201	56.7539	11.8688	0.356285	3.6251	42.5387	34.2477	15.7684	10.4223	19.4585
Prat	0.730886	44.9901	1.92539	6.08621	9.29262	0	2.8483	7.07077	0.0841467	5.18104	14.0301	2.03488
ktub	20.546	119.973	76.0529	0.608621	33.1222	49.5236	0.388404	1.59663	23.8977	16.5568	4.67669	59.0115
CG13559	0	33.804	0	11.1073	9.20061	5.46303	0.388404	0.114045	13.1269	0.225263	0.400859	3.8154
CG15042	0	0	8.30324	9.12932	0.276018	6.88817	0	0	0	0	0.26724	0.38154
Sprn	2.03024	58.6346	0.120337	0	0.368025	13.4201	14.8888	5.01797	0.925614	12.6147	0	0
Br140	41.9853	64.9037	9.1456	50.5156	21.8975	1.18762	35.0858	0.456179	18.2598	0.563157	5.87927	60.0289
CG5958	28.4233	349.103	11.793	43.06	88.5099	62.1123	0.129468	39.4595	75.3954	18.9221	17.7714	82.7941
Mer	3.08596	73.6313	0.240674	27.8444	15.9171	0.118762	9.3217	0.228089	0.925614	21.5126	13.2284	26.0719
lncRNA:CR44056	7.22765	0	0	2.7388	0.828055	0	0.129468	0	0	0.112631	0	0
CG12560	35.4074	94.7741	32.7316	12.0203	10.8567	14.964	7.89755	36.8364	43.588	11.1505	15.9008	10.0472
CG34030	5.68467	0	0	8.5207	0.368025	0.118762	0	0	0.25244	0	0.26724	3.94258
lncRNA:CR43857	4.62894	0	5.29482	0.456466	0.920061	0	0.129468	0	0.168293	0.112631	0.13362	0
CG17544	66.4294	54.5781	22.503	129.484	65.7844	50.4737	0.129468	7.07077	13.211	17.5705	23.1162	63.7172
CG12219	86.7318	56.5449	30.3249	13.5418	56.1237	33.7283	0.129468	6.72864	5.63783	15.9936	29.1291	15.516
lncRNA:CR44744	14.2117	0	0	2.13017	0	0	5.82606	0	0.336587	0.788419	0	0
CG13692	0.568467	0.122924	9.02526	0.304311	0.184012	0	0.517872	0.114045	0	0.225263	0.13362	0
lncRNA:CR44380	0.0812095	0	14.9218	0	4.23228	0	0.388404	0.228089	0.50488	0	0.26724	0.12718
CG16896	37.6	70.0665	1.80505	31.4962	3.0362	2.25647	5.56712	0.456179	26.5062	26.9189	38.4825	18.3139
CG7322	0.243629	0	41.9976	18.8673	12.1448	0.712569	0	9.23762	18.0915	3.04105	4.94393	0
Wdfy2	125.388	209.708	80.5053	214.996	76.2731	102.254	72.3726	147.004	50.9087	43.1378	40.3532	39.553
CG5776	0	0.368771	25.6317	22.0625	24.2896	0.118762	8.02702	1.48258	0.50488	0.225263	0	1.65334
Pak3	101.837	296.984	62.4548	61.1665	47.6592	44.1793	64.2161	117.01	38.3709	28.1578	65.4737	68.6772
CG9536	48.9693	220.156	144.645	71.3609	34.0423	79.3327	48.421	76.1818	28.8623	46.4041	65.8746	60.4105
Klp59D	0.649676	10.4485	0.120337	0.152155	0	0.118762	1.03574	0.912357	0.168293	0	0.26724	0
asRNA:CR45016	0	6.7608	31.4079	0	0.276018	0	4.01351	7.64099	0.168293	9.0105	6.14651	0
CG5377	28.5045	27.1661	49.3381	39.5604	9.84466	23.7523	0.388404	20.3	35.594	10.2494	13.362	12.0821
Cog1	0.568467	182.419	65.5836	61.1665	47.9352	23.7523	3.6251	76.7521	44.0929	25.2294	2.80602	54.0515
Nup54	37.8436	0.245847	14.8014	18.563	9.66065	22.8022	8.02702	11.2904	0.841467	5.18104	0	0.25436
HisRS	23.1447	276.455	86.1612	78.6643	55.2957	65.4376	57.6133	21.8966	18.0074	66.3398	52.379	84.4475
CG31797	2.76112	0	6.8592	0	0	0	0.129468	0.114045	0.420733	0.112631	0	0.12718
asRNA:CR31429	0.893305	54.9469	16.7268	31.4962	16.9291	0.118762	0.388404	17.791	0.25244	7.2084	0.13362	45.5304
FBgn0286933	8.60821	0	0.120337	0	0.0920061	0	0	0	0	0	0	0
CG9294	0	0.122924	0	17.9543	8.28055	0.237523	0.129468	0.114045	0	0	0	0
lncRNA:CR45128	7.22765	0	8.54391	0	0.552037	2.01895	0	1.59663	0.50488	1.68947	0.26724	0
PIG-N	47.1015	0	6.25752	15.9763	3.49623	0.475046	8.02702	0	9.84516	22.9768	7.21547	4.32412
CNMa	2.5987	0	7.82189	0	0.276018	0	0.129468	0	0.673174	0.337894	0.13362	0.12718
Sf3b1	47.9948	78.4253	125.271	137.548	58.4239	30.7592	0.388404	20.7561	157.438	40.9978	29.1291	16.0247
Pvr	78.3672	186.106	124.91	95.5536	42.2308	16.9829	78.5871	3.87752	77.2467	34.4652	71.8875	117.641
CG14589	0	0	12.515	6.08621	0.460031	0	5.43766	0.228089	2.27196	0.788419	0.13362	0
wun2	115.318	105.223	50.7821	125.224	32.8462	12.2324	7.25021	146.776	49.899	30.1852	28.7283	53.4156
pad	54.4916	53.8406	61.1311	8.97717	10.5807	37.4099	1.03574	26.3443	13.3793	28.721	40.8877	0
CG5708	107.603	53.2259	98.9169	148.504	58.1479	60.6872	0.129468	30.1078	60.4173	47.1925	49.3057	67.151
lncRNA:CR44635	5.27862	0	0	3.65173	0	0	0	0	0	0.337894	0	0
rdog	60.8259	78.1794	63.7785	70.7522	10.4887	76.1262	29.5187	0.228089	4.79636	56.6535	8.68529	60.9192
CG10949	24.4441	41.6711	61.8531	26.3229	9.84466	54.9866	24.5989	12.0887	8.75126	9.23577	0.400859	16.4062
CG42699	53.4359	81.9901	129.843	59.7971	42.5988	31.3531	0.64734	3.64943	75.0588	36.4925	66.1418	40.1889
EndoGI	4.54773	98.9535	14.3201	23.1276	28.4299	1.66266	12.4289	0.228089	30.1245	31.4241	6.41375	13.3539
sano	90.3862	39.8273	98.5559	18.8673	34.0423	20.0707	17.2192	30.4499	20.6159	11.4884	19.6421	70.5849
CG7741	50.5123	8.11296	2.64741	78.0557	34.7783	2.85028	2.45989	30.1078	40.727	1.01368	7.61633	3.05232
Zcchc7	92.4977	161.645	11.9133	38.3431	13.7089	67.1003	82.989	29.4235	30.377	22.6389	31.4007	0
su(sable)	141.223	74.3688	71.2394	67.8613	82.1615	86.3397	14.7594	18.2471	2.18781	26.1305	24.0516	71.2208
lncRNA:CR44448	0.162419	0	12.6354	0	2.85219	0.118762	0	0	0.673174	0.112631	0.26724	0
CG7519	47.1015	38.1063	26.1131	36.5173	17.8492	23.7523	16.313	4.67583	19.4379	18.1336	10.0215	20.7303
CG31759	29.9663	0	6.8592	15.5198	0.828055	0	2.97776	12.887	0	0	0	24.5457
CG12012	26.7179	338.655	63.2972	127.202	79.2173	29.0966	74.3146	105.948	46.5331	85.3745	61.5987	32.8124
CG5909	12.5875	0.368771	0.36101	0	0.460031	0.118762	0	0	0.673174	0.225263	0	3.05232
Hesr	0.406048	0	0	11.8681	1.28809	0	0.906276	0	1.09391	0	0.13362	0.12718
mRpL3	18.0285	104.977	93.1407	78.0557	40.2067	25.7713	61.2384	16.9927	26.0855	46.5167	43.0256	9.02978
CG4744	4.54773	2.0897	9.86762	11.2595	3.40423	4.86922	0.776808	0.114045	5.21709	0.450525	0	3.30668
CG7054	0.243629	49.1695	12.515	0.152155	0.0920061	0.712569	15.6656	0	1.00976	0.563157	6.68099	25.8175
Brca2	4.06048	31.9601	68.953	45.9509	14.905	16.2703	0.258936	47.5566	21.1208	0.563157	28.5946	5.0872
rogdi	102.73	312.226	107.1	266.88	137.273	86.5772	5.43766	139.363	107.624	102.494	86.8529	72.6197
TTLL15	28.7482	0.368771	22.503	115.486	14.721	8.66959	37.2868	0	28.0208	54.9641	6.41375	0.12718
CG5687	186.538	678.047	422.984	78.6643	89.706	109.498	344.644	17.2207	26.9269	302.64	209.249	186.446
CG14259	35.7322	0.122924	0	0	23.9216	0	0	0	1.93537	0.112631	0	0
CG43322	0.243629	0	0.601684	30.4311	6.80845	0	5.43766	6.27246	3.11343	0	0	0
CG34437	15.0238	162.751	19.8556	49.907	9.93666	68.1691	24.9873	61.4701	14.3049	7.77156	3.60773	36.3735
CG17186	5.03499	0.245847	8.42358	0.760777	3.0362	0	0.64734	0.228089	0	1.8021	0	0
CG3301	7.71491	89.7343	49.2178	11.2595	42.4148	30.1654	0.64734	13.3432	9.34028	12.0515	23.7843	10.1744
CG12093	29.3166	92.3157	58.3634	74.8604	29.442	60.4496	13.3352	29.4235	20.5318	5.29367	34.3403	41.3335
RAF2	50.5935	0	85.4391	9.58579	40.8507	9.50093	0	16.8786	8.49882	28.0452	23.6507	3.05232
CG10211	0.162419	0	23.1047	0	2.9442	1.06885	8.02702	0.114045	1.09391	0.225263	0.668099	0
Mec2	7.14644	38.4751	0.481347	27.5401	1.01207	28.6215	0.129468	9.57975	5.38539	0.675788	5.74565	10.9375
osp	115.318	0	54.3922	20.8453	29.994	60.0934	1.81255	1.36854	10.7708	11.1505	4.27583	53.9243
CG11263	17.7037	0	0.120337	12.781	1.01207	0.118762	0	13.6854	0.0841467	0.225263	6.01289	0
Ogg1	29.4791	0	9.50661	13.9983	0.368025	21.4958	0.129468	0.114045	10.0976	5.85683	3.87497	0.50872
lncRNA:CR45881	7.87732	0	0	3.19526	0.276018	0	0	2.16685	0	0.112631	0	0
Cog3	37.4376	151.319	6.13718	47.7768	13.3409	31.1155	22.7864	2.16685	30.7977	18.3589	76.6978	28.2339
Cp19	0.568467	0	4.81347	5.47759	2.02414	0	0	0	0.336587	0	0	0
lncRNA:CR43848	0	9.58804	0	0	0.184012	0	0.129468	0	0.841467	0	0	0
PSR	58.9581	137.429	76.7749	25.5621	1.65611	29.0966	21.1033	39.9156	29.283	74.224	48.6376	33.3211
p115	0.0812095	55.5615	65.2226	61.9272	28.2459	27.909	11.9111	46.3021	4.71221	9.91156	3.47411	34.2114
CG4390	43.7719	134.847	18.1709	69.9915	30.8221	0.118762	41.0414	20.414	44.9343	42.3494	34.7411	32.6852
c11.1	78.1236	54.701	20.9386	25.5621	37.3545	10.6885	7.76808	4.78988	22.2989	2.36526	42.6247	35.6104
bs	50.5123	64.9037	12.3947	29.2138	2.30015	4.39418	0.517872	26.0022	16.9135	35.7041	55.5858	0.76308
CG8152	35.8946	19.7907	2.52707	35.6044	0.920061	13.6576	4.40191	29.7657	0.841467	23.6526	8.55167	0
CG17343	26.2307	128.332	34.8977	26.0186	11.4088	12.945	21.7506	13.9135	33.7428	36.4925	26.1895	41.8422
CG43396	0.406048	0.491695	0	11.8681	0.276018	0	1.68308	0	0	0	2.27154	0
CG11790	84.6203	220.279	120.216	84.2941	61.5521	71.3757	11.3932	22.6949	40.4746	99.2282	97.9433	75.4177
CG14671	11.613	51.0133	35.9807	55.5367	19.6893	7.95703	12.8173	17.4488	53.938	15.881	0.26724	11.7006
LanA	13.6432	408.352	101.324	177.717	97.1585	56.768	168.567	66.26	53.349	68.3672	137.495	15.7703
Cyp6a21	44.6652	0.491695	0.240674	0.152155	7.91253	17.3392	0.258936	0.114045	7.82564	1.35158	0.13362	0.76308
pall	68.0536	37.1229	96.3898	30.1268	39.7467	8.55083	20.5854	42.1965	21.8781	41.561	28.5946	11.1918
vis	1.13693	0	7.94223	12.3246	0.184012	1.5439	0.129468	0	1.59879	3.04105	1.3362	4.70566
CG10702	87.5439	407.984	261.492	279.966	62.4722	76.6012	156.268	11.1764	92.3931	182.575	265.102	141.424
CG14317	0	0	0.120337	10.4987	0.644043	0.237523	0.776808	0	0.168293	0.112631	0.26724	0
Eig71Ee	0	0	18.1709	3.49957	6.71645	0	0	0.228089	4.62807	0.112631	0.13362	1.01744
CG4546	20.8708	34.1728	6.01684	8.5207	2.76018	0	4.79032	6.61459	1.59879	19.1473	12.0258	12.2093
lace	115.561	70.5582	103.008	70.4479	31.4661	33.4908	38.3225	35.81	44.4295	27.2568	49.4393	79.1059
Pol32	33.8644	30.608	0.120337	29.366	0.0920061	40.854	0	0	8.91955	11.3758	11.4913	10.0472
ITP	490.424	167.053	209.867	114.725	167.911	6.65065	169.344	19.2736	159.458	151.827	215.128	54.0515
CG15739	43.8531	32.9435	14.9218	0	30.546	0.118762	7.63861	0	9.25614	0	8.95253	24.4185
CG15210	0.162419	86.7841	90.734	0	10.1207	18.5268	24.9873	12.2028	17.6708	42.0115	10.0215	28.8698
Mip	269.859	69.6977	119.374	82.316	138.837	11.2823	70.819	62.4965	24.066	103.733	74.0254	32.8124
Hmt-1	22.0078	251.01	58.1227	95.2493	18.4932	63.1812	66.4171	73.7869	57.2197	39.6462	46.3661	41.9694
CG7408	0	0.122924	0.240674	13.9983	1.74812	0.356285	1.68308	0.456179	0.0841467	1.01368	0.26724	0.38154
dve	96.3957	34.1728	261.733	100.118	7.5445	83.6081	63.5688	66.374	11.9488	68.5925	43.8273	126.417
Max	61.638	124.03	22.142	68.4699	27.6018	60.0934	0.388404	26.2303	38.2867	20.7242	37.8144	50.1089
Gmer	40.1175	53.7176	18.6522	5.17328	10.1207	29.2153	22.7864	15.6241	14.7257	13.1779	1.06896	0
CG4945	1.78661	8.11296	25.9928	5.02113	3.12821	15.439	4.01351	1.25449	3.28172	2.13999	2.27154	0.38154
CG30271	0.243629	0	23.7064	5.02113	1.5641	14.2514	0	0.114045	0.50488	0	3.87497	0
rev7	9.3391	29.3787	13.9591	23.2798	15.365	23.396	0.906276	3.99156	10.7708	6.30735	3.60773	1.9077
mthl10	1.94903	88.8738	42.3586	23.2798	1.4721	32.1844	27.4472	10.264	8.91955	3.6042	37.6808	23.4011
LysB	0.243629	0.122924	0	8.82501	0.736049	0	0.258936	0	0	0	0	0
CG32855	11.2069	0	0.962695	0	0.0920061	0	0.388404	0.342134	0.168293	0.112631	2.80602	0
CG30278	0.243629	0	0.120337	9.43363	0.460031	0	0.776808	0.114045	0.25244	0	0	0
CG10585	65.5361	134.233	58.7244	44.1251	16.1931	11.9949	23.1748	61.242	27.3477	50.4588	32.336	66.0064
CG5323	5.27862	41.4253	35.74	15.9763	11.3168	4.39418	0	8.21122	23.6452	5.4063	27.6593	7.88516
CG16965	64.3992	3.31894	2.40674	0.608621	8.64858	26.8401	2.71883	3.53539	6.64759	9.12314	0.935339	2.92514
mex1	26.1495	0	0	3.19526	0.828055	0	0.129468	0	1.09391	9.12314	9.48701	0.12718
CG7560	0	28.2724	0.120337	0	7.17648	0.118762	0.258936	11.6326	0.420733	0	0	0.25436
Ho	103.38	173.445	34.657	75.1647	78.0212	45.3669	25.7641	34.4415	78.9296	57.442	28.9955	22.5109
CG6013	21.1957	15.9801	18.8929	43.06	3.86426	16.2703	0.129468	8.55335	3.19757	23.5399	12.9611	20.8575
CG12895	48.8069	22.0033	33.4536	17.0414	19.5973	30.1654	0.129468	10.6062	15.5671	17.4579	17.3706	0.50872
CG32437	8.60821	0	0.240674	0	0.184012	0	0	0.114045	0.420733	0	0	0
lncRNA:CR45571	11.1257	0.245847	0.240674	0	2.11614	0	0.64734	0.114045	0.168293	0	0.400859	0
spn-A	19.5715	44.2525	25.9928	0	4.5083	1.42514	2.20096	12.887	4.29148	7.32104	31.1334	16.7878
SCOT	57.9024	93.6678	22.864	95.2493	40.8507	22.5647	10.8753	28.6252	35.5099	34.2399	81.7753	3.68822
rho	240.624	220.771	128.881	164.176	98.8146	71.9695	94.7706	97.8503	155.419	81.7703	95.1373	40.8248
Hus1-like	0	27.7807	0.36101	15.0634	0	4.51294	0	0.228089	0.336587	19.4852	10.0215	0.12718
CG10505	53.4359	37.9834	9.50661	22.6711	21.0694	6.76941	13.4647	5.47414	2.10367	4.95578	36.0773	24.2914
CG14253	7.95853	48.5548	4.33213	6.69484	4.69231	0	3.36617	7.18481	11.8647	6.30735	6.81461	18.5683
CG8501	35.1637	134.11	22.2623	67.4048	17.3892	27.7902	6.8618	50.8639	23.4769	15.0926	43.6937	62.9541
CG14523	59.689	257.525	65.8242	45.7988	43.1509	40.2602	96.9715	76.524	18.7647	30.861	64.0039	45.6576
CG8777	36.2194	0.122924	75.5715	0	5.15234	57.8369	13.5941	0	7.06832	2.81578	1.73706	14.4985
CG4294	42.3914	155.99	165.343	212.257	25.2097	92.159	95.8063	27.9409	77.415	97.4261	76.5641	69.3131
CG6404	51.6493	0.122924	24.308	19.9324	11.4088	0	17.8666	19.7297	13.1269	0.225263	23.1162	1.52616
CG18600	0	0.122924	0	34.9957	0	0	0.258936	0.114045	0.50488	0	25.9222	0
polybromo	3.00475	103.993	56.077	13.0854	22.6335	24.3461	21.4917	40.4859	1.17805	51.5851	0.668099	4.19694
CG5854	20.8708	158.94	58.4837	20.6931	2.02414	20.1895	12.2995	81.0858	24.4025	14.3042	11.6249	82.7941
fd96Ca	0	0.122924	22.6233	0	0.0920061	0	11.9111	0.114045	0	0.563157	1.87068	0
CG6283	1.7054	0	0.120337	7.75992	1.01207	0.237523	0.258936	0	0	0	0	0
lncRNA:CR44938	0	0	6.61853	2.43449	0	0	0.129468	0.684268	0.168293	0	0	0
lncRNA:CR45579	0	0	0	9.28148	1.10407	0	0	0	0	0.112631	0	0
CG14506	0.406048	1.59801	7.22021	0	0.460031	0.118762	0.388404	0	0.0841467	0.112631	0	0
5-HT2B	106.547	58.2658	19.0132	30.1268	49.8673	8.90712	57.0954	6.95673	3.70245	24.1031	37.2799	16.7878
CG17802	34.8389	0	30.9266	16.7371	11.0407	11.2823	14.2415	11.8606	0.25244	0.112631	12.6939	12.5908
CG11788	25.3374	1.22924	62.4548	38.6475	27.6018	4.6317	3.10723	7.18481	15.1464	34.6904	6.81461	19.8401
lncRNA:CR44811	0.162419	14.7508	2.64741	0	0.368025	0.118762	0.129468	0	0.0841467	0.112631	8.15081	0.50872
plum	119.134	101.535	107.701	71.2087	71.4888	99.9972	29.1303	26.2303	33.827	33.902	24.9869	70.0761
RanBP3	48.4821	109.525	36.3417	47.1682	24.8417	29.6904	4.79032	22.0106	46.9539	50.1209	27.5257	26.4534
NimC4	41.9853	173.937	18.6522	81.251	13.2489	98.8096	47.1264	56.224	26.4221	1.23894	26.0559	37.2637
lncRNA:CR44133	7.30886	8.8505	0.36101	2.43449	1.10407	1.42514	1.68308	1.14045	2.5244	0.563157	0.668099	1.78052
term	0.406048	0	9.38627	0	0.644043	0	0.388404	0	0.75732	0	0	0
lush	0	0	0	25.8664	0.0920061	0	0	0	8.49882	9.0105	0.13362	0.12718
asRNA:CR42871	8.03974	36.5083	0.601684	12.1724	11.1327	5.22551	6.8618	5.3601	3.36587	6.19472	8.68529	2.5436
Orct2	25.7434	135.462	194.946	0.608621	16.6531	14.0139	50.7515	20.7561	9.59272	62.623	83.7796	91.3152
Dhc16F	5.35983	8.11296	0.722021	35.6044	8.00453	2.37523	4.14298	1.36854	18.6806	1.8021	4.27583	1.2718
Irp-1B	126.118	229.99	54.0312	53.2544	90.6261	65.3189	18.9023	67.9706	71.693	59.0188	42.7583	40.316
Ing5	29.3166	25.4452	16.2455	76.5341	26.1297	28.9778	1.68308	8.55335	18.8489	17.2326	26.4567	12.0821
adp	69.3529	0	118.893	97.3794	7.82052	8.19455	73.02	79.2611	33.4904	18.5842	35.142	23.1467
CG17991	0.0812095	0.245847	0	28.7574	2.66818	0.356285	6.21446	0.570223	1.43049	0.675788	7.74995	1.52616
Arl1	45.4773	20.1595	12.2744	21.9104	19.0453	24.8212	1.16521	14.8258	14.8098	8.89787	7.48271	1.14462
CG8230	48.3197	76.5814	160.168	91.1411	3.0362	0.475046	1.03574	134.003	36.5197	44.2641	90.1934	60.792
gfzf	49.2942	161.645	41.5162	5.62975	11.0407	2.61275	0.64734	3.3073	60.8381	44.602	26.0559	102.634
Eip55E	19.0842	146.648	31.4079	43.3643	30.8221	49.4048	17.3487	45.7319	24.1501	17.0073	21.3792	28.7427
CG7655	29.9663	31.7143	33.3333	11.716	3.12821	41.8041	1.16521	0.684268	17.9232	15.0926	9.08615	10.8103
cnk	38.4933	85.6778	36.9434	178.174	48.4872	19.1206	13.3352	50.1797	71.7771	25.0042	10.6896	96.5296
lncRNA:CR44699	9.74514	0	0	0	1.28809	0.237523	0	0	0.336587	0	0	0
Or83a	0.893305	34.1728	31.4079	0.152155	3.95626	2.25647	0	1.93876	3.61831	7.88419	2.40516	37.3909
Cdk7	29.9663	24.4618	35.9807	55.9932	0.644043	21.1396	0	41.1701	4.37563	11.601	21.6464	39.6801
CG42711	126.524	371.475	22.6233	150.786	66.6125	60.8059	71.4663	164.566	142.46	40.8852	43.5601	81.7767
LManI	1.46177	139.15	0.36101	35.6044	1.93213	33.372	27.0588	37.2926	20.9525	17.12	13.6292	19.5857
Trissin	97.6951	0	30.6859	45.038	22.0815	24.7024	0.129468	25.2039	31.555	36.6052	0.801719	26.7078
bys	68.216	58.8804	28.7605	0	15.549	14.1326	0	53.0308	11.2757	29.3968	3.34049	23.2739
abd-A	0.324838	0.122924	0.36101	33.0177	8.00453	0.118762	0.258936	0	16.7452	0.90105	0.26724	0
Try29F	0.324838	0	10.1083	12.4767	0.276018	0	0	1.71067	0.25244	0	5.74565	7.24926
ProRS-m	79.7478	42.9003	54.6329	0.304311	46.4631	44.4168	0.129468	12.659	23.0562	26.8063	0.935339	17.8052
CG33777	0.162419	0	8.30324	19.0194	5.33636	0	0	0	8.41467	4.27999	1.87068	0
AsnRS-m	22.495	72.8937	19.6149	31.1918	2.02414	32.7782	34.1796	12.659	42.0733	8.10945	7.34909	1.2718
mats	44.4216	47.0798	53.3092	54.1673	48.1192	30.5217	8.67436	41.0561	13.6318	9.46103	21.9136	20.7303
Rab3-GAP	0.162419	182.542	12.7557	80.6423	33.4902	43.9418	67.0644	4.67583	31.0501	63.7493	14.4309	14.2442
amx	37.3564	0.245847	73.5258	69.535	12.2368	38.9538	6.8618	28.2831	16.2403	21.6252	17.3706	34.3386
Sulf1	92.4164	280.758	458.243	116.095	26.4058	145.127	117.427	116.782	53.6014	185.504	185.999	126.29
CG34457	9.74514	0	0.120337	0.456466	0.184012	0.356285	0.258936	0.114045	0.420733	0.112631	1.06896	0
RhoGEF4	0.649676	4.6711	7.94223	1.21724	0.552037	0	0.129468	1.36854	1.68293	0.788419	1.60344	0.6359
CG3581	0.162419	0.491695	1.56438	9.28148	3.31222	0	0	0	0.420733	0	0	0
CG7889	0.406048	5.28572	0	24.9535	0.644043	0.118762	0	0	1.34635	8.10945	1.87068	11.1918
CycE	32.4026	0	0.481347	1.3694	4.04827	0	0.776808	20.8702	0.420733	0.225263	0.534479	0.12718
CG10268	40.8484	66.5017	0	26.9315	16.9291	68.0504	13.9825	0	22.7196	0.337894	0.26724	6.9949
DCP1	37.2752	47.8173	39.1095	17.65	24.4736	19.1206	21.6212	39.8016	20.9525	6.64525	4.40945	0
Dlip2	33.3771	59.7409	25.2707	20.9974	18.8613	0	0.129468	18.5893	28.0208	15.881	31.5343	21.4934
PQBP1	54.654	48.4319	18.0505	1.52155	20.6094	12.8262	43.6307	19.0455	7.40491	5.7442	7.88357	0.38154
Rev1	3.32959	20.897	30.3249	57.3626	4.69231	26.9589	42.336	12.659	0.336587	0	0.801719	18.8226
for	152.43	43.8837	74.7292	86.7286	69.5566	16.6266	104.869	37.9769	44.766	30.4105	54.3833	0.12718
Etl1	15.9171	143.206	21.1793	34.8436	32.6622	8.43207	28.483	2.39494	42.9148	36.1546	24.3188	37.2637
CG43124	11.4505	0	2.64741	0	0.276018	0	0	0	0.0841467	0	0	6.10464
mRpL49	8.60821	61.8306	79.9037	55.9932	42.2308	21.3771	11.0048	25.8881	35.6782	11.0379	18.974	37.5181
Sidpn	24.2004	37.9834	27.7978	45.7988	27.6018	0.237523	25.7641	17.905	1.93537	17.6831	26.9912	13.2267
lncRNA:CR45566	12.7499	80.8838	8.78459	34.0828	17.4812	27.909	40.5235	5.81628	14.0525	10.4747	8.81891	7.24926
RpI1	1.13693	108.542	22.7437	19.7802	7.91253	1.06885	29.0008	44.0212	8.91955	3.82946	1.20258	52.5253
lncRNA:CR44974	9.82635	0	0	0	0.736049	0	0	1.36854	0	0	0	0
CG17650	5.76588	0	0	2.43449	0.184012	0	0	0	0.25244	0	0	0
Taf10	0.568467	98.9535	71.4801	40.7776	34.8703	45.2482	0.258936	23.7213	31.4709	39.0831	16.0344	19.2042
Ced-12	39.4678	168.651	67.3886	89.9238	31.1901	8.07579	2.33042	92.4902	80.4442	67.1283	64.2711	22.1293
eyg	0.243629	29.3787	6.97954	12.4767	8.18855	8.66959	17.0898	1.36854	0.589027	4.50525	2.0043	0.12718
Arpc1	79.4229	307.432	144.284	210.735	64.6803	131.469	113.673	91.3498	59.66	53.0493	126.404	116.624
GstZ1	44.5028	23.3555	0	11.716	4.04827	0.475046	23.3042	0.114045	0	7.09577	8.41805	30.6504
Tnks	48.8881	83.4651	123.827	103.313	77.6532	39.0726	29.5187	70.8217	2.5244	81.0945	39.8187	22.8924
FBgn0286506	83.321	125.382	145.969	141.2	63.8523	66.5065	104.999	28.5112	46.7014	99.904	69.2151	25.5632
Ilp3	754.274	181.681	167.87	31.344	143.806	17.1017	92.0518	20.8702	443.369	50.6841	213.124	186.955
wgn	63.9931	173.814	37.7858	129.941	24.2896	66.269	27.8356	27.3707	31.555	78.6167	96.7407	60.792
Ids	55.7909	0.122924	23.586	0.152155	14.1689	0	0.388404	0.342134	11.3598	25.7926	4.81031	17.9324
CG11407	141.223	191.515	58.243	111.986	61.4601	91.3276	34.568	71.506	36.3514	69.4935	150.055	0.12718
CG9410	105.572	150.95	19.7352	24.0405	22.9095	55.9367	22.9158	24.2915	43.5038	37.5062	55.0514	42.4781
Vps33B	7.39007	58.8804	42.4789	32.2569	0.828055	13.1825	31.0723	0.114045	13.7159	35.5915	19.6421	24.6729
lncRNA:CR46035	0	0	24.308	0	14.537	0.237523	0.129468	0	0.673174	1.35158	0	0.38154
CG43103	49.619	28.1495	14.0794	11.1073	22.1735	3.68161	23.0453	3.76347	34.2477	12.1642	0.13362	0
Faf2	285.858	223.106	246.57	173.914	109.487	36.8161	93.217	163.426	25.6647	145.294	143.508	242.532
CG6923	3.89806	42.4087	71.2394	60.4057	51.6154	1.5439	0.129468	0.228089	52.2551	28.9462	6.28013	36.3735
DAT	35.8946	224.95	133.694	80.1859	206.922	29.5716	28.7419	29.3095	32.9855	53.2746	55.3186	50.4904
mRpL44	80.3974	16.4718	49.5788	14.1504	24.0136	5.46303	7.12074	11.0623	60.3332	18.4715	5.21117	27.7252
Nadsyn	78.9357	126.12	50.9025	55.9932	59.436	3.91913	10.0985	55.8819	59.7441	26.581	46.6333	54.9417
CG5790	24.6065	49.0465	5.77617	0	2.48417	0.118762	9.3217	7.07077	1.34635	1.68947	2.13792	50.7448
kraken	102.892	190.532	28.1588	106.204	47.8432	64.4875	26.282	63.5229	53.2649	79.1798	73.6245	30.7775
lbk	37.0315	59.2492	46.6907	77.4471	82.2535	1.90019	38.0636	37.8628	7.5732	15.7684	23.3835	15.516
CG11170	0.649676	84.8173	23.3453	30.1268	13.8009	29.9279	1.42415	42.9948	16.2403	24.6663	7.74995	0.38154
ine	115.236	143.206	41.2755	177.565	55.8477	107.004	26.9293	42.9948	71.5247	23.9905	59.4608	103.27
PIG-T	18.8406	170.987	160.409	112.747	40.6667	62.7061	72.3726	93.8588	20.7001	75.463	70.284	40.0617
CG12009	0	0	17.0878	0.304311	1.10407	0.118762	8.54489	0	0.420733	0	0	0
CG17224	6.41555	58.5117	21.781	0	12.4208	0	1.29468	22.0106	14.0525	29.7347	2.6724	0.50872
Non3	19.5715	27.0432	18.8929	25.7143	0.920061	1.90019	0.258936	27.7129	10.0135	21.2873	24.0516	1.2718
Irc	496.84	1367.77	755.836	304.463	184.564	508.418	571.86	227.063	282.649	391.394	458.85	427.325
Ptp69D	125.794	7.37542	76.5342	112.443	66.7045	26.7214	0.517872	103.553	65.971	5.51893	55.4522	4.83284
CG2127	0.812095	66.6246	28.2792	29.6703	20.2414	19.3581	0	38.6611	15.7354	6.19472	12.6939	10.4288
lncRNA:CR44177	0	20.1595	0.120337	0	0.0920061	5.46303	1.68308	0	0.0841467	0.337894	0	5.59592
CrzR	15.8359	55.8073	55.8363	0.152155	6.90046	36.1035	0.129468	21.4404	1.59879	19.26	17.7714	22.638
noc	149.588	195.817	221.059	97.6837	63.3922	105.104	89.2035	62.2684	28.8623	107.563	138.965	94.7491
CG10311	96.8018	89.1196	26.7148	48.994	33.5822	34.7971	0.517872	13.5713	81.2857	45.3904	49.0385	8.9026
Cyp9f3	54.4104	18.5615	0.36101	57.6669	10.9487	0	0.64734	1.14045	15.2306	37.281	38.7497	25.8175
Usp16-45	187.107	105.714	107.34	110.313	39.5626	79.0952	117.427	40.2578	47.2904	87.064	75.0943	43.3684
grau	24.4441	133.618	58.4837	115.486	24.1976	54.0365	39.3583	72.5324	50.5722	26.6936	20.7111	53.6699
tomb	1.38056	2.21263	0.120337	13.3897	0.184012	0	0	1.82471	0.75732	6.87051	0	0.38154
CG5292	72.7637	125.751	27.1961	30.2789	63.0242	24.1086	53.2114	26.6865	19.1854	12.1642	18.974	44.3858
CG17192	0	0	0	20.8453	0.184012	7.12569	0	0.114045	0	0	6.54737	0
CG32196	0	33.3123	17.8099	0	5.79639	0	27.9651	0	4.29148	7.32104	0.534479	0
cv-d	103.786	537.299	212.756	217.278	62.0121	10.8073	138.66	123.738	46.3648	340.372	197.223	202.343
CG10465	75.2812	155.498	70.7581	95.7057	42.6909	41.5666	104.74	15.282	71.1881	26.3557	49.4393	59.6474
CG43095	0	0.122924	0.842358	10.1944	1.01207	1.78142	0.129468	0.342134	0.50488	0	0	0
CG30496	0.406048	0.122924	15.2828	22.9755	2.11614	0	0.517872	0	6.64759	0	0	23.6555
CG7011	16.4043	135.708	25.1504	25.1056	27.2338	3.91913	25.8936	32.2746	22.7196	33.3389	25.7886	34.5929
CREG	64.1555	59.618	5.17448	10.6509	20.7014	8.55083	0.258936	7.18481	49.5624	31.5368	1.60344	20.2216
CG14439	3.4108	58.3887	114.922	94.1842	23.2776	2.01895	16.313	0.114045	35.7623	86.2756	41.4221	73.3828
CG16758	140.005	320.339	378.459	38.4953	106.819	58.787	249.226	144.038	53.0124	133.919	86.9865	87.7542
CG33109	0.893305	0.122924	29.6029	16.5849	40.7587	0	0	0.114045	1.09391	0	0	0
MICAL-like	109.389	240.562	30.6859	74.5561	61.9201	2.85028	35.6037	44.4774	69.8418	63.1862	114.779	81.5223
CG3225	7.14644	66.9934	6.8592	5.17328	7.63651	1.66266	23.1748	0.228089	9.76102	17.5705	21.6464	1.65334
Dredd	4.95378	0	55.1143	38.3431	27.0498	0.237523	1.03574	0.798313	3.7866	14.8673	0	48.5827
Vha68-3	10.476	0	0	0	1.19608	0	0.517872	0.342134	0.673174	0.112631	0.26724	0
lncRNA:CR43641	9.98877	0	0	17.9543	2.76018	0.118762	2.97776	5.24606	3.61831	0	3.74135	3.1795
asRNA:CR45801	28.8294	70.9269	36.4621	24.1927	7.4525	8.43207	20.0675	36.3803	6.39515	25.342	20.7111	37.3909
Tfb1	9.42031	61.216	61.6125	75.0126	27.7859	0	0.517872	39.4595	19.9428	16.1063	108.098	0
Alp4	181.26	90.5947	132.491	134.505	24.1056	101.422	93.7348	60.6718	75.3113	105.536	76.4305	26.7078
CG33912	0.243629	3.07309	0	4.71682	0.276018	0	0	0	0.25244	0	0	0
lncRNA:CR46084	15.9983	0.122924	0	4.86897	0.460031	0	0.258936	2.28089	8.58296	2.70315	0	0
CSN7	139.599	80.8838	94.8254	85.9678	89.338	74.5823	33.7911	21.6685	81.1174	68.3672	21.9136	27.3437
beta-PheRS	10.476	0	30.4452	63.7531	13.8929	11.9949	34.9564	0	23.8977	3.49157	6.41375	8.52106
Idgf2	425.051	981.668	220.577	728.672	152.362	462.933	172.322	776.644	304.19	218.279	173.839	234.52
lncRNA:CR43650	90.3862	0.614618	0	38.191	10.7647	0.118762	42.595	0.114045	11.6122	27.5947	31.267	5.34156
lncRNA:CR44023	0.812095	24.5847	9.02526	1.67371	5.15234	1.18762	5.43766	8.32526	0.168293	9.46103	0.668099	0
Rcc1	83.8082	123.047	61.3718	39.7125	46.7391	14.0139	34.8269	145.407	17.4184	18.021	2.93964	40.316
CG13982	26.8804	48.5548	64.2599	12.0203	4.23228	1.90019	33.2733	9.23762	42.3258	17.2326	28.5946	16.6606
CG6066	4.38531	0	3.12876	15.5198	1.4721	0	0.388404	0.684268	7.15247	3.49157	3.34049	0
Ir60c	7.14644	0.491695	0.36101	0	0.184012	0	0	0	0.336587	0	0	0
asRNA:CR45686	6.33434	0	14.1997	12.0203	10.6727	0	0	6.84268	0.25244	0.225263	8.68529	0
Cyp6a14	9.42031	0	0	4.86897	0.460031	0.593808	0.388404	0	0.75732	0.675788	3.47411	0.89026
Nup43	0	32.8206	39.4705	34.5393	19.4133	12.945	44.6665	0.228089	0.589027	27.7073	0.26724	0.25436
mal	73.1698	0	0	0	1.10407	22.5647	0.258936	0.228089	1.51464	11.9389	0	32.5581
GstE8	0	57.7741	6.13718	25.1056	33.6742	6.1756	13.0763	0.456179	0	23.7652	10.0215	0
Vps53	118.403	0.614618	74.6088	53.863	20.7014	53.2052	0.388404	1.14045	15.7354	78.2788	14.4309	72.7469
eIF3e	75.7685	199.259	149.699	192.629	69.9247	168.76	64.8635	98.6487	67.9064	65.2135	70.8185	46.2935
IntS9	3.57322	52.4884	3.24909	0.152155	4.23228	0.237523	0.517872	33.5291	1.51464	11.601	4.00859	0
CG33695	48.8881	58.1429	19.0132	44.8858	11.0407	40.6165	19.1613	22.0106	10.9391	14.1915	14.0301	42.9868
ClC-a	31.1845	165.947	93.9831	79.8816	78.2972	28.9778	6.99127	11.6326	30.966	81.0945	32.336	119.04
lncRNA:CR44666	16.2419	0.245847	0.481347	0	1.65611	0.593808	1.03574	5.01797	1.76708	0.112631	0	0
CG43996	0	0.491695	14.4404	0.304311	2.30015	0	0.258936	4.21965	0.0841467	1.46421	0	0
CG1492	172.651	99.1994	115.283	90.2281	76.6411	67.6941	73.6673	58.2768	59.9966	70.0567	56.922	40.316
CG43885	28.9106	37.1229	0	0	9.29262	10.2135	10.0985	0	15.3147	7.88419	1.06896	8.9026
Or71a	0.406048	7.99004	0.240674	0	0.184012	0	0.258936	0.114045	0.589027	0.112631	0	0
frac	3.16717	15.7342	6.8592	1.67371	4.04827	0.118762	1.03574	0.456179	13.6318	0.788419	1.3362	0
asRNA:CR44047	12.9123	102.887	21.0589	22.0625	8.28055	6.88817	18.7729	29.5376	15.3147	32.7757	41.2885	9.79286
Meltrin	74.6316	274.98	37.0637	61.1665	62.2882	61.8748	46.0906	23.7213	74.4698	46.6294	49.0385	108.866
CG8366	17.7849	0.122924	27.5571	65.4268	37.6305	0.356285	12.0405	13.0011	17.755	15.7684	14.4309	0.12718
eg	8.77063	0	0.240674	0	0.0920061	0	0.388404	0.114045	0.841467	0	0	0.25436
lncRNA:CR44754	14.1305	2.95017	0	7.60777	1.74812	3.80037	0.388404	0.684268	5.38539	0	6.54737	0
kappaTry	0.243629	0	12.154	0	0.368025	0.118762	0.258936	0.114045	0.168293	4.05473	0.26724	0
CG2129	17.9473	0	0.120337	22.8233	6.34842	0.118762	0.129468	20.3	8.49882	0	0.26724	0.38154
CG34136	161.607	257.402	436.462	80.338	33.3982	178.736	128.691	19.6157	49.899	188.094	215.796	186.319
Grip75	25.4186	0	89.2899	45.3423	39.1026	15.0827	7.37968	28.5112	23.6452	46.9673	3.47411	0.38154
CG6610	15.9171	19.1761	0	7.91208	7.4525	0	2.45989	5.01797	16.072	0.112631	0	7.24926
CG5828	31.8341	88.7509	45.8483	20.2367	9.0166	70.5444	0.129468	6.95673	29.4513	23.202	22.0473	31.9222
CG5285	23.8756	29.8704	24.9097	0	7.91253	0	0	9.46571	18.5964	19.4852	8.15081	13.2267
CG9344	6.98402	50.2758	12.9964	16.2806	16.8371	4.86922	0.258936	22.6949	5.0488	12.5021	6.94823	16.279
Hexo1	160.308	169.266	58.965	48.8419	40.2987	63.2999	45.1843	123.51	68.0747	39.5336	18.8404	65.6249
CG31741	11.2069	0.122924	0	0	0.0920061	0.118762	0	0.342134	0.50488	0.112631	2.93964	0.12718
Cep135	18.597	0.122924	27.9181	37.1259	19.2293	0.118762	59.5553	0.228089	2.86099	0.337894	0.26724	0
CG1882	95.6648	226.671	87.6052	77.5992	90.074	71.732	11.9111	4.90392	92.3931	105.986	89.3916	53.4156
Ama	0.243629	0.122924	38.5078	0.608621	0.0920061	1.90019	22.0096	0	0.420733	10.1368	0	0.25436
CG9799	24.038	0.860465	33.6943	21.1496	5.70438	0.118762	0.776808	8.78144	2.01952	33.2262	0.801719	27.0893
Sox21b	47.1015	58.2658	57.16	60.8621	30.454	5.70056	1.55362	26.4584	35.005	101.143	22.0473	12.0821
asRNA:CR46044	24.6065	36.0166	30.9266	56.9061	12.6048	24.8212	20.4559	23.1511	23.8977	19.1473	8.95253	20.0944
CG10550	352.774	1102.99	553.309	152.916	160.275	306.761	192.001	76.2959	122.518	660.019	373.334	449.454
unc-5	99.4005	77.319	74.9698	62.3837	5.88839	92.9903	46.738	37.6347	52.4234	39.9841	44.2282	13.4811
CG32801	0.0812095	1.22924	3.12876	4.86897	0.0920061	0	0	0	0.336587	1.68947	0	0
Pdxk	69.1093	214.748	104.813	113.508	35.0543	56.1742	65.8992	54.0572	64.3722	112.068	98.2106	52.1438
CG31075	98.0199	92.8073	70.1564	46.2552	30.638	50.3549	35.9921	69.3392	18.2598	30.861	47.8359	42.8596
Hen1	0	7.49834	15.4031	41.6906	1.28809	0	0.258936	5.93032	0.25244	10.4747	44.0945	0
dgt2	0.730886	0	5.77617	13.694	2.66818	3.80037	1.42415	0.228089	0	0	5.74565	0.12718
kek3	29.3166	462.07	280.866	55.5367	145.002	102.372	125.066	34.4415	152.81	112.519	104.624	116.751
asRNA:CR45341	0	9.21927	0	1.3694	0.0920061	0	0	0	0	0.337894	1.06896	2.03488
Fer2	33.702	84.8173	46.6907	12.4767	48.7633	17.6955	4.53138	3.3073	40.8111	0.337894	27.9265	42.2237
regucalcin	1216.52	5846.37	1304.21	2437.99	415.224	2548.74	1327.95	2905.29	612.588	1137.24	1014.71	1807.99
Tmc	3.57322	0.368771	0	24.0405	2.30015	0.237523	0.906276	1.14045	14.3049	0.563157	2.80602	0.25436
Vps16B	8.36458	11.1861	60.4091	27.5401	13.3409	33.7283	3.36617	22.0106	4.88051	7.77156	20.4438	3.68822
hd	0.324838	53.9635	0.481347	0	0.736049	0.237523	15.0183	0.342134	25.244	8.89787	0.26724	1.01744
lncRNA:CR45010	4.46652	5.53156	7.70156	0	7.26849	3.80037	0	0	0	0.112631	0.13362	0
mys	77.3927	394.462	150.662	203.127	122.184	57.9556	49.9747	257.057	122.433	103.846	56.5212	123.746
aust	21.8454	0	0.722021	5.02113	5.70438	0.118762	0.129468	3.3073	7.32076	0.563157	3.47411	1.52616
HGTX	21.1145	0.245847	0.240674	19.3237	3.86426	0.118762	0.517872	0.114045	0.75732	2.36526	0	28.997
Cp18	0.730886	0	6.97954	0	0.0920061	0	0	0	0.336587	0	0	0
CG13160	1.94903	0.122924	8.42358	0.456466	2.48417	0.356285	0.129468	0	0.336587	0	0.668099	0
CG5188	4.3041	85.6778	6.37785	30.8875	10.4887	15.2015	21.4917	15.8522	16.4086	17.3452	6.41375	27.9796
asRNA:CR44108	2.5175	56.4219	10.8303	13.694	6.16441	14.964	3.75457	7.86908	10.7708	11.0379	11.0904	17.678
Mocs1	31.5093	59.1263	36.5824	28.3009	17.9412	38.4787	30.0366	0.114045	11.6122	25.5673	24.3188	14.117
CG7914	22.2514	0	0	0	0	0	5.56712	0	10.5183	0	0.26724	0
vilya	0.568467	0	7.34055	0	0.276018	0.118762	0	0	0	0	0.26724	0
lncRNA:CR44832	3922.34	368.525	463.898	308.115	453.958	207.714	2718.31	526.43	308.902	232.358	684	405.831
lncRNA:CR44809	0	0	0	7.30346	0	0	0	0	0	0	0	0
Nup214	46.2082	0.245847	60.2888	41.0819	31.7421	23.7523	0.388404	29.7657	32.9855	10.4747	23.2498	1.65334
CG43783	109.47	58.2658	63.7785	26.9315	8.83259	48.811	2.45989	69.6813	6.98418	41.2231	48.6376	48.9643
CG12393	24.2004	66.1329	49.5788	32.2569	22.6335	45.9607	17.6076	18.9314	24.1501	11.8263	12.0258	27.8524
Sans	13.0747	29.7475	30.3249	13.8461	2.66818	11.6386	11.1342	1.82471	6.56344	15.3179	11.8922	26.4534
CG32201	3.49201	0.122924	5.77617	0	0.920061	0.356285	0	0	0.50488	0	0.400859	0.12718
Cfp1	20.8708	77.0731	14.5608	16.4328	10.7647	34.9159	0	12.3168	28.694	18.021	10.4223	18.4411
CG7544	20.0588	44.2525	32.4909	0	26.7738	28.7403	0.517872	22.3528	0.336587	0.90105	0	18.6955
Mal-A7	0	9.83389	0.240674	0.152155	0.644043	0	0.64734	0.114045	0.420733	0.337894	1.06896	0
asRNA:CR44069	9.3391	38.3522	10.1083	22.519	11.8688	22.0897	3.36617	5.01797	0.925614	9.91156	9.88786	17.1693
CG6937	24.2004	0.122924	0.120337	27.2358	2.85219	3.56285	1.16521	6.15841	5.55368	6.75788	4.67669	18.0596
unc	8.12095	52.3655	13.5981	6.84699	1.74812	28.9778	0.64734	0.228089	29.283	0.675788	0.935339	18.4411
caix	0	30.9768	3.12876	0.304311	0.460031	2.25647	11.5227	0.228089	10.2659	0.675788	4.40945	0
asRNA:CR43971	7.39007	29.2558	8.1829	0	2.20815	0.118762	9.19223	1.0264	0.925614	9.68629	12.0258	6.10464
rho-7	40.5236	88.7509	124.669	55.0802	12.2368	60.3309	43.3718	46.1881	27.0952	71.7461	30.8662	39.9345
Taf5	1.78661	71.1728	69.0733	19.4759	45.635	63.8937	0	14.4837	11.5281	5.63157	28.3274	0.12718
CG6813	17.9473	0	0	26.1707	17.7572	0	0.64734	0	0.50488	0.225263	6.81461	14.6257
Drice	24.6877	41.1794	0.240674	76.2298	13.6169	32.7782	0.129468	4.67583	53.0124	33.6768	0.935339	9.92004
JYalpha	0.730886	10.5714	7.70156	0.152155	0.920061	0	3.88404	0.114045	4.29148	3.49157	0.400859	0
CG3348	26.8804	72.6479	8.42358	0.760777	20.4254	8.66959	1.16521	21.7825	9.84516	12.0515	24.8533	13.2267
v	41.1732	0.122924	0	11.4117	12.5128	0.118762	0.517872	12.3168	11.3598	2.81578	10.4223	0.12718
Abd-B	32.0778	16.9635	6.01684	8.67286	4.87633	13.5388	13.2057	5.81628	9.42443	0.563157	6.54737	8.39388
can	14.6177	0.368771	0.240674	0.760777	1.01207	0.356285	0.388404	0	0.841467	6.53262	0.534479	0
Gasz	41.2544	46.0964	81.9494	125.832	94.8583	23.396	45.9611	13.5713	49.899	19.5978	42.892	27.9796
Arc42	0.406048	135.954	19.8556	67.557	27.5098	3.0878	0.388404	51.2061	20.1952	66.6777	22.3145	47.9468
CG10424	47.2639	105.714	75.6919	120.203	19.2293	32.3031	30.6839	76.1818	41.316	35.2536	68.8142	73.8915
CG9672	0	0	7.58122	0	0.184012	0.118762	0	0	0.0841467	0	0	0
CG30043	16.1607	0.122924	0.36101	0	7.5445	0.712569	0.258936	0.228089	1.00976	0	0.534479	0.12718
Plod	104.517	1.59801	56.5583	56.2975	36.2504	89.9025	16.313	0.570223	11.3598	46.742	21.6464	11.8277
snRNA:U1:82Eb	0	11.8007	0	0	0.276018	0	0	2.16685	2.10367	0	0.534479	0
Ance-3	0.893305	19.6678	10.5896	0.304311	14.1689	0	0.906276	2.16685	5.0488	0	0.13362	4.4513
lncRNA:CR46043	0.243629	0	4.5728	3.65173	1.19608	0	0	0.114045	0.0841467	0	0	0
sens-2	0.649676	0	10.8303	0	1.65611	0.237523	0.388404	1.25449	0.50488	0.563157	0.13362	0
CG34215	3.00475	28.0266	0	12.781	0.552037	20.427	6.4734	6.50055	0	0.788419	5.87927	0
msl-1	4.71015	99.6911	42.3586	0.608621	36.3424	0.356285	0	50.0656	7.06832	2.25263	26.3231	33.194
CG4995	0	0	9.98796	0	0.920061	0	0.906276	0	1.00976	0	0	0.25436
CG8543	13.562	0.122924	13.2371	3.80388	8.64858	7.95703	0.517872	0	0.168293	1.23894	4.54307	3.05232
png	0	0	0	7.91208	0.552037	0	0	0	0	0.112631	0	0.12718
ATP7	77.1491	142.223	116.125	59.9492	29.902	58.5495	2.8483	110.395	69.6735	30.6357	95.4045	34.9745
bnl	16.9728	0.491695	0.722021	33.0177	3.0362	0.356285	21.1033	11.6326	2.77684	6.30735	2.53878	1.2718
CG45071	37.1128	104.116	25.1504	2.13017	30.8221	0.118762	28.6124	0.342134	8.66711	40.9978	44.8963	25.3088
CG9664	30.2912	1.96678	64.1395	30.5832	15.181	28.2653	1.03574	0	16.9135	27.2568	31.5343	13.3539
Rpt2	87.5439	91.0864	97.5932	115.638	35.0543	20.1895	61.2384	79.147	56.7149	56.9914	71.4866	48.2012
Tbp	25.4186	71.4186	47.2924	2.28233	20.0573	1.5439	3.10723	40.0297	12.2854	29.3968	25.7886	23.1467
PIG-C	0	0	12.515	1.3694	0.644043	0	0	0	0	6.87051	0	0
Top3beta	29.3978	238.103	126.354	65.7311	32.3862	49.8799	114.579	60.5577	10.7708	75.1251	132.284	30.2688
lectin-24Db	104.354	350.947	66.9073	148.351	64.3123	184.08	46.0906	121.229	88.6906	61.8346	56.3876	119.295
Toll-6	186.782	138.412	117.208	165.697	188.889	35.7472	75.6093	44.8196	81.2016	140.451	78.5684	26.9621
Nufip	0.487257	13.5216	13.4777	35.1479	1.5641	1.78142	47.5148	1.0264	0.75732	3.6042	4.81031	1.01744
CG6712	58.4709	0	7.70156	23.5841	17.5732	28.8591	3.2367	9.46571	4.37563	3.26631	18.3059	7.37644
Liprin-beta	24.2816	194.711	87.8459	24.497	50.1434	54.6303	47.6442	50.0656	45.2709	13.741	49.8402	51.8894
CG31673	16.4855	126.98	67.0276	21.6061	26.4058	54.9866	54.1176	23.1511	25.0757	41.8988	26.5903	0
CG15715	109.795	103.502	67.509	49.6026	37.9065	57.0056	63.1804	37.9769	95.6748	42.5746	3.20688	25.0544
CG9706	17.6225	54.5781	21.5403	1.06509	17.7572	0.356285	21.1033	21.0983	12.2854	14.1915	11.2241	0.38154
spz3	17.1352	0.122924	0	0.152155	8.37256	0	0	0	0	2.36526	0.801719	0
Shark	20.7896	3.07309	25.9928	36.3651	37.7225	12.2324	3.49564	2.50898	5.63783	5.7442	18.4395	3.1795
Usp12-46	15.5922	57.7741	27.0758	12.0203	22.9095	0.831331	0.517872	13.9135	15.9879	21.9631	16.3016	26.0719
CG4858	32.7274	150.704	108.905	86.2721	16.2851	73.3947	12.6879	73.4448	41.7368	95.0608	71.353	33.957
Shroom	26.7179	67.9768	56.1973	0	26.6818	7.00693	12.2995	3.99156	68.4113	29.5094	13.8965	0
lncRNA:CR44760	0	11.9236	0	0	1.5641	0	0.517872	0	3.11343	0.225263	0	0
CG6766	78.8545	319.356	112.154	212.257	70.7527	131.469	90.2392	104.351	116.038	69.3809	137.094	86.4824
CG11807	120.596	133.495	62.5752	62.5359	52.0755	91.6839	29.5187	57.1364	78.5089	52.1483	36.7454	21.3662
CG13192	24.7689	54.9469	13.8387	36.5173	12.6048	19.9519	20.9738	9.23762	13.9684	16.1063	45.698	0
CG17360	151.781	196.555	271.841	249.687	121.632	82.8956	54.765	152.364	130.091	163.315	118.922	148.292
dpr13	169.241	262.196	86.1612	194.911	101.483	99.4034	197.957	49.7235	74.0491	56.7662	84.4477	131.377
CG11755	0.487257	21.1429	0	0	7.5445	0.118762	0	2.96516	0	2.70315	3.07326	0
lncRNA:CR43654	1.46177	22.3721	9.02526	26.7793	25.1177	2.37523	1.16521	29.6516	0.168293	0.563157	0	0.25436
Shmt	17.1352	215.485	58.243	56.4496	50.0513	55.5804	14.3709	41.5123	67.4015	49.1073	54.7841	51.1263
Spc105R	7.79611	4.54817	0.120337	0.304311	3.95626	0	0.129468	0.342134	0.841467	0.225263	0.668099	0.25436
CG9673	0.243629	0.122924	15.2828	0	5.06034	0	0	0.114045	2.60855	0.112631	0.13362	1.65334
CG12129	13.4808	128.209	53.1889	29.8224	37.3545	33.9658	63.4393	26.9145	5.72197	30.7483	0	47.9468
cin	101.106	144.558	91.2153	28.4531	24.7497	48.5735	68.877	63.865	66.0552	64.3125	35.0084	33.8299
CG31910	0	0	0	8.67286	0.552037	0	0.388404	0	0.336587	0	0.534479	0
Fcp3C	0.487257	0	20.9386	2.28233	0.184012	9.50093	0	8.6674	0	0.225263	0	0.25436
AsnS	134.239	351.07	109.747	225.342	15.641	174.342	110.048	4.10561	87.765	215.689	198.96	114.335
lncRNA:CR44198	7.06523	0	0	0	0	0	0	0	0	0	0	0
CG14205	0.568467	0.122924	16.1251	0.152155	5.42836	0	0.64734	0.114045	0.25244	0.112631	4.40945	0.25436
CG8813	0	0	3.00842	9.28148	0.644043	0.118762	4.40191	0	0.420733	0.337894	0	0
CG2915	66.1858	122.924	29.8435	64.8182	46.3711	48.0984	25.5052	45.0476	21.3733	65.3262	59.5944	2.41642
shv	94.1218	30.8538	29.4825	16.4328	35.9744	8.78836	0.388404	22.4668	26.2538	51.5851	40.4868	0
CG10467	36.7067	143.944	12.515	15.0634	6.62444	21.6146	0	73.6729	14.7257	39.421	31.1334	41.3335
DCTN6-p27	9.66393	0	44.7653	7.1513	4.87633	1.30638	1.03574	6.72864	16.661	13.741	6.81461	10.8103
CG4891	0	8.11296	0.240674	0.152155	0.736049	0	0	0.798313	0	0	0.13362	0
Top2	47.8324	102.887	88.3272	53.4065	51.3394	36.2223	121.7	37.6347	3.87075	17.12	9.48701	47.0566
CG34231	41.4169	59.495	84.5968	34.0828	8.46457	55.2241	23.3042	40.714	14.8098	50.5715	20.043	28.4883
Vha100-2	245.415	347.628	145.487	108.791	59.252	150.471	134.258	157.154	33.4904	164.442	88.5899	168.259
CG15916	62.1253	0	85.5595	86.4242	39.8387	17.2204	66.8055	17.3348	45.5234	22.8642	6.28013	42.6053
GAPsec	21.1957	52.9801	26.7148	10.9552	13.1569	37.1724	7.37968	0.114045	16.5769	9.23577	19.5085	16.279
obst-F	9.90756	0	0	0.152155	0.552037	0	0	0.114045	0.420733	0.112631	2.27154	0
CG4269	23.0635	12.907	7.94223	14.3026	21.0694	5.58179	9.19223	2.16685	2.44025	7.09577	6.94823	3.94258
nemy	59.3642	216.469	96.7508	123.854	91.9141	23.0397	47.2558	27.1426	132.11	24.441	165.956	46.8022
Taf6	31.022	44.2525	154.392	52.6458	34.3183	0	4.91978	83.4807	22.6355	31.4241	20.8447	116.751
Rbf	47.7512	62.814	84.8375	87.3372	38.2746	61.0434	2.8483	43.1089	13.6318	51.4725	62.8013	41.715
Prp19	67.9724	62.4452	54.5126	41.2341	10.3967	51.4238	11.6521	44.7055	36.8562	28.0452	28.461	38.7899
Mondo	84.6203	94.7741	89.8916	187.912	26.2218	93.3466	72.5021	94.0869	34.7526	18.4715	97.008	77.9613
CkIIalpha-i3	77.3115	23.9701	80.746	28.6052	46.4631	12.3512	17.3487	19.7297	72.7027	11.2631	33.1377	19.7129
Rrp40	0.0812095	35.2791	28.2792	26.1707	15.365	19.5957	1.29468	10.9483	15.5671	6.30735	8.41805	17.2965
Sap-r	465.899	2332.48	912.635	921.149	435.833	716.251	500.135	723.956	494.362	925.266	767.646	730.522
CG32165	11.1257	37.7376	10.71	14.4548	21.0694	6.76941	14.7594	3.64943	17.0818	4.50525	4.67669	4.32412
Or22b	7.87732	0	0.120337	0	0.276018	0	0.64734	0	0	0.112631	0.13362	0
Sid	23.1447	0	0	0	0.368025	0.118762	0.129468	0	0.336587	17.4579	0.13362	0
QC	30.9408	196.801	25.3911	21.9104	22.8175	38.36	55.0239	12.887	22.383	38.8578	46.0988	71.0936
CG7987	109.146	145.173	107.701	60.4057	35.0543	55.6992	43.6307	63.2948	33.9111	88.4156	61.5987	95.0034
Rpn2	93.2285	130.668	75.6919	124.463	55.6637	64.4875	26.6704	91.1217	31.8916	93.0335	74.159	41.715
asRNA:CR43864	0.812095	2.21263	9.26594	4.86897	0.0920061	0.475046	1.55362	0.342134	0.925614	5.96946	1.06896	1.2718
Hnf4	104.435	124.399	7.22021	13.694	44.991	35.5097	14.8888	12.887	59.5759	59.9199	36.3446	14.6257
NitFhit	22.089	98.4618	0.120337	11.4117	22.0815	0.475046	2.07149	18.5893	13.3793	36.042	27.6593	23.4011
CG9427	5.03499	0	0	24.497	10.6727	0	0.129468	0	7.90979	7.09577	0.13362	0
Taf11	27.6112	23.8472	3.48977	0	3.31222	6.05684	0	13.6854	7.06832	4.73051	4.94393	15.3888
Magi	23.5508	5.53156	65.4632	56.1453	34.3183	5.81932	23.1748	5.70223	7.40491	40.8852	43.2928	4.96002
CG16935	24.8501	164.841	86.0408	35.1479	74.709	44.8919	16.054	40.5999	52.9283	34.5778	52.6462	33.7027
TrissinR	18.1097	52.3655	7.82189	26.3229	22.7255	18.0518	6.73234	0.342134	6.73174	9.57366	48.3704	0
CG31097	19.2467	33.9269	53.1889	13.5418	19.2293	11.0448	9.83957	0.342134	1.17805	33.2262	18.1723	37.1365
Nsun2	8.93305	0	12.515	33.4742	9.38463	43.2292	1.16521	0.456179	0.589027	0.337894	0.13362	0
Mfe2	53.111	247.077	37.0637	49.6026	28.1539	79.8078	23.9516	31.3623	127.23	67.3535	43.9609	36.1191
Cyp6w1	52.8674	48.9236	23.3453	0	38.4586	18.5268	15.5362	3.19325	29.283	5.51893	14.6982	11.0647
Rrp46	0.324838	29.1329	6.25752	0.760777	0.920061	16.6266	1.03574	6.04437	1.09391	2.59052	5.74565	0
CG11123	13.6432	0.245847	3.36943	30.7354	4.4163	19.9519	0.129468	11.6326	0.841467	10.1368	0.13362	0.12718
CG18404	26.5555	0	0	0.152155	0	0.356285	20.9738	0.228089	0.0841467	0.112631	1.06896	0
pdgy	292.111	1242.76	657.52	326.678	103.415	413.053	445.111	85.5335	256.143	592.103	419.7	587.571
sima	120.596	340.13	168.592	151.851	106.819	115.199	29.0008	180.875	76.4893	99.5661	139.365	147.656
lncRNA:CR45347	0.162419	10.3256	11.9133	27.388	13.6169	12.1137	0	7.75504	3.87075	4.73051	7.21547	0.25436
GstS1	0.649676	152.302	111.913	62.2315	52.0755	37.5287	68.618	39.0033	39.2124	29.2841	40.8877	63.59
ACXD	38.2497	0.368771	0.240674	0.912932	5.70438	3.20656	1.03574	26.3443	1.09391	0.337894	0.26724	0
CG15650	1.21814	19.6678	6.8592	1.21724	2.57617	0.118762	0.388404	7.75504	1.17805	1.57684	9.48701	2.41642
Cpr50Ca	8.527	0.860465	0.120337	0.456466	2.02414	0	0	0.228089	1.00976	0	0.26724	0
Dhc93AB	5.76588	0.737542	22.503	1.21724	10.9487	1.30638	2.58936	4.21965	3.7866	1.35158	2.13792	0.6359
cyc	42.8786	86.907	43.3213	48.8419	18.8613	16.1516	5.17872	35.9241	38.6233	53.2746	25.9222	54.9417
Uch-L5	0.243629	113.459	23.8267	46.8638	23.1855	31.7093	0.906276	29.8797	18.8489	63.0735	11.4913	26.3262
CG17896	348.064	333.738	329.843	298.377	185.944	195.6	164.942	218.966	141.03	174.804	155.133	272.674
CG32219	0.243629	0	23.4657	0	7.91253	6.76941	0	0.228089	0.673174	0	3.87497	0
Nup188	16.0795	1.72093	41.1552	71.2087	21.3454	22.2084	0.64734	20.7561	53.6856	12.0515	11.8922	0.25436
CG44257	1.29935	8.8505	0	0	0.368025	0	0	0	3.28172	0.112631	0	0
CG34028	0	2.70432	3.6101	10.6509	5.42836	0	0	1.82471	0.673174	0	3.60773	0.12718
NtR	209.764	1023.09	104.934	419.797	55.4797	230.16	333.639	602.498	122.265	228.191	231.296	225.617
csul	9.3391	0	52.2262	46.1031	6.53244	21.9709	34.4385	27.1426	18.2598	0.337894	8.15081	0
CG14535	97.0454	92.5615	42.7196	65.1225	44.347	11.6386	46.0906	38.4331	27.516	34.4652	56.5212	77.9613
Ref1	106.384	301.409	161.973	247.1	91.2701	156.884	91.2749	130.239	67.5698	110.604	121.861	169.912
lncRNA:CR45590	15.3486	0	0.120337	0	2.76018	0.712569	0	0	0.420733	5.51893	0.534479	0
Rbm13	0.487257	0.122924	17.0878	36.9738	10.6727	14.8452	0	12.0887	11.6964	4.39262	1.73706	0
RhoGAP5A	22.4138	34.5415	32.9723	26.6272	27.0498	0	50.2336	0.456179	0.925614	27.9326	7.88357	12.8452
CG42534	5.60346	1.47508	10.5896	0.608621	3.77225	0.475046	0.388404	0.342134	1.17805	0.112631	4.81031	2.16206
lncRNA:CR44032	7.71491	0	0	0	0.460031	0.118762	0.388404	0	0	0	0	0
mRpS29	36.7879	131.897	39.1095	37.1259	53.9156	35.0347	74.4441	16.9927	14.2208	11.601	18.8404	51.6351
Rab21	10.6384	168.897	37.7858	36.5173	19.3213	21.0208	30.2955	44.8196	43.4197	47.5304	70.5513	10.1744
PCNA2	22.089	0	7.34055	25.1056	6.25642	16.1516	0.129468	5.81628	5.0488	12.6147	7.48271	1.9077
THG	5.44104	55.5615	10.9507	14.7591	18.3092	0	10.7458	3.99156	17.4184	12.9526	11.8922	17.5508
CG11399	129.204	220.894	146.45	94.032	63.3922	127.194	73.02	19.3876	74.4698	56.8788	145.512	119.676
SCCRO	119.622	149.229	72.0818	36.8216	54.1916	97.5033	7.37968	62.4965	67.3174	25.342	22.1809	95.385
WASp	45.8834	119.113	68.3513	120.355	57.6879	17.1017	14.3709	26.2303	61.4271	92.0198	51.31	83.6844
Mur89F	30.0475	50.8904	13.7184	13.3897	34.2263	14.4889	16.9603	4.21965	16.1562	2.13999	8.28443	21.3662
AdoR	0.974514	46.9568	44.0433	0.152155	1.74812	28.1465	12.8173	36.1522	7.23662	10.2494	2.6724	0.38154
pzg	218.778	142.468	65.4632	94.1842	45.083	44.5356	62.9215	96.8239	92.4772	100.805	89.258	67.9141
CG5122	13.2372	0.368771	0.120337	0	1.01207	0.237523	0.388404	0.114045	1.76708	4.50525	0	0
Dhod	137.65	26.7974	84.1154	28.7574	52.8115	20.3082	33.7911	30.2218	43.6721	57.2167	68.547	9.41132
lncRNA:CR45426	4.71015	8.8505	5.65583	0	0.0920061	0	0.129468	0	12.7061	0	0	1.52616
asRNA:CR46055	5.52225	16.7176	9.86762	33.6263	4.5083	10.0947	12.2995	7.75504	2.01952	5.29367	16.0344	10.8103
opa	16.7292	0.245847	41.9976	21.3017	27.2338	0.237523	0.517872	0.570223	7.7415	3.26631	36.6118	9.79286
CG5664	38.6557	0.122924	34.296	15.672	16.0091	10.0947	4.27244	10.15	5.55368	27.0315	21.78	1.01744
CG4306	18.1909	152.917	179.061	62.9923	54.8357	70.9007	0	0	25.6647	84.023	145.378	95.385
CG42394	60.1763	0	13.5981	17.0414	15.181	3.0878	39.3583	0.114045	34.1636	6.41998	0	0.12718
bou	62.2877	0	0.481347	0	8.28055	8.55083	0	0	11.9488	20.9494	0.13362	15.7703
CG14882	26.3931	42.7774	41.8772	19.3237	31.0061	0.118762	0.129468	25.6601	15.3988	0.225263	43.0256	29.3786
CG4645	137.894	133.864	98.6762	53.2544	93.2022	66.1502	13.4647	84.6212	58.3978	49.2199	81.1072	42.9868
CG45781	39.8739	235.522	72.5631	33.1699	76.3651	4.27542	34.568	19.6157	9.17199	224.136	38.7497	32.5581
CG13012	37.2752	115.917	0.481347	53.863	24.1056	21.0208	33.5322	60.6718	11.4439	46.5167	30.7326	7.6308
Coop	0	0	0.120337	20.6931	10.5807	0	0.388404	0	1.34635	0.112631	4.00859	0
JhI-26	29.2354	50.1528	0.240674	20.9974	13.8009	36.2223	15.5362	0	24.8233	6.98314	12.8275	0
CG14787	0.243629	0	7.58122	0.152155	0.184012	0.118762	0.129468	0.342134	0.336587	0	0.13362	0.12718
NimC3	13.6432	0	1.56438	0.152155	1.19608	1.18762	0.388404	0	0.50488	0.225263	6.54737	0
CG12164	4.71015	0	3.85078	0	0.276018	0	0.64734	0	0.420733	0.450525	0.26724	0
CG6689	62.3689	59.1263	44.645	46.1031	43.2429	21.6146	0.258936	79.2611	0.673174	10.1368	57.1893	29.2514
CG6126	509.59	2007.34	1793.38	890.109	185.668	634.543	955.344	80.5155	101.986	1753.78	889.24	1509.63
asRNA:CR45124	51.3244	27.7807	68.592	79.4251	46.1871	30.9968	16.5719	43.5651	13.6318	36.042	26.9912	45.2761
CG10365	157.953	117.392	44.5246	72.2738	40.9427	49.8799	77.6808	63.0667	77.0784	36.9431	72.2883	35.6104
Tk	160.957	305.834	174.849	68.7742	191.373	81.1142	122.347	76.524	44.177	121.079	126.404	66.1336
Jon66Cii	9.09547	0	0	0	0.920061	0	0.388404	0.114045	0.336587	0.563157	0.400859	0
NimB4	28.9106	178.731	33.4536	121.268	48.8553	18.5268	45.8317	80.8577	10.9391	59.9199	32.4696	121.838
Ero1L	105.41	66.3788	56.1973	97.5316	37.0785	23.2773	58.3901	66.7161	19.7745	64.8756	36.0773	69.949
asRNA:CR45479	3.32959	0	60.5294	0	14.537	6.1756	0.517872	0	0.673174	23.7652	17.7714	3.94258
asRNA:CR46033	0	0	12.876	0	0.184012	0	0	0	1.09391	1.35158	0	4.57848
CG13436	3.97927	0	16.2455	14.9112	0.552037	8.66959	3.10723	1.0264	6.311	5.7442	4.27583	3.8154
temp	233.071	457.645	395.427	264.446	209.866	199.282	122.736	102.64	154.409	301.401	260.559	237.063
CG17278	96.3145	59.3721	78.0986	42.4513	24.0136	44.2981	32.4965	10.7202	48.6368	77.9409	46.9005	33.7027
CG6650	79.9102	338.04	54.6329	84.4462	79.0333	112.823	82.989	91.92	47.7112	69.8314	84.9822	81.6495
CG14894	11.2069	124.153	18.0505	78.36	32.9382	20.5458	57.3543	44.5915	33.4904	43.9262	16.9697	16.4062
dsh	158.196	62.0764	51.1432	44.1251	26.6818	63.4187	39.0993	23.2651	30.1245	37.7315	92.7321	52.3981
CG6567	22.9011	5.28572	58.7244	77.5992	23.3696	37.4099	4.40191	15.0539	19.3537	47.5304	17.1033	22.5109
CG11369	2.5987	0	5.53549	0	0.276018	0	0.258936	0	0.420733	0.675788	0	0
CG13784	160.551	140.748	160.77	215.148	157.791	37.7662	42.0771	137.88	120.666	98.4398	72.9564	126.417
Hacd2	108.252	29.2558	20.3369	66.0354	43.9789	25.5337	43.1128	54.2853	5.21709	41.7862	36.7454	6.48618
lncRNA:CR45409	8.12095	20.2824	15.1624	14.3026	10.4887	0.237523	0.517872	22.2387	10.7708	7.2084	8.81891	0.25436
FASN2	21.0333	1.72093	4.21179	5.17328	19.0453	1.90019	1.68308	0.570223	2.94513	0.563157	1.06896	2.28924
CG4751	27.3676	49.907	133.694	65.1225	27.0498	47.6234	61.2384	64.5493	30.7977	23.9905	61.7323	2.03488
ken	53.7607	185.123	17.2082	41.9949	7.5445	32.3031	0.258936	140.503	28.8623	42.7999	27.2584	65.6249
CG9186	24.9313	114.688	21.9013	92.6626	13.4329	61.9935	13.5941	35.3539	52.5917	64.3125	38.6161	13.3539
CG17187	13.3184	0.122924	21.0589	3.95604	6.53244	0.593808	13.7236	1.14045	0.336587	6.30735	8.95253	0
CG15803	79.5041	100.92	82.4307	77.7514	27.2338	92.159	59.4258	50.6358	50.1514	23.8778	42.3575	49.9817
CG17985	82.6713	0.737542	128.76	54.9281	25.0257	1.78142	39.3583	60.8999	36.8562	46.0662	60.797	38.0268
CG32221	42.3102	0.983389	27.7978	18.7151	24.3816	2.49399	28.7419	16.1943	2.18781	3.82946	20.7111	0
lncRNA:CR45418	6.90281	0.122924	4.09145	0	0.0920061	0	0	2.96516	2.01952	0.112631	0	0
CG4250	573.745	3562.08	627.196	1633.08	274.546	1544.97	1399.81	1774.31	481.067	449.399	676.784	981.702
Snp	46.7767	46.711	20.4573	33.6263	58.6999	19.9519	15.7951	23.7213	8.33052	17.9084	21.5128	1.2718
CG12914	0	0	9.1456	0	1.38009	0.237523	0.388404	0	0.336587	0	0.13362	0.38154
CG15818	0.568467	0	18.6522	0	0.0920061	0	0.129468	0	0.168293	14.1915	0	0.25436
RhoL	12.5063	68.8372	33.8146	37.4302	21.5294	11.9949	4.79032	20.6421	26.3379	39.3083	12.1594	36.6278
lncRNA:CR45312	20.0588	126.98	46.2093	54.1673	50.0513	53.4427	17.8666	42.4246	17.4184	11.7137	26.3231	66.8967
CG31441	54.4916	38.8439	0.240674	0	0.920061	13.8951	1.03574	0	18.344	31.4241	7.88357	29.7601
MED18	2.35508	117.146	89.7713	7.45561	31.0981	39.3101	55.0239	37.7488	30.4611	32.2126	23.1162	0.76308
CG32369	157.628	12.4153	67.9903	161.893	68.9126	58.5495	66.8055	41.0561	98.4516	29.8473	41.1549	62.9541
Arpc3B	28.9106	13.1528	39.5908	7.91208	8.09654	14.4889	9.7101	23.037	0.50488	21.2873	0.26724	21.2391
GluRIIE	35.1637	12.2924	11.3117	17.0414	5.33636	14.3702	7.76808	1.0264	12.3696	13.6284	15.4999	12.3365
Proc-R	121.733	105.714	48.1347	71.3609	59.528	42.5166	51.9167	22.5808	69.0844	52.9367	56.6548	50.2361
eca	28.3421	57.4053	71.3597	52.6458	22.8175	35.6285	32.8849	27.2567	36.3514	33.1136	34.2067	19.7129
CG1572	13.8056	29.2558	2.88808	62.2315	8.55657	0.118762	16.5719	22.923	23.7294	1.35158	42.4911	5.21438
CR18228	62.6938	108.296	34.657	45.9509	31.9261	62.1123	5.04925	39.3454	43.5038	26.9189	52.379	30.9047
CG14609	8.12095	0.122924	13.8387	2.13017	3.95626	0	0.129468	7.4129	9.17199	0.225263	0	0
lncRNA:CR45674	8.93305	7.00665	0	0	0	0.950093	6.73234	0	0	0	3.34049	0
CG4927	13.562	136.568	5.65583	31.8005	11.2247	24.9399	50.8809	65.9178	21.8781	10.9252	4.54307	25.5632
CG5043	0	11.309	0.240674	0	0.552037	0.118762	0.388404	0	4.45977	0	0.26724	0
Mccc2	12.7499	21.2658	24.308	17.8022	12.2368	0	6.60287	0.114045	11.8647	0.225263	34.4739	17.4237
CG30047	8.527	0.491695	0	1.97802	1.65611	0.237523	0	0.114045	2.5244	0.337894	0.26724	0
CG13390	41.2544	39.9502	41.0349	24.8013	25.0257	24.9399	8.80382	35.5819	13.211	28.9462	26.9912	4.32412
CG7694	4.54773	30.3621	11.5523	16.1285	8.46457	7.83826	0	12.659	14.3049	1.91473	6.68099	15.0072
CG13457	1.29935	0	0.842358	10.0423	3.58824	1.06885	0.906276	0	0.420733	0.337894	0	0.25436
CG5484	95.5836	49.7841	88.5679	51.5807	55.1117	85.5083	0.388404	0.684268	49.4783	39.7589	43.9609	58.8843
Wdr59	106.06	82.113	155.235	76.0777	75.8131	103.085	50.3631	57.9347	39.7172	97.3135	55.7195	14.3713
Listericin	31.9153	0	0	0	0.736049	4.86922	0	2.62303	7.5732	14.4168	0	0
CG14305	2.84233	0	4.45246	0	0.460031	0	0	0	0.168293	0.112631	0	0
CG10589	13.3996	18.3156	21.0589	8.21639	2.20815	5.93808	19.0318	2.50898	9.25614	13.1779	5.87927	7.12208
CG13045	3.32959	0	0.120337	5.17328	0.460031	0	0	0	1.76708	0.112631	0	0
CG7903	66.5918	70.804	83.1527	74.7083	35.6064	56.0555	9.06276	40.4859	85.0723	51.2472	47.3014	21.2391
asRNA:CR46093	0.324838	12.5382	10.2286	1.67371	0.368025	4.03789	0.64734	2.62303	0.925614	3.37894	3.74135	5.97746
Ddx1	41.4169	49.4153	41.9976	9.12932	29.442	18.5268	2.33042	15.9663	23.7294	36.8304	32.6032	2.92514
CG4360	196.933	48.9236	121.661	44.4294	78.7573	49.2861	53.8587	21.8966	186.469	60.0325	36.3446	0.12718
CG9616	0	8.23588	0	12.781	5.52037	0.118762	0.129468	5.24606	1.76708	0	0.26724	4.19694
TrxT	14.8613	0	4.45246	0	1.28809	10.3323	0.129468	0.342134	0.589027	2.25263	0.26724	0
CG1703	12.9935	99.3223	93.9831	45.7988	14.629	23.8711	49.7157	36.7224	19.3537	61.722	27.2584	61.6823
Cortactin	50.8372	137.06	5.8965	50.6677	44.531	18.2893	23.3042	52.0044	82.5479	16.1063	26.3231	22.7652
PIG-G	101.187	0.368771	77.8579	61.1665	16.4691	111.28	81.5648	19.0455	18.2598	0	34.6075	0
MED30	29.073	0	0	28.9095	13.2489	0	42.0771	0.684268	5.46953	0.112631	0	0.12718
CG43844	0	0	5.65583	5.93406	0.920061	0	0	0	0	0	1.3362	3.68822
44076	169.159	209.585	189.531	267.946	98.7226	136.338	106.423	147.346	188.32	132.342	62.2668	126.417
CG15534	5.68467	0.368771	1.68472	8.97717	2.30015	0.356285	1.55362	0.684268	2.01952	1.8021	2.0043	1.39898
CG42249	0.487257	0.245847	19.0132	0.304311	10.6727	0	1.29468	0.342134	0.50488	0	0.26724	3.05232
CG5355	53.3547	90.103	46.9314	63.6009	39.6546	51.0675	25.8936	59.4173	47.7953	41.8988	31.5343	0.50872
dgt1	15.511	0.860465	0.36101	87.0329	20.2414	48.4547	1.16521	0.798313	5.0488	15.3179	5.21117	20.7303
RPA3	33.2959	25.0764	9.02526	26.1707	0.0920061	4.27542	26.6704	30.9061	1.85123	13.1779	18.3059	9.5385
eIF3j	120.515	209.093	86.2815	133.44	89.338	118.049	62.1446	63.0667	80.1918	75.8009	103.823	61.9366
CG7506	31.6717	1.10631	81.3477	45.4945	51.2474	38.0037	16.5719	19.3876	22.6355	16.3315	10.9568	9.41132
CG11406	5.9283	1.47508	9.1456	20.8453	5.70438	3.68161	1.81255	0.456179	5.30124	4.27999	2.6724	13.2267
CG5921	0.730886	0	10.349	11.1073	0.460031	0.950093	0.776808	0	3.95489	0.225263	12.1594	0.25436
CG6005	47.7512	37.3688	4.69314	60.71	22.1735	10.2135	12.9468	21.0983	24.066	32.7757	23.1162	27.3437
CG3281	0	109.894	41.1552	0	1.28809	0	39.0993	17.6769	13.4635	3.9421	23.3835	75.5449
Cyp12c1	35.651	0.491695	10.349	35.7565	0.460031	0	0.517872	0	8.75126	29.1715	20.3102	32.1765
lncRNA:CR44978	31.7529	19.9136	30.4452	34.8436	10.5807	21.6146	5.43766	29.6516	11.6964	15.4305	16.5689	22.3837
asRNA:CR46082	1.21814	31.9601	33.4536	0.608621	1.19608	17.933	15.4067	21.5544	6.73174	9.3484	0.801719	0.38154
Sec24CD	144.066	108.542	57.4007	140.287	34.5023	57.7181	35.0858	70.0234	73.5442	74.6746	87.3873	103.906
asRNA:CR44891	0.162419	20.5282	0.36101	0	0.0920061	0.118762	0.258936	0.228089	0	4.61788	12.1594	0
Uhg1	63.7495	75.2293	77.9783	22.2147	39.1946	77.4325	27.9651	17.1067	37.277	38.2946	16.4352	27.7252
glu	3.08596	62.814	48.9771	0.456466	27.8779	39.3101	16.4424	2.16685	13.9684	0.112631	18.3059	13.4811
CG42581	6.65918	0.122924	0	0	0	0	0	0	0.0841467	0	0.13362	0
asRNA:CR43730	33.9456	44.8671	0.36101	21.6061	12.8809	35.5097	19.6791	0.456179	20.0269	10.9252	14.5646	0.12718
CG30122	115.318	139.641	207.822	78.6643	42.6909	90.6151	137.754	65.6897	99.798	55.302	42.2239	114.335
LRR	33.8644	276.332	115.884	192.324	81.7015	212.702	25.2463	100.93	89.2796	63.1862	61.1979	108.103
44075	76.0933	101.781	64.7412	188.977	72.5008	52.4926	46.9969	84.6212	20.9525	73.6609	86.8529	77.8341
Vta1	120.759	126.734	131.769	119.442	95.2264	48.6922	22.2685	118.949	129.67	67.5788	70.9521	44.2586
Vmat	2984.53	1229.11	1151.5	1294.54	828.699	545.828	1127.28	1672.58	500.757	1401.7	865.455	1137.12
Gyc89Da	27.9361	0	47.0517	0.304311	8.37256	47.3859	1.03574	24.8617	1.2622	0	0.534479	0
Trs20	24.7689	56.6678	47.6534	78.8165	39.3786	20.6645	49.1978	19.6157	41.316	27.5947	20.7111	26.0719
xit	47.4264	124.522	2.76775	29.2138	12.2368	20.1895	54.8944	34.5555	10.5183	31.9873	42.0902	33.3211
CCT5	85.5948	54.3322	38.9891	145.613	73.8809	54.7491	29.7776	72.3043	3.61831	73.7735	42.0902	36.2463
CG2608	25.581	35.0332	29.0012	5.7819	0.828055	12.5887	16.1835	18.1331	10.6866	33.001	16.5689	0
Rab9	57.8212	185.615	126.715	26.0186	42.8749	48.4547	51.5283	91.6919	57.6405	37.9568	112.641	30.9047
edin	0	0	0.120337	8.36854	1.01207	0	0.129468	0	0	0.112631	1.06896	0
MESR3	47.2639	108.419	49.9398	23.5841	27.8779	65.6752	4.53138	25.2039	72.4503	0.337894	16.8361	57.9941
CG17765	209.764	264.04	142.84	136.331	42.7829	87.646	133.611	110.737	113.935	118.713	112.241	189.244
Vti1b	55.3849	64.0432	62.5752	83.5333	36.1584	61.0434	10.3574	67.6285	18.1757	56.3157	34.3403	31.4134
NimC1	70.7335	546.887	52.9482	276.771	57.5038	250.349	80.788	353.424	136.402	63.2988	99.5467	104.923
CG30441	2.11145	9.46512	3.36943	17.3457	4.78432	2.01895	3.75457	5.47414	0.841467	3.37894	6.14651	4.96002
Nop17l	118.647	124.03	225.872	216.517	141.137	110.923	32.6259	171.067	112.757	99.0029	107.965	51.6351
lncRNA:CR45581	6.98402	0	0	0	0.184012	0	0	0	0.336587	0	0	0
CG8134	53.111	97.1097	46.3297	64.5139	34.5023	35.5097	29.6482	55.3117	36.5197	47.643	32.0688	39.553
lncRNA:CR46245	0	0	0	8.5207	0.0920061	0	0.129468	0.114045	1.93537	0	0.13362	0
CG8336	18.7594	38.8439	93.6221	23.1276	31.6501	50.2361	0.129468	13.6854	11.1915	0.112631	65.2065	32.9396
Fpps	32.0778	115.057	40.4332	9.73794	49.4073	33.7283	25.7641	55.8819	19.1013	15.3179	33.2713	0.89026
CG7785	120.677	102.395	40.3128	37.1259	33.0302	34.3221	41.9476	43.2229	90.7943	66.6777	48.6376	1.01744
CG15649	0.162419	0	0	20.8453	1.19608	2.61275	0.129468	0	0	9.23577	4.40945	0.12718
CG33228	1.38056	24.3389	15.6438	6.69484	19.7813	11.2823	2.20096	0.228089	9.67687	0	0.400859	7.24926
CG6084	260.845	931.269	393.381	602.687	301.32	415.666	249.096	678.794	182.009	211.972	291.558	341.478
pgc	0	22.2492	14.6811	5.62975	0.828055	14.6077	0.129468	16.0803	0.25244	7.99682	4.27583	0
Got2	386.395	869.193	241.757	157.633	196.065	304.03	207.019	335.976	307.051	352.198	183.994	134.811
CG3335	8.20216	64.7808	31.0469	2.7388	0.276018	30.403	37.4163	22.1247	0.336587	1.91473	24.8533	5.59592
CG34283	6.17192	0	0	6.08621	0.736049	0	0.129468	0	0.336587	0.112631	0	5.7231
Dh44	137.569	533.734	158.002	301.572	408.047	171.017	138.66	109.939	20.6159	260.741	104.624	165.843
CG7461	54.9789	302.638	58.4837	121.268	112.432	79.214	15.1478	98.6487	59.5759	155.994	73.7581	56.8494
CG30148	9.42031	88.7509	15.1624	11.716	8.55657	23.6336	7.12074	39.4595	29.0306	12.0515	0	25.6903
CG2650	12.019	0.860465	1.68472	0.608621	1.4721	0.950093	2.45989	0.114045	2.94513	1.01368	0.534479	1.14462
CG42259	32.4026	3.31894	9.26594	13.9983	16.0091	4.51294	0	11.0623	3.28172	7.77156	4.40945	17.4237
Uba1	178.823	287.15	104.813	190.955	139.297	57.5994	112.249	225.58	62.6051	161.513	142.439	26.7078
CG9231	52.3801	118.253	21.42	26.9315	26.6818	25.0587	45.0549	38.205	21.5416	53.6125	35.4092	15.516
CG6310	134.645	121.817	141.035	84.4462	13.1569	112.586	76.2567	154.645	39.7172	71.6335	74.5598	41.715
CG13073	0.812095	7.00665	0	0	0.644043	0	0.129468	0	0.841467	0	0	0
CG10463	29.4791	0	0.120337	24.8013	13.4329	4.75046	2.8483	19.1595	0.0841467	8.10945	10.556	0
CG12239	4172.38	480.14	525.752	584.277	337.571	333.007	3736.32	824.657	183.945	167.483	995.334	505.159
Ufd1-like	45.9646	154.638	48.1347	85.8156	71.3048	46.317	61.2384	25.2039	10.6866	51.2472	45.1635	92.587
lncRNA:CR44729	7.71491	0	0	0	0.276018	0	0	0	1.09391	0	0	0.12718
Kap-alpha1	161.445	293.296	166.185	151.699	184.196	95.128	118.075	116.326	129.586	102.157	76.1633	121.584
CG33284	10.1512	0	0	0	0.276018	0	2.20096	0	0.336587	0.675788	0	1.01744
lncRNA:CR45440	4.3041	10.2027	0	0.912932	2.30015	1.30638	0	0	2.86099	2.02736	1.87068	0.6359
goe	94.2843	0.122924	27.7978	130.093	20.3334	48.0984	56.8365	5.70223	7.5732	66.3398	97.9433	0.25436
Traf4	27.124	0.368771	0	56.1453	5.15234	57.1243	4.53138	10.6062	16.661	0.675788	0.26724	0.12718
lncRNA:CR44658	0	0	0	6.69484	0	0	0.258936	0	0	0	0	0
CG8066	64.724	120.219	33.213	45.3423	9.56864	58.1932	102.409	27.3707	14.4732	33.4515	20.4438	51.2535
CG2023	18.597	59.9867	0	10.803	21.1614	4.15666	26.282	9.12357	11.1915	12.3894	17.9051	0.12718
GPHR	65.9421	140.87	78.4596	75.0126	80.4134	35.3909	7.12074	56.7943	66.4759	83.6851	106.896	0
asRNA:CR45520	81.5344	91.0864	19.4946	33.7785	28.7979	41.6853	37.5457	54.6274	13.8842	39.0831	48.9048	6.359
Rtc1	65.6173	39.3356	12.7557	0	6.25642	0.118762	0.388404	36.4943	51.4978	17.2326	25.3878	0
sqz	36.5443	0.122924	34.4163	3.65173	1.93213	36.2223	23.1748	1.25449	2.69269	18.9221	0	0.12718
CG17996	61.0696	91.4552	32.1299	40.0169	36.6184	27.0776	33.2733	30.9061	58.4819	35.5915	9.75425	37.8996
CG14270	62.2065	70.5582	32.0096	37.4302	12.1448	16.6266	47.3853	0.570223	30.6294	97.8766	13.7628	22.8924
en	0.162419	0.245847	0	24.1927	10.2127	0.237523	3.2367	0.114045	4.62807	0.112631	3.74135	0.12718
mRpL23	59.2017	73.7542	48.7364	86.4242	50.4194	45.7232	70.4306	25.0898	40.6429	43.9262	22.849	24.4185
Hydr1	202.293	369.14	231.408	140.287	166.163	105.104	180.737	117.58	165.096	166.694	170.499	86.228
Slimp	20.7896	0.122924	15.6438	20.8453	1.38009	1.18762	0.388404	17.1067	5.89027	21.3999	13.2284	2.41642
MME1	61.8005	0.491695	32.3706	0.152155	0.644043	15.5578	24.5989	0	0.75732	20.0484	8.15081	39.553
CG6867	1.54298	290.591	187.846	181.369	97.3425	87.8836	12.5584	152.022	48.4685	85.7124	143.775	182.63
CG9992	52.1365	120.711	51.6245	0.760777	10.0287	68.1691	0.64734	19.9578	20.8684	34.1273	99.6804	17.2965
alpha4GT1	44.9089	224.95	92.4187	43.3643	44.255	122.681	54.506	103.324	20.1952	59.3567	49.5729	40.1889
lncRNA:CR43148	46.2894	28.3954	34.8977	17.9543	42.2308	4.6317	15.9246	11.6326	17.755	23.0894	10.1551	24.5457
Elba2	20.546	0.122924	0	0	11.0407	0	0	0.114045	0.420733	5.63157	0.400859	0
CG33632	0	0	4.81347	8.06423	4.5083	0	0	0	0.420733	3.04105	0	0
Ciao1	14.6177	107.804	57.521	33.7785	7.5445	14.8452	25.1168	15.9663	29.1148	73.0977	29.9308	61.4279
OtopLc	296.577	226.917	225.993	349.349	116.94	102.966	131.41	243.485	277.516	68.7051	184.796	229.178
Hsc70Cb	185.97	333.123	158.484	236.449	153.006	102.254	84.1542	184.752	76.9101	164.216	190.809	169.785
PIG-A	12.6687	88.3821	0.240674	0	24.9337	0.118762	0	21.4404	23.3086	16.1063	4.40945	27.3437
CG9150	1.78661	4.42525	4.69314	5.47759	1.38009	0	7.76808	0.114045	1.59879	1.46421	0	0
CG18081	32.0778	116.409	53.0685	60.8621	51.1554	43.1105	61.1089	36.7224	9.0037	26.4684	59.8617	30.1416
PICK1	85.0264	76.4585	61.9735	83.0768	71.1208	72.4446	23.4337	16.3084	46.0282	35.8168	55.5858	51.8894
CG12428	33.4583	9.95681	48.2551	0.912932	9.75265	16.2703	6.73234	24.9758	2.94513	18.6968	18.3059	9.28414
CG15382	19.8151	28.1495	11.1913	23.8884	16.9291	4.6317	21.1033	3.07921	23.0562	1.57684	9.48701	15.2616
gammaTub23C	57.3339	38.598	40.4332	93.8799	27.6018	4.6317	54.765	45.2757	22.0464	49.4451	50.241	24.037
cert	15.4298	221.263	139.591	198.411	100.655	77.3138	0.64734	52.5746	107.119	137.748	122.663	107.976
asRNA:CR44959	18.1909	0	22.9843	12.3246	8.00453	6.76941	13.0763	5.47414	13.2952	10.5873	1.3362	0
lncRNA:CR43283	17.2164	1.96678	20.4573	6.08621	10.6727	0	19.5497	6.3865	6.98418	1.35158	0	3.94258
lncRNA:CR43769	0	0	0	6.84699	0.184012	0	0	0	0.336587	0	0	0
CG9631	33.6207	0.368771	0	0	2.48417	0.118762	0.388404	0.114045	10.7708	20.161	0.26724	0
Fcp1	27.0428	160.538	47.8941	77.5992	92.9262	2.37523	15.7951	44.5915	55.5368	30.7483	43.5601	96.5296
CG14621	32.159	108.787	69.314	36.9738	36.8945	97.8595	64.9929	0.342134	19.1013	51.923	28.9955	0
CG17807	7.71491	111.983	1.08303	5.93406	38.8266	1.18762	9.96904	23.2651	1.76708	40.2094	31.267	3.43386
Chrac-16	27.6924	37.4917	6.01684	12.4767	4.69231	11.9949	21.3622	8.78144	13.2952	15.9936	7.08185	13.0995
CG43312	5.52225	4.91695	0.240674	0	0.184012	0	0	0.228089	0.336587	1.68947	1.60344	1.2718
CG4853	70.165	220.279	97.1118	217.582	61.1841	114.724	87.6498	114.045	32.6489	76.4767	100.883	158.975
Irp-1A	80.5599	80.7608	56.3176	78.5122	9.84466	48.9298	80.6586	46.7583	63.5307	16.3315	63.3358	32.0493
spel1	16.5667	0	85.8002	2.43449	20.6094	26.6026	4.66085	0	8.24638	29.1715	21.1119	12.3365
Ahcy	49.7814	94.2824	28.3995	21.3017	14.537	14.6077	46.0906	23.6072	55.1161	44.2641	35.5429	0
lncRNA:CR44268	0.649676	11.1861	1.80505	10.3466	0.828055	0.712569	0	4.90392	0.168293	7.88419	1.20258	6.23182
CG12795	0.649676	60.7243	33.3333	77.9035	30.9141	28.5028	0.906276	29.8797	30.966	23.6526	9.08615	53.5428
TM9SF4	184.264	285.675	223.465	65.4268	85.0137	173.629	81.1764	131.037	80.1076	155.882	156.87	76.1808
Ppn	414.412	1583.38	223.947	853.135	284.759	580.15	646.045	1015.57	429.821	277.749	252.809	347.71
rgr	25.4186	2.95017	40.9145	113.964	8.64858	0.118762	16.5719	44.9336	7.23662	20.6115	35.9437	87.1183
tRNA:Gln-CTG-3-1	1.54298	0	0.962695	5.32544	1.28809	0	0	0	0	0	0	0.50872
nht	7.95853	0	5.53549	0	0.644043	0	8.15648	0	0.0841467	0	0	0
mRpL19	79.7478	86.4153	41.7569	43.9729	42.8749	36.6973	59.0374	40.4859	22.1306	23.3147	32.336	50.3633
mab-21	33.7832	76.9502	62.9362	79.2729	12.7889	76.8387	18.255	27.1426	66.0552	61.6093	45.9652	0
Chd64	386.557	574.668	232.491	363.651	218.239	243.105	235.373	348.863	345.843	181.224	172.503	196.747
CG11134	24.2816	93.6678	25.5114	13.5418	5.24435	31.8281	46.479	28.6252	7.7415	31.3115	29.1291	8.2667
E(z)	64.3992	141.608	69.0733	16.7371	28.7979	31.1155	57.2249	51.3201	51.1612	63.6367	15.2327	59.0115
Prx3	53.2735	192.007	93.7424	129.028	83.8176	129.094	65.5108	80.4015	86.0821	46.0662	56.7884	30.7775
rho-4	0.893305	56.299	41.6365	29.8224	8.28055	40.3789	53.9882	0.570223	3.02928	2.81578	30.3317	13.8626
CG3630	24.038	0.122924	24.0674	13.9983	21.1614	0	35.9921	0.570223	0.75732	11.1505	0	0.38154
CG10721	79.5853	27.0432	35.8604	29.8224	29.0739	17.5767	37.6752	36.2662	28.3574	15.0926	33.9394	10.0472
CG1673	3.08596	29.1329	25.6317	0.456466	16.9291	11.5199	2.97776	0.342134	4.37563	20.2736	6.01289	2.67078
Cp110	18.4346	55.0698	2.88808	0	0.920061	37.0536	1.16521	0.342134	1.17805	25.0042	0	22.1293
asRNA:CR46263	6.00951	0	18.4115	7.45561	3.40423	9.02588	0	7.86908	0.168293	6.98314	4.27583	0.25436
Sr-CI	331.172	723.406	184.356	671.309	95.5944	268.52	313.183	581.742	271.289	192.825	324.562	340.588
kuk	113.775	302.023	140.553	104.683	58.2399	116.268	136.718	123.054	110.4	115.109	104.624	56.9766
CG9471	45.2337	125.382	28.2792	37.7345	28.9819	30.5217	0.517872	27.5988	40.3904	46.8546	69.7495	44.3858
Stip1	68.2972	209.339	2.76775	29.8224	29.534	104.748	29.2598	52.4606	87.176	39.7589	37.948	0.50872
CG3817	0	23.9701	11.3117	5.62975	3.49623	4.15666	0	7.07077	0.925614	7.2084	6.01289	14.4985
PI31	133.427	157.588	125.511	122.333	94.1223	72.6821	42.8539	82.6824	127.314	112.857	63.7366	72.3654
kat-60L1	139.924	183.402	81.107	110.16	119.7	137.526	29.7776	89.1829	90.7943	44.8273	86.3184	40.0617
Mdr49	247.202	535.578	487.725	326.83	40.8507	319.231	298.683	53.8291	76.9942	439.375	338.86	430.758
CG15909	11.5318	0	0.722021	0	1.01207	0	0.388404	1.14045	1.00976	3.71683	0.13362	0
CG3529	86.813	249.904	135.379	102.401	122.46	40.4977	64.9929	194.104	69.8418	46.0662	76.1633	99.9634
CG7550	11.0445	28.5183	10.71	26.3229	6.62444	10.0947	0	10.6062	0.168293	14.1915	36.3446	10.3016
r-cup	15.511	0	0.120337	3.65173	0.920061	0	1.42415	13.7994	0	0.112631	0	0
smp-30	18.2721	7.49834	29.0012	54.6238	2.85219	50.9487	1.68308	6.27246	1.59879	13.9663	52.2453	0.12718
slow	32.565	58.5117	115.162	31.9526	4.14028	91.6839	3.10723	0.342134	7.99394	55.302	28.9955	100.472
CG8128	18.1909	93.9137	93.8627	74.7083	10.9487	46.6733	67.0644	102.526	36.0148	43.8136	22.0473	16.5334
betaTub97EF	32.4026	185.492	184.356	93.7277	60.172	81.708	24.081	81.1998	78.4247	104.86	66.409	120.185
CG12288	11.2881	0	1.80505	0	0.0920061	0	0	0	0	0	5.61203	2.79796
CG5126	29.8039	62.9369	44.7653	13.8461	19.5053	21.1396	18.6434	47.7847	46.0282	11.1505	11.8922	6.61336
Atg9	43.4471	115.794	156.077	0	31.0061	87.0522	0.258936	127.616	33.1538	75.463	22.7154	12.3365
CG9319	12.9935	21.7575	32.6113	0.912932	1.10407	20.427	0.129468	16.6505	15.2306	5.06841	1.06896	18.4411
CG31055	2.35508	0.122924	0.240674	6.39052	0.276018	0	0.776808	0	0.168293	0.112631	0	2.16206
CG9743	88.356	342.834	55.3549	43.5164	65.6004	118.88	54.1176	0	42.9148	130.314	119.189	129.978
CG44329	0	0.122924	0	8.5207	0.0920061	0	0	0	0	0	0.400859	2.41642
Su(fu)	0.162419	89.3655	75.3309	20.2367	21.4374	72.5633	24.4695	0.228089	16.9135	41.6736	15.6335	32.8124
CG9701	1.29935	0.122924	17.3285	8.06423	0.828055	0	14.3709	8.55335	0.420733	0.90105	0.534479	0.25436
CG10131	24.3629	298.09	101.564	214.083	24.8417	148.927	98.3957	190.341	83.726	65.7767	51.1764	134.811
Obp83ef	1.54298	70.4352	5.53549	0.912932	3.0362	5.10675	1.94202	27.9409	14.894	0.450525	19.5085	18.1867
Rbf2	0.487257	0	25.7521	1.21724	3.31222	2.13771	5.17872	1.93876	3.7866	3.82946	3.20688	3.30668
CG11851	1.13693	104.362	0.962695	0	2.30015	0.237523	33.7911	34.0994	1.43049	18.3589	36.0773	0.25436
NimC2	12.7499	40.9336	12.154	23.4319	8.83259	16.0328	32.2375	39.2314	3.28172	0.225263	3.60773	1.39898
CG42847	0.893305	10.3256	2.2864	4.71682	0.368025	0	2.07149	2.85112	4.29148	4.05473	0.13362	1.2718
CG3589	26.9616	26.5515	20.2166	35.1479	19.5053	19.9519	5.69659	12.3168	27.6843	15.5431	5.61203	23.4011
Sdr	230.797	772.206	503.008	227.472	143.806	150.352	350.211	63.9791	204.813	522.722	497.867	251.562
mirr	17.7849	22.8638	16.0048	7.30346	23.4616	8.55083	7.25021	15.9663	5.55368	8.67261	3.47411	0
Mal-B2	59.8514	141.239	42.8399	0	56.6758	15.439	33.4027	40.3718	64.6247	50.3462	35.5429	4.32412
CG31676	136.026	42.1628	93.7424	133.44	88.4179	42.1604	82.4711	45.6179	86.5869	74.224	56.7884	28.997
PVRAP	43.4471	71.6645	72.5631	63.7531	50.2354	15.439	27.5767	94.315	15.0623	42.6873	26.1895	39.0442
lncRNA:CR44506	5.9283	0	33.4536	45.6466	3.95626	21.7334	0.258936	31.8185	19.3537	9.46103	2.0043	11.1918
44166	0.730886	0.245847	9.98796	0.760777	2.11614	0.356285	0.517872	0.570223	2.27196	0.112631	0.668099	0.25436
CG11999	6.49676	175.043	40.1925	26.6272	52.2595	44.2981	51.2693	24.9758	41.0636	37.1683	22.3145	33.7027
trh	8.44579	1.84385	8.54391	10.3466	10.5807	0	9.45116	0	4.71221	0	4.27583	0
Irk3	126.849	16.9635	45.1263	68.6221	69.2806	4.39418	44.6665	23.3792	65.971	37.5062	73.6245	0
Sobp	2.27387	36.2625	0.722021	9.8901	14.721	0.118762	17.2192	0.684268	2.77684	0	5.74565	13.0995
mEFTs	70.0026	133.864	5.53549	67.2527	13.2489	69.8318	57.0954	25.0898	50.0673	14.5294	10.556	102.634
Efa6	279.361	388.807	245.968	207.996	269.67	184.199	247.802	92.8324	181.589	103.17	192.947	143.841
asRNA:CR45800	29.4791	19.0532	32.3706	16.2806	14.261	11.7574	17.3487	6.72864	38.7916	18.6968	7.74995	0
r	4.2229	0.122924	54.9939	4.26035	7.91253	9.02588	11.5227	1.48258	19.8586	22.5263	0.400859	0
Herp	45.3149	114.811	142.118	62.0794	42.9669	46.7921	90.1097	40.5999	27.0952	89.6545	64.4047	53.034
ORMDL	34.514	126.98	30.3249	62.688	21.7135	67.3378	9.58063	44.3634	15.9037	75.9135	47.0342	33.4483
CG2656	41.7417	22.0033	23.947	36.6694	26.0377	20.1895	0	32.9589	22.383	16.8947	15.9008	15.7703
sip3	64.8864	86.4153	72.3224	96.7708	40.1147	35.866	46.6085	66.9442	13.211	87.1766	43.6937	65.8792
CG18343	0	16.103	10.9507	0	0.0920061	0.593808	0.258936	0.114045	5.97441	14.98	4.27583	0.12718
FBgn0287225	41.7417	64.0432	95.5474	31.0397	27.6018	0.831331	0.129468	103.895	15.2306	32.2126	34.2067	73.51
Rad9	7.79611	46.9568	13.2371	7.30346	21.5294	13.4201	19.2907	3.42134	1.85123	9.57366	8.01719	10.6831
CG4797	769.298	2907.51	3497.23	966.339	277.031	1556.13	1634.02	113.474	204.561	2541.07	1482.38	2541.06
lncRNA:CR43956	9.25789	0	15.7641	0	0	1.18762	0.517872	3.53539	8.49882	1.57684	2.80602	5.7231
CG3542	52.7862	48.0631	56.438	67.8613	12.6968	76.2449	31.9786	18.0191	20.1952	50.2336	27.3921	41.9694
Galt	49.1318	155.621	20.0963	16.7371	61.7361	26.7214	39.4877	44.7055	54.5271	40.4346	26.4567	5.59592
lncRNA:CR45029	0	5.40864	5.53549	13.2375	0.184012	0.118762	0.129468	10.9483	0	9.46103	1.20258	0.76308
CG16812	0.324838	0	28.8808	84.5984	21.4374	1.06885	2.58936	0.114045	27.1794	23.9905	6.14651	54.5602
Tsp42Ed	114.262	269.694	123.345	311.158	83.0816	147.146	240.94	133.774	52.6758	182.913	98.4778	96.5296
CCT4	102.486	15.2425	84.2358	38.0388	50.2354	19.5957	0.388404	41.3982	15.9879	33.3389	47.3014	89.789
axed	78.3672	194.219	75.5715	99.3574	104.795	74.8198	122.606	72.1903	23.2245	31.762	20.7111	112.554
Ent2	53.4359	56.0532	19.6149	46.2552	25.6697	18.408	9.19223	18.8174	51.077	35.8168	56.6548	0
CR43361	25.8246	44.9901	35.018	15.672	16.1931	26.9589	0	10.264	2.60855	12.1642	12.0258	66.7695
CG9356	26.3931	15.6113	24.669	47.3203	5.15234	1.30638	26.9293	78.5768	8.91955	2.13999	13.4956	0.89026
lncRNA:CR43802	7.87732	0	0	0	0.0920061	0	0	1.36854	0.589027	0	0	0
CG6138	0.0812095	0	6.8592	0	0.184012	0	0	0	0.673174	0	0	0
Hem	97.8575	218.067	123.586	89.4673	84.3696	73.2759	123.771	160.347	55.7051	60.3704	37.6808	71.8567
Src42A	243.223	202.455	256.678	272.358	37.4465	184.08	42.4655	107.202	214.658	158.698	188.404	303.96
CG42500	0	0	0	6.69484	0.552037	0	0	0	0	0	0	0
CG32695	53.7607	1.72093	11.432	0	8.55657	5.10675	11.7816	3.53539	35.2575	8.67261	2.40516	2.16206
CG13197	8.527	27.289	21.42	74.0997	33.5822	6.53189	43.7602	14.8258	12.9586	18.2463	18.8404	11.0647
mesh	1.86782	3.44186	17.4488	6.54268	0.920061	0.237523	0.517872	0.228089	4.62807	20.3863	2.53878	0
Task6	96.0709	206.758	115.764	163.871	79.8613	88.4774	34.1796	195.701	81.454	93.1461	101.284	62.5725
CG4038	5.1162	0.245847	0	6.08621	0.184012	2.13771	0	0.228089	0.168293	2.59052	1.3362	0
exp	18.597	29.9934	40.6738	44.5815	37.6305	13.7763	14.8888	10.264	39.1282	15.4305	9.62063	22.5109
Indy	240.299	569.382	386.281	181.826	40.1147	247.024	167.791	41.9684	116.459	373.936	178.382	589.861
Cyp6a9	40.8484	126.12	0.120337	24.9535	20.7934	17.458	0.129468	45.846	36.0989	21.0621	26.3231	70.2033
yata	46.3706	0.737542	141.396	92.2061	64.4963	48.9298	19.4202	46.4162	51.9185	23.7652	27.7929	68.8043
lncRNA:CR44717	5.44104	0	0	7.91208	3.31222	1.66266	0	0.228089	2.27196	1.23894	0.26724	0.12718
CG5003	51.0808	104.239	80.385	49.7548	22.0815	22.921	13.4647	51.8903	18.933	67.2409	58.1246	103.143
CG5704	23.1447	70.0665	0	15.0634	52.6275	0	33.9206	0	19.8586	9.3484	8.41805	6.61336
Hat1	43.3659	84.6944	55.9566	60.1014	70.5687	79.214	38.8404	20.528	39.5489	14.0789	41.4221	0.76308
CG4598	66.9167	115.179	44.7653	21.1496	10.4887	84.0832	14.3709	50.7499	44.5977	36.6052	25.3878	43.8771
CG3711	155.029	149.844	185.92	261.403	179.044	195.838	107.847	56.11	136.57	123.444	97.008	61.3007
yellow-f2	1.54298	40.319	0	0.304311	8.64858	7.83826	2.97776	0.114045	17.5025	5.18104	3.74135	0.12718
eve	3.57322	0.122924	12.515	0.152155	0.552037	0	5.95553	0.228089	0.336587	1.8021	4.14221	0
Rtca	43.1223	60.6014	76.0529	26.475	17.0211	13.8951	37.5457	35.81	13.8001	81.7703	26.9912	30.1416
CG10916	32.0778	168.774	14.9218	74.8604	49.7753	51.0675	35.8626	58.733	60.0807	43.4757	45.5644	20.8575
stumps	142.766	103.379	146.691	65.7311	75.077	45.2482	136.848	31.4763	117.216	47.9809	61.5987	66.0064
RunxB	48.4009	0	7.58122	11.2595	11.5008	26.7214	0.906276	0.342134	15.9879	0.112631	0	22.8924
CG12338	49.0506	28.7641	38.7485	51.885	55.2037	65.7939	0.388404	12.5449	4.54392	30.2978	19.7757	20.0944
CG1695	407.915	145.05	355.355	142.57	176.192	143.702	266.445	162.057	131.185	170.749	179.719	113.572
CG5773	37.1128	17.0864	3.73044	7.91208	21.0694	1.78142	0.129468	3.53539	22.7196	8.55998	9.62063	9.28414
mRpL55	84.7827	41.0565	30.4452	50.5156	56.2158	14.3702	41.6887	45.6179	29.1989	27.3694	15.4999	28.1068
CG30344	2.11145	376.023	102.527	155.959	46.5551	111.636	168.826	154.759	35.3416	74.1114	148.452	71.4751
drongo	170.865	170.495	269.795	340.067	96.6985	173.036	152.902	161.373	161.309	68.7051	248.934	153.379
mbc	214.88	198.522	163.297	143.635	98.9066	124.818	201.841	38.319	126.304	147.096	96.8744	85.0834
CG6153	4.46652	0	36.101	26.9315	7.5445	0	0.388404	9.23762	8.24638	22.7515	17.3706	13.3539
CG3448	32.3214	38.3522	21.5403	24.6492	31.0061	4.15666	18.3845	28.2831	17.5867	7.99682	14.6982	20.3488
FBgn0286782	1.29935	6.14618	13.1167	27.0837	1.38009	4.15666	21.1033	6.15841	1.59879	0.90105	15.6335	2.41642
Rpn11	17.8661	67.8538	82.9121	18.7151	34.5943	9.61969	0.129468	64.6633	12.033	30.1852	26.5903	55.4505
Trs31	67.3227	125.259	26.1131	28.6052	43.3349	13.8951	83.2479	36.3803	46.449	34.3525	22.1809	30.6504
Cp1	492.292	2056.39	454.031	849.331	437.305	721.239	692.524	703.884	540.474	631.749	615.987	611.1
CG3168	1293.99	4051.44	3628.28	1574.66	585.711	2547.32	1919.75	117.352	411.898	3171.02	1773.4	3056.64
CG9095	13.6432	0.368771	17.2082	0	11.9608	7.24446	0.129468	3.07921	2.60855	0	7.08185	0.12718
CG30456	15.7546	52.3655	32.9723	28.1487	14.997	4.51294	33.2733	20.6421	19.9428	7.09577	30.9998	27.0893
Ctr9	143.822	399.871	169.675	156.111	121.54	241.086	104.999	151.908	105.352	91.9071	114.379	181.359
CG14650	99.7253	73.8771	160.289	48.994	60.448	19.4769	74.5736	90.4374	63.5307	48.7694	111.305	17.0421
Ir10a	0	0.245847	9.1456	0.152155	1.28809	0	0.129468	0	0.50488	0.112631	2.27154	0
betaNACtes1	0	0	6.49819	0	0	0	0	0	0.25244	0	0	0.12718
CG8005	42.5538	1.72093	0	9.58579	14.0769	0.118762	0	21.6685	0.75732	10.8126	14.0301	0
CG42675	4.3041	39.2126	0.962695	11.8681	3.49623	10.6885	19.0318	8.55335	4.37563	15.3179	0.668099	2.5436
CG13398	61.4756	142.591	103.851	24.0405	79.5853	83.9644	0.388404	22.6949	46.449	53.3872	32.336	101.49
CG33494	30.2912	183.648	2.76775	310.549	82.6215	111.161	71.4663	133.66	119.657	76.9272	42.4911	34.4658
Arp3	126.281	163.98	153.429	180.456	121.724	125.769	9.3217	93.1745	137.412	158.36	95.2709	56.4679
CG2747	151.212	127.349	275.571	253.947	174.26	70.3069	116.651	135.485	119.657	115.672	185.865	117.006
Cht11	17.6225	30.1163	28.2792	18.563	3.22022	0.118762	2.8483	14.1415	42.7465	19.9357	9.21977	21.875
bab1	44.9901	0.368771	55.1143	40.3212	38.2746	32.3031	0.388404	16.5365	3.11343	17.6831	15.7671	49.7274
Tmtc3	120.028	199.382	93.261	55.6889	46.1871	174.698	2.07149	190.112	44.4295	53.8378	85.5167	0
lncRNA:CR43909	0.162419	0	10.349	2.28233	0.184012	0.118762	0.129468	0	0.168293	5.51893	2.40516	0
CG9213	4.2229	32.8206	17.4488	24.0405	11.6848	0.475046	23.5632	18.2471	9.42443	4.39262	25.655	0
CG7372	13.3184	0	10.9507	3.49957	3.68025	10.9261	0.388404	0	7.65735	4.95578	0.26724	0
AIF	78.8545	65.5183	0.120337	70.4479	30.178	0.237523	0	33.6432	15.2306	71.0704	73.4909	45.912
CG31624	0.162419	0	0	6.99915	0.276018	0	0	0.114045	0.75732	0.112631	0	0
CG17005	0.162419	0	11.6727	0	0	0	1.55362	0	0.420733	5.06841	0.13362	0.12718
CG15168	32.565	64.5349	10.9507	16.7371	15.9171	13.6576	38.9699	8.21122	14.1366	21.9631	17.3706	23.2739
CG7834	106.06	147.631	93.261	133.288	51.6154	108.786	129.209	54.0572	76.8259	62.2851	85.9175	44.8945
Rip11	62.2065	226.302	109.146	88.2501	69.8327	87.7648	88.5561	127.73	103.248	19.8231	57.7238	66.3879
Fadd	5.76588	0.368771	4.33213	26.7793	7.17648	14.4889	0.388404	3.53539	0	1.35158	9.35339	3.94258
Inos	841.493	5973.6	1319.49	1896.62	581.295	2298.04	1257.78	3625.48	885.223	1492.93	1018.05	1825.92
Kr-h2	59.9326	485.671	171.721	203.28	135.525	217.215	57.7427	96.1397	136.486	166.244	145.913	229.305
cold	0.568467	24.5847	28.5198	93.4234	29.718	16.2703	19.0318	11.9747	23.8135	35.4789	31.1334	15.1344
asRNA:CR46029	88.6808	0.860465	50.1805	63.6009	28.4299	136.813	5.69659	41.0561	4.20733	16.2189	1.20258	21.875
CG12947	0	0.245847	23.4657	15.2155	0.276018	3.32532	0	0.114045	11.7805	12.3894	10.0215	4.57848
CG16732	0.649676	0.122924	9.74728	0	0.368025	0	0.129468	0	0.336587	0	4.81031	0
CG13330	295.684	116.409	113.357	104.226	90.258	68.2879	116.262	169.698	54.6953	103.058	87.9218	118.913
Marc	70.6523	109.279	77.0156	174.37	58.9759	123.75	39.4877	83.8228	31.8074	76.7019	17.7714	119.422
asRNA:CR44807	669.085	2646.42	3073.76	867.133	245.932	1421.46	1499.5	101.728	199.259	2321.67	1341.68	2279.45
Dpck	22.6575	54.5781	12.7557	70.2958	9.38463	7.36322	52.4345	1.82471	45.0185	22.301	48.504	13.2267
CG32462	0	0	0	13.5418	0.460031	0	0	0	0.336587	8.78524	0	0
Socs16D	89.3305	174.797	42.4789	79.1208	56.9518	64.1312	19.5497	56.224	36.9404	79.9682	117.051	62.6997
AdSS	173.382	324.764	107.461	125.072	107.555	38.7163	100.208	162.057	159.542	137.973	188.805	47.1838
CG13950	10.8009	0	0	0	1.10407	0.118762	0.129468	0.114045	0.168293	0	4.40945	0
cpa	64.3179	148.246	90.1323	41.8427	38.3666	4.03789	107.329	55.5398	91.8882	27.2568	39.1506	76.4351
CG7668	26.7991	107.681	58.1227	41.5384	56.0317	18.8831	33.7911	49.3813	9.59272	39.0831	9.35339	80.3777
mrj	154.136	162.136	110.59	58.732	106.083	100.71	71.0779	69.6813	103.837	61.1588	53.1807	57.9941
CG6574	98.1823	316.405	348.977	48.994	76.9171	196.669	89.2035	55.7678	14.3891	254.547	170.098	191.787
Nipsnap	333.284	336.811	271.239	181.826	218.699	222.559	143.062	158.522	176.876	188.32	177.714	168.132
trk	15.4298	19.5449	12.2744	0	10.4887	1.90019	0	4.78988	7.7415	12.3894	6.94823	9.28414
CG2701	25.987	61.8306	73.7665	108.943	34.5023	34.4409	36.1216	92.6043	16.8293	33.7894	65.0728	31.0319
CG6472	12.3438	32.6977	0.240674	16.8892	15.7331	0	17.7371	2.85112	11.6122	0	8.01719	17.0421
Mlc-c	165.343	291.575	58.7244	159.915	68.4526	125.531	52.3051	169.813	74.554	138.649	94.7364	148.546
Dip-B	795.447	2524.48	1790.61	690.481	213.73	962.206	962.854	324.571	256.058	2525.76	1146.46	1167.64
CG13905	10.8821	0	0.36101	0.608621	0.0920061	0.593808	0.258936	1.14045	3.87075	1.01368	0.13362	0.38154
upd1	1.62419	0.122924	0.120337	6.69484	1.38009	0.712569	0.129468	0.228089	0.25244	0.225263	0.26724	0
lncRNA:CR44834	0	0	0	7.30346	0.276018	0	0	1.14045	0	0	0.13362	0
CG6180	133.508	128.086	87.7255	108.639	110.499	82.7768	76.904	92.7183	41.5685	74.1114	60.1289	52.1438
Oct-TyrR	88.1935	155.867	16.3658	34.8436	34.8703	14.964	55.9302	71.392	4.20733	63.1862	94.6028	39.1714
eIF2gamma	63.181	44.1296	70.6377	63.7531	12.3288	35.866	19.4202	71.1639	26.0855	59.6946	32.0688	51.6351
Dhc36C	3.24838	0.122924	5.65583	33.9306	22.2655	0	10.4869	1.14045	3.28172	3.37894	1.06896	6.61336
Acph-1	22.9823	65.3954	96.3898	101.792	33.0302	35.2722	112.637	81.3139	12.7903	0.450525	15.6335	76.0536
unc-45	85.1888	0	60.8904	48.3854	0.828055	63.4187	4.01351	35.1258	23.2245	26.3557	61.9996	31.6678
Rpn13R	0	0	35.379	11.4117	11.8688	8.78836	0	8.78144	6.05856	2.59052	3.74135	11.4462
Mes2	99.6441	16.2259	17.5692	48.5376	35.2384	0.950093	64.6045	22.923	37.3611	16.1063	27.9265	25.3088
CG1896	24.6877	66.3788	28.7605	37.1259	29.258	30.0467	14.5004	15.9663	26.5062	7.5463	24.8533	49.0915
CG7509	171.027	0.368771	80.8663	110.313	82.8975	24.5836	73.7968	31.7044	117.974	21.2873	56.6548	58.5028
Ugt86Da	25.7434	376.269	134.657	171.023	42.5988	45.842	134.776	33.8713	15.1464	273.244	128.409	246.093
ND-B15	114.587	126.12	61.9735	37.4302	68.4526	71.732	39.3583	43.7932	54.1905	39.421	51.9781	69.3131
CG5973	227.224	413.761	117.93	202.823	116.296	196.075	10.0985	145.179	99.0407	184.603	278.731	223.837
Gabat	1712.47	4172.27	2407.46	1543.16	916.289	1822.87	1431.4	841.308	1219.2	3211.68	1560.14	1900.7
Prp31	53.0298	68.5914	33.6943	89.3152	27.9699	31.1155	46.479	39.9156	37.6136	88.6408	36.0773	5.34156
CaBP1	102.892	112.475	46.9314	97.988	61.6441	60.3309	59.0374	54.0572	52.9283	51.3599	80.7064	45.0217
alpha-Spec	673.552	417.817	372.442	342.197	359.468	257.594	237.962	192.507	344.833	287.097	271.916	412.317
lncRNA:CR46064	90.711	91.4552	51.7448	144.395	119.24	3.91913	101.891	38.4331	94.665	31.4241	75.896	23.4011
RIC-3	86.6506	216.96	156.197	169.045	88.2339	96.9094	158.21	94.543	67.2332	105.648	44.7626	162.409
Hf	35.5698	16.8405	21.2996	41.8427	20.1493	34.4409	1.42415	0.114045	50.7405	10.4747	0.400859	26.0719
lncRNA:CR45035	0	0	2.04573	4.56466	0.552037	0	0	0	0	0	0.13362	0
HIP-R	35.0013	110.385	27.9181	55.0802	40.3907	45.6044	22.9158	23.9494	55.0319	58.6809	18.1723	27.3437
fdl	164.531	164.103	137.064	137.853	60.448	189.425	101.891	120.887	54.3588	74.6746	66.2754	117.133
CG2021	40.3611	35.402	17.5692	26.7793	15.7331	15.439	17.3487	10.6062	27.516	17.3452	6.54737	39.2986
Trf	8.28337	0	25.1504	0	13.1569	0.356285	0.906276	6.04437	9.42443	6.08209	0	0
CG3213	1.05572	0	8.42358	1.21724	0.368025	0	1.16521	1.14045	1.17805	1.68947	0.534479	0
CG10171	0.568467	65.8871	47.6534	40.7776	27.4178	13.8951	16.9603	41.9684	29.5355	5.51893	32.336	28.2339
CG31638	136.27	168.282	64.0192	168.588	68.5446	90.2588	208.961	105.833	21.6257	74.6746	64.8056	64.3531
Ucp4B	0.324838	0	0	10.0423	0.460031	4.51294	0	0.228089	0.336587	0.112631	0	0
CG11635	0	7.62127	0.601684	0	0.460031	0	0.258936	0.798313	0	0	0.801719	0.50872
Lon	114.018	178.977	62.3345	140.744	57.1358	172.798	91.7928	92.3762	96.6004	45.503	67.8789	21.2391
lncRNA:CR44708	7.22765	0.122924	0	0	0	0	1.68308	0	0	0	0	0
CG6231	360.57	160.784	485.92	198.563	85.6577	237.998	389.181	55.9959	24.8233	372.134	162.214	253.724
CG4078	0.406048	41.5482	0.120337	0.608621	25.3937	7.60074	0	3.76347	0.336587	3.04105	5.87927	2.28924
PGRP-SA	58.2272	0	0	3.49957	2.39216	8.55083	0.129468	8.55335	17.2501	11.0379	17.5042	8.01234
Doc2	0.406048	0	0.722021	11.4117	1.28809	0.118762	0	0.228089	5.63783	0.112631	0.668099	0.50872
lncRNA:CR43263	7.71491	0	0	0	0.0920061	0.118762	0.129468	0	1.85123	0	0	0
Hey	14.8613	0.368771	0.120337	0	6.53244	0.237523	0.258936	0.342134	4.37563	0	0.534479	0
ebo	67.3227	112.475	85.1985	66.1876	74.249	68.1691	65.6403	34.5555	6.98418	75.5756	82.577	21.875
Ucp4C	0.324838	0.122924	0	10.6509	5.33636	0.712569	0	0	0.50488	0.112631	0	0
Fer2LCH	878.768	1806.73	684.115	1512.12	826.675	924.084	570.954	1070.54	966.425	716.335	728.094	642.132
CG10646	45.0713	11.8007	15.2828	82.0117	20.3334	41.6853	1.03574	1.59663	28.3574	25.2294	47.0342	30.5232
babos	38.7369	23.9701	121.179	59.4927	47.6592	21.1396	26.5409	27.9409	32.144	107	47.1678	4.19694
p24-1	69.759	178.362	30.2045	65.4268	45.9111	35.7472	86.873	91.4638	27.9367	79.8556	43.5601	35.2288
nec	77.8799	271.661	265.704	100.118	46.2791	139.189	26.4115	37.5207	92.8979	245.874	161.012	189.117
GstE13	7.6337	69.5748	14.3201	21.7582	42.1388	21.2583	0.64734	10.4921	9.59272	34.9157	1.73706	21.1119
Lrrk	3.89806	114.073	156.558	65.7311	40.4827	99.0472	31.4607	4.21965	66.1393	65.7767	66.5427	68.55
asRNA:CR43426	0	0	0.601684	24.497	9.56864	0	0.776808	0	0.25244	14.0789	0.534479	0
CG4239	51.9741	126.734	60.2888	18.563	27.4178	0.831331	81.1764	41.0561	48.8892	50.0083	49.4393	34.0842
CG11007	5.9283	137.674	15.0421	82.0117	18.6772	31.7093	40.2645	28.6252	25.6647	27.1441	60.9306	77.5798
CG17068	75.7685	1.22924	22.7437	0.304311	23.6456	6.1756	3.36617	21.3264	26.2538	28.3831	12.1594	3.1795
Ufd4	193.604	221.017	89.8916	179.239	147.118	136.813	125.584	60.6718	71.7771	118.713	112.775	124.891
CR44003	23.7944	49.907	16.2455	0.152155	9.66065	0	29.2598	0	41.316	16.7821	14.4309	0
CG18231	1.94903	0	5.29482	0	0.828055	0.118762	0.129468	0.114045	0.168293	0.112631	0.13362	0
Ance-5	103.217	604.416	51.7448	516.567	36.2504	287.997	146.169	491.761	85.0723	143.38	205.774	287.427
CG5953	9.58272	132.266	74.6088	10.9552	33.9503	108.667	37.9341	59.0751	19.9428	30.9736	3.07326	0.12718
Top1	164.774	92.4386	123.706	131.006	117.952	71.0194	80.1407	70.7077	67.4015	83.3472	83.9132	96.9111
asRNA:CR44119	35.9758	140.748	54.6329	293.356	0.460031	173.036	76.3861	1.36854	0.50488	199.695	84.4477	152.489
asRNA:CR43243	0	20.2824	32.3706	0.152155	1.01207	3.80037	1.16521	12.0887	3.70245	19.7105	5.61203	15.0072
CG34149	13.1559	0	0.120337	8.06423	7.08447	8.78836	0.517872	0	0	3.9421	0	0
CG10147	15.7546	59.2492	0.481347	29.0617	7.36049	31.9469	7.50914	3.99156	15.3988	46.742	0	17.9324
CG17574	97.5326	643.997	177.256	342.654	127.521	406.046	339.206	215.544	108.718	124.007	130.413	217.478
D12	31.8341	0.491695	0.481347	100.575	20.6094	35.6285	43.5012	5.3601	9.17199	0.225263	18.3059	36.6278
Ddr	93.391	97.7243	52.9482	37.4302	48.7633	56.293	52.8229	12.4309	55.5368	40.7725	19.9093	80.1234
Ilp5	320.94	40.196	56.799	77.2949	92.9262	57.7181	64.4751	56.9083	188.573	47.1925	61.1979	82.1582
CG1635	57.0903	172.831	89.1696	70.4479	100.931	52.2551	84.8015	0.570223	15.9879	61.6093	97.5425	96.7839
ATbp	0.0812095	0.245847	52.8279	0.152155	26.1297	0	12.9468	3.42134	0.420733	6.75788	11.7585	1.52616
CG4462	139.843	779.828	609.386	192.02	24.6576	338.946	360.18	24.2915	54.1063	543.897	246.128	691.096
Lgr4	0.487257	43.515	5.77617	0.304311	18.8613	1.42514	15.5362	4.44774	1.17805	0	17.1033	0.12718
asRNA:CR45807	23.4696	0	2.52707	34.3871	14.905	1.06885	0.129468	21.0983	0.50488	1.23894	18.5732	14.8801
Prosalpha7	34.514	145.05	22.503	30.5832	38.6426	28.7403	9.19223	39.8016	62.521	50.9094	35.2756	36.755
pns	188.975	67.7309	153.068	92.2061	48.1192	119.118	118.204	70.9358	38.5392	115.898	92.064	57.7397
Act42A	184.67	643.997	221.059	403.516	84.9217	465.783	408.73	299.481	62.1003	110.604	206.977	290.225
CG30323	12.8311	8.97343	0.120337	0	0.368025	0	0	0	0.50488	0	0.13362	20.2216
vir	1.21814	52.6113	3.97112	64.3617	11.6848	5.34427	12.2995	0.342134	29.4513	49.8957	30.1981	15.6431
CG33310	0.162419	17.5781	0.240674	5.93406	4.78432	2.96904	2.8483	0	7.15247	2.92841	3.07326	0.12718
lncRNA:CR45251	17.2976	0.122924	5.05415	5.93406	5.33636	0	4.14298	9.12357	6.311	1.12631	3.20688	0.6359
Kdm4A	49.213	0.368771	49.5788	18.563	1.5641	0	48.1621	41.6263	0.50488	5.96946	51.1764	0
hng3	0	39.9502	5.77617	0	10.3047	7.00693	17.9961	6.84268	0.25244	10.5873	0	0
UbcE2H	241.517	405.771	321.059	327.438	314.109	106.529	202.488	236.643	255.89	200.258	203.369	201.707
bsh	21.1957	39.4585	10.1083	0.304311	5.06034	13.5388	39.8761	5.13201	1.2622	16.2189	5.74565	0
RpI135	1.86782	80.3921	2.2864	0.456466	69.3726	0.237523	14.3709	0.114045	1.2622	19.8231	0	0.25436
tub	146.583	10.9402	91.3357	72.7303	93.8463	41.2103	30.166	53.2589	64.0356	47.0799	42.0902	49.473
CG9776	146.746	159.309	111.913	66.9484	41.7708	111.992	114.968	57.0223	58.3137	140.339	96.2063	18.8226
CG1360	0.730886	0	36.5824	0.152155	0.276018	16.5079	12.9468	0.114045	0.673174	11.3758	0.13362	0
lncRNA:CR43870	33.7832	13.0299	30.4452	13.2375	0.644043	19.4769	16.7014	6.27246	11.3598	23.4273	8.81891	26.1991
Gp150	64.4804	117.515	141.516	196.128	54.7437	140.732	12.17	46.7583	127.566	87.6272	66.8099	149.818
CG9641	5.03499	9.3422	45.728	99.0531	32.4782	35.1534	1.55362	21.5544	27.4318	20.0484	12.5603	53.9243
CG5639	9.25789	0	0.722021	3.49957	0.920061	0.118762	1.16521	0	6.22685	0.788419	0.668099	0.12718
CG12923	23.3071	24.093	41.8772	24.1927	6.07241	14.0139	24.34	9.12357	14.4732	29.0589	29.7972	16.7878
Obp83cd	16.5667	71.7874	1.44404	2.13017	14.629	13.8951	16.9603	9.46571	11.6122	0.563157	27.7929	19.9673
Arpc5	0.406048	140.133	31.0469	47.6246	53.9156	67.4566	0.129468	52.8027	36.6038	15.3179	39.6851	19.2042
CG1265	109.714	116.04	113.959	149.873	88.7859	55.4617	141.767	84.5071	99.7138	34.3525	126.538	15.8975
Socs36E	13.8868	128.455	75.0902	140.287	23.2776	42.0416	142.026	62.3824	29.0306	81.5451	54.9177	35.4832
Spn	195.065	182.419	352.828	206.171	237.836	131.944	118.075	91.5779	184.45	88.6408	121.594	271.529
LTV1	107.115	233.432	170.878	61.6229	51.7995	100.472	52.6935	63.751	93.9919	88.3029	184.93	123.237
CG33110	21.5205	0	0	0.456466	9.0166	0	0	0.456179	11.2757	0.675788	0	0
Osi2	0.324838	0.368771	0.36101	18.1065	0.368025	11.8762	0.129468	0	0	5.29367	0	0
HBS1	4.54773	91.3323	33.213	37.4302	24.6576	0.118762	37.8047	14.5977	40.727	28.0452	61.0642	8.13952
CG1885	24.8501	135.216	24.0674	39.8647	4.04827	19.2394	80.788	81.4279	27.1794	34.8031	8.55167	36.3735
CG6379	72.5201	0.368771	116.005	55.3845	12.5128	4.27542	0.776808	75.0414	104.005	21.5126	68.9478	32.5581
cathD	498.139	1761.62	703.008	898.021	448.898	1009.35	623.906	499.516	362.251	804.976	695.892	725.943
Pex12	1.21814	37.3688	88.0866	30.2789	6.90046	57.4806	0.129468	23.037	2.01952	39.8715	16.4352	56.7223
Col4a1	1021.78	1337.53	581.588	1050.48	262.034	856.746	684.497	875.521	507.994	793.713	546.104	824.762
Lst	22.3326	3.56479	1.80505	79.8816	5.9804	6.1756	10.7458	17.1067	52.76	32.5504	5.34479	5.85028
CG2852	641.961	1154.87	635.138	723.803	421.204	504.38	850.346	471.119	346.937	575.659	607.168	455.94
beat-IIa	238.35	198.89	165.583	301.268	166.347	157.24	103.574	101.614	132.952	100.58	104.624	340.588
CG13921	201.075	0.737542	161.973	129.484	58.1479	131.588	45.0549	79.147	80.9491	122.205	85.5167	53.1612
nac	29.3978	30.3621	12.9964	43.3643	16.4691	31.1155	9.3217	48.469	28.8623	9.3484	4.67669	0
CG3652	106.466	148.123	147.172	86.1199	50.8794	93.2278	168.567	41.6263	54.1905	58.0051	125.87	56.2135
Usp20-33	98.7508	0.245847	78.4596	16.2806	33.4902	59.6183	0.129468	54.2853	35.0892	14.0789	39.017	17.0421
Ir60b	12.3438	0.122924	0	0.608621	0.368025	0	6.34393	0	0.50488	0.112631	2.27154	0
asRNA:CR45000	22.9823	26.1827	29.8435	28.1487	8.83259	26.7214	9.58063	27.3707	9.42443	21.2873	12.9611	20.0944
Iris	25.7434	13.7674	17.3285	54.7759	36.5264	23.396	2.45989	16.5365	15.6513	9.0105	19.3749	19.3314
CG30355	0.812095	0	8.06257	10.3466	0.0920061	0	0	13.4573	0.50488	3.82946	0	0
PTPMT1	60.1763	71.4186	92.6594	62.5359	47.8432	36.2223	53.4703	42.1965	86.3345	30.4105	51.4436	30.396
CG3021	22.6575	0.368771	37.6654	22.9755	11.5928	19.3581	0.129468	6.27246	13.7159	15.0926	37.2799	1.2718
CG31213	0.487257	32.8206	0.36101	0	2.85219	5.22551	0.517872	0.114045	1.76708	26.3557	0.534479	0
cib	58.7957	203.93	62.0938	115.79	84.6457	93.4654	36.6394	42.5387	76.321	97.4261	64.1375	90.5521
tefu	10.3948	26.6744	32.852	0	4.87633	0.950093	2.20096	21.6685	12.4537	12.84	3.34049	27.9796
CG5694	59.9326	110.14	49.3381	26.9315	18.3092	52.7301	46.738	17.6769	31.3867	47.1925	26.5903	83.6844
Dronc	29.8039	0.245847	3.36943	61.7751	0.552037	11.0448	52.8229	4.56179	9.92931	35.0283	2.6724	3.8154
Alg-2	87.8687	109.525	184.356	86.5764	99.7347	80.5203	56.1891	84.8492	133.709	61.1588	72.0211	35.7376
tj	0.568467	52.7342	11.3117	0	14.721	0.118762	0	37.1786	1.59879	7.77156	13.362	4.4513
CG14664	0	0.614618	6.37785	0	0.368025	0.118762	0.517872	0	0.168293	0	0.26724	0
Arl2	12.5875	88.3821	27.9181	1.52155	1.74812	19.4769	0	8.32526	24.4025	42.9125	58.6591	12.5908
asRNA:CR44291	39.7927	0	22.142	16.8892	23.5536	13.7763	0.258936	7.29886	10.4342	3.6042	15.7671	23.7826
Cap-H2	17.054	87.2758	135.379	30.7354	64.5883	24.7024	59.0374	70.9358	19.9428	46.4041	71.6202	0.12718
Tep4	90.711	114.688	57.6413	39.1039	35.9744	107.836	5.17872	23.4932	17.5025	42.0115	85.383	82.9213
Jon25Bii	6.74039	0	0	0	0.0920061	0.118762	0	0	0.673174	0.225263	0	0
Start1	72.1953	157.834	74.6088	158.546	32.5702	65.6752	158.339	51.6622	67.1491	44.0388	93.4002	105.178
prim	69.3529	0	16.2455	12.1724	21.6214	24.9399	19.2907	9.6938	17.3342	2.13999	9.35339	19.8401
CG10399	0.649676	0	10.5896	0.152155	0.828055	0	0.258936	0.228089	0.420733	5.4063	0.26724	0
Tasp1	10.7197	56.5449	8.90493	5.32544	20.7014	0	2.97776	0.228089	3.95489	10.0242	63.3358	1.01744
SNRPG	28.4233	35.7708	14.6811	19.4759	13.7089	11.6386	12.6879	22.2387	15.483	16.4442	22.0473	10.8103
lbe	0.649676	0	6.13718	0.304311	0.460031	0.237523	0.258936	0	0.50488	0	0.13362	0
CG12404	50.2687	98.9535	94.4644	44.5815	44.991	9.14464	0.906276	86.4459	54.6953	73.6609	43.5601	68.6772
fray	227.224	272.399	175.331	97.5316	69.9247	1.42514	205.595	110.281	128.66	200.822	230.761	90.2978
CG5104	51.4056	85.1861	68.3513	16.2806	2.20815	0	37.5457	62.2684	22.0464	90.105	47.435	29.8873
obe	33.6207	65.8871	0	2.13017	2.20815	35.9848	1.03574	9.80784	3.70245	25.4547	19.1076	32.3037
CanB2	233.234	279.528	187.966	199.171	184.288	131.707	116.133	115.299	193.201	178.295	184.395	107.467
CG5934	130.91	54.5781	64.7412	17.9543	92.4662	48.9298	36.3805	78.4627	31.555	16.5568	36.3446	14.6257
MED10	117.591	21.2658	54.5126	47.9289	40.0227	22.0897	30.0366	65.9178	52.3392	45.503	39.8187	23.2739
CG12971	0.487257	0	5.65583	0.304311	0.368025	0	0.258936	0.114045	0	0	0	0
Cyp6a19	18.597	14.8738	0	3.19526	5.15234	1.30638	0.258936	10.0359	5.72197	2.47789	4.67669	12.0821
Golgin84	48.3197	64.1661	97.9542	113.964	23.8296	14.1326	85.8373	69.4532	66.56	66.903	47.7023	57.4853
CG34195	13.968	1.35216	2.04573	15.2155	12.6048	1.18762	2.8483	11.1764	2.18781	1.12631	2.13792	2.92514
CG7185	188.812	95.2658	124.067	135.875	65.5084	129.45	64.6045	56.4521	85.3247	55.9778	87.6546	185.047
Ance	33.0523	0.122924	43.9229	45.1901	5.33636	23.8711	32.2375	3.87752	5.21709	33.1136	23.2498	31.0319
Slbp	42.0665	63.4286	23.4657	17.8022	17.8492	41.5666	41.1708	29.4235	4.29148	14.7547	14.4309	27.7252
Use1	71.302	0.614618	0.722021	16.5849	19.1373	4.15666	23.3042	26.5724	3.95489	26.2431	6.94823	2.79796
ihog	1.29935	0	22.9843	0	19.8733	0.118762	0.129468	0.798313	2.10367	1.01368	0.801719	0.12718
CG17917	7.55249	0.368771	4.93381	0	0.828055	0	0	0.114045	6.47929	0	0	2.03488
RpI12	40.9296	10.3256	0.240674	10.9552	17.2051	5.22551	7.12074	8.09717	12.2854	10.5873	5.74565	10.5559
Uba5	31.1032	0.122924	6.25752	28.1487	13.1569	10.8073	0.129468	34.0994	0.589027	21.9631	0.400859	0
Wdr82	137.325	32.4518	53.6702	38.191	15.089	40.0227	82.4711	40.1437	67.5698	9.68629	44.3618	48.074
CG17982	22.0078	18.9302	3.36943	1.21724	2.39216	5.34427	3.10723	23.037	0.336587	0.788419	8.28443	10.5559
gukh	55.9534	10.3256	111.673	42.2992	42.3228	29.2153	31.5902	66.8302	15.9879	16.1063	63.8703	25.3088
CG9596	0	1.59801	0.481347	20.3888	21.8975	0	0	0	0.50488	0	0.13362	0
Sec71	67.81	0	106.017	106.509	4.4163	11.2823	23.9516	31.0202	36.8562	113.42	55.0514	97.1655
CG3226	42.5538	108.787	51.0228	30.7354	30.454	56.1742	23.3042	43.6791	36.3514	48.7694	35.5429	34.7201
Clk	31.8341	0.122924	44.4043	0.304311	8.9246	0.118762	19.5497	0.228089	30.4611	23.7652	12.9611	0.25436
lncRNA:CR45700	11.4505	0	9.62695	0	0.460031	14.0139	1.81255	0	0.420733	0.112631	3.87497	0
l(3)02640	220.971	0.245847	87.7255	107.574	67.9005	51.6613	120.664	86.788	68.4113	99.904	60.3961	3.43386
asRNA:CR43465	0.162419	0.122924	0	8.36854	0.644043	2.01895	0	0	0.75732	0.112631	0	0.25436
CG33107	47.3452	0.122924	52.8279	18.2586	15.181	26.1275	5.04925	45.1617	18.4281	30.7483	0	12.8452
CG32425	109.146	163.366	51.1432	99.5096	132.029	167.573	74.8325	20.528	64.1198	57.442	47.0342	5.0872
ssp7	57.3339	74.6146	25.1504	26.0186	38.2746	21.2583	38.5815	11.4045	101.397	11.9389	11.2241	7.50362
CG33229	135.864	76.2127	50.7821	61.7751	47.3832	35.2722	38.3225	25.432	37.6977	73.323	107.43	69.6946
CG44245	39.549	11.6777	55.1143	62.9923	15.8251	10.9261	15.1478	17.6769	52.1709	60.5956	36.4782	14.117
dom	80.235	117.515	34.0553	69.3828	71.4888	20.3082	48.5505	10.9483	72.282	48.2062	87.3873	43.7499
SiaT	108.902	282.356	159.326	122.181	46.7391	177.43	80.6586	97.9644	50.7405	133.13	123.197	200.181
CG18547	7.55249	0	31.0469	9.28148	0.276018	0.237523	0.129468	0.114045	18.0915	28.3831	9.75425	0.38154
CG13458	0.568467	55.6844	5.53549	0	4.5083	0.118762	32.4965	0	16.8293	3.26631	11.7585	7.37644
CG7600	67.4851	0.368771	87.1239	121.572	107.739	16.0328	3.6251	17.905	25.7489	58.1178	78.1676	62.3182
Fdx2	23.8756	33.5582	41.6365	85.3592	46.0031	0	66.8055	17.791	39.6331	16.2189	34.6075	22.8924
in	12.019	0.122924	0.36101	0.152155	0.736049	0	7.12074	0.570223	0.50488	0.225263	0.13362	0
CG9067	1.05572	49.7841	22.6233	28.9095	9.0166	12.3512	21.8801	17.3348	22.0464	27.5947	4.00859	17.678
wun	140.899	196.063	156.077	174.522	102.403	117.455	119.24	155.215	64.9612	94.9482	134.555	115.861
CG34205	16.4043	87.8904	11.3117	31.1918	9.75265	22.6835	39.6172	46.8724	16.2403	21.0621	18.3059	18.1867
NimB3	21.2769	51.7509	5.53549	25.7143	4.4163	21.1396	7.63861	50.7499	23.8135	5.51893	4.81031	16.5334
Grip	37.1128	0.368771	5.05415	24.497	2.66818	0.712569	0.258936	0.912357	1.09391	15.7684	62.2668	0
asRNA:CR43683	2.35508	86.907	52.7075	27.6923	29.35	24.7024	50.4925	39.6875	9.67687	17.7957	46.3661	5.97746
CG31223	0	35.6479	18.6522	0.152155	0.828055	30.6405	22.0096	0	10.7708	1.01368	0.13362	1.14462
CG1646	95.5024	162.136	151.865	290.769	80.4134	116.149	121.829	217.141	121.34	113.758	86.8529	93.2229
CG4789	36.7879	26.5515	144.043	84.7505	32.9382	38.7163	10.6164	130.923	37.277	42.0115	42.2239	57.3582
Taf10b	55.7097	168.897	91.095	84.4462	74.433	41.0915	112.378	44.3634	49.4783	57.5546	36.6118	124.382
CG2662	0.487257	0.122924	12.6354	29.9746	1.10407	11.9949	0.129468	4.56179	0.420733	10.4747	11.6249	10.9375
CG10418	12.8311	25.5681	29.6029	31.344	25.2097	14.1326	9.7101	8.21122	21.0367	19.26	13.362	17.2965
CG6749	16.0795	7.62127	1.80505	1.3694	0.460031	10.2135	2.20096	0.228089	11.5281	2.25263	1.73706	0.25436
lectin-28C	367.392	877.429	179.061	357.717	169.751	353.791	369.113	564.293	246.213	203.975	236.641	293.786
CG8664	0.162419	0	10.8303	0	2.85219	0	0.129468	0.114045	0.25244	0	3.74135	0
CG1812	33.702	147.754	125.391	145.156	88.2339	70.4256	78.5871	28.5112	62.8576	91.1187	57.0557	135.701
asRNA:CR45943	122.464	140.87	266.426	119.138	35.6984	77.7888	147.205	40.2578	31.3026	219.518	175.844	155.287
CG5916	25.3374	53.9635	122.984	79.2729	76.7331	63.1812	26.282	40.942	55.5368	2.70315	52.6462	60.792
CG42542	206.678	400.116	293.261	179.087	135.341	168.998	150.053	168.444	122.77	260.516	167.96	300.781
AnxB9	160.064	537.299	53.6702	112.595	119.792	165.672	162.741	117.01	224.84	104.409	142.171	142.187
CG30033	31.022	0	6.13718	22.8233	15.9171	11.6386	0	22.1247	4.54392	7.32104	6.68099	6.23182
CG11665	169.89	696.362	682.43	246.796	204.438	278.258	187.211	227.861	210.451	718.25	321.89	311.972
asRNA:CR46144	23.8756	29.2558	22.9843	20.3888	12.7889	0	14.5004	49.2673	10.9391	8.89787	22.0473	6.23182
Tmem18	34.9201	17.0864	10.5896	55.0802	37.9985	14.2514	8.93329	12.2028	10.5183	9.46103	16.0344	44.3858
RhoGAPp190	393.135	346.03	324.789	214.083	245.656	242.274	189.023	247.135	158.364	272.793	249.735	144.349
CG5989	34.0268	38.9668	57.16	104.531	55.9397	21.3771	0.388404	41.0561	65.7186	28.8336	38.3489	63.0813
dnd	0.812095	0	9.86762	22.8233	2.76018	2.25647	12.5584	6.72864	6.90003	0.112631	5.74565	1.01744
Snx6	98.9944	321.568	97.1118	89.3152	160.091	121.018	43.7602	80.4015	44.5136	131.215	112.508	133.412
santa-maria	105.491	0.491695	196.269	219.864	81.1494	66.6252	7.50914	121.686	56.3783	69.043	192.413	115.479
ValRS	18.8406	77.8107	49.4584	29.5181	38.2746	86.6959	3.6251	0.684268	40.3904	36.9431	24.7197	2.28924
CG4681	0.162419	9.21927	0	0	0	0	4.66085	0.114045	0	0	0.13362	0
lncRNA:CR46083	6.65918	0	0	0	0.276018	0	0.129468	0	0.75732	0	0	0
Leash	49.5378	111	20.4573	32.8656	39.6546	49.6423	22.5274	26.1162	19.9428	31.4241	80.84	16.1519
Sfxn2	137.894	148	113.237	57.819	98.0786	29.2153	37.2868	108.228	121.929	49.8957	53.4479	122.983
Lcch3	292.436	226.794	284.717	240.101	175.18	283.959	124.03	249.986	116.627	167.821	119.189	192.678
CG17375	0.324838	7.74419	0	1.21724	1.38009	0	0.129468	0	2.69269	0.450525	0.13362	0
Got1	463.788	928.565	776.534	498.917	355.236	490.604	436.178	394.595	393.891	650.333	575.367	369.331
Lrr47	25.0937	44.4984	11.6727	0	9.93666	29.6904	7.89755	14.2556	1.2622	8.89787	19.7757	12.2093
Cyp4ac1	11.7754	101.289	0	0.152155	4.60031	0	5.17872	0	35.8465	37.7315	0	64.6074
GstO1	19.3279	0.245847	0	0	8.37256	0.118762	0.129468	0	10.0976	0.112631	0.13362	0
TrpRS-m	37.1128	0.737542	59.5667	31.6483	30.638	22.4459	0.388404	45.1617	8.41467	15.6558	4.27583	42.8596
CG11655	0	46.3422	32.6113	36.213	13.1569	15.0827	0.388404	24.9758	12.2854	68.2546	16.4352	0.12718
CG15912	20.8708	19.7907	40.4332	16.8892	2.85219	37.5287	12.2995	11.4045	13.8001	6.30735	33.8058	9.02978
CG3253	61.4756	0.368771	24.7894	123.702	24.6576	50.3549	31.8491	35.5819	71.6088	16.5568	37.1463	14.117
CG31869	72.8449	0	21.6606	0.760777	44.163	3.80037	1.68308	12.3168	32.6489	0.225263	28.461	0
CG5131	20.3024	31.7143	11.5523	12.6289	15.089	5.34427	0.258936	9.57975	8.8354	5.29367	15.9008	36.755
verm	0.243629	17.701	0.120337	0	0.920061	0	0.388404	0.114045	3.11343	1.01368	11.3577	0
CG9125	23.8756	29.6246	65.4632	42.4513	35.2384	21.2583	25.8936	45.1617	5.55368	8.10945	40.754	32.6852
Cyp4d14	0.487257	0.122924	53.5499	0.304311	14.721	6.29436	1.55362	4.10561	1.00976	23.5399	11.2241	4.70566
Lrpprc2	111.744	0.122924	86.1612	0.456466	16.2851	12.2324	0.129468	48.3549	34.3318	59.3567	67.6116	27.598
lncRNA:CR44855	5.52225	0	16.9675	0	11.1327	11.6386	0	0	0.168293	0.112631	0	0
asRNA:CR45190	59.283	166.193	91.9373	80.7945	100.011	52.3739	89.4624	0.798313	15.3988	71.6335	100.616	111.537
CG7016	30.9408	0	0.120337	0	0.828055	1.06885	0.258936	1.25449	25.7489	0.112631	0.534479	5.0872
RpL24	398.982	479.771	241.516	379.323	251.545	238.711	278.615	201.745	296.954	273.919	250.671	271.529
CG43236	17.054	32.8206	8.1829	18.1065	4.32429	22.0897	25.6347	16.5365	10.0135	6.08209	4.27583	8.2667
CG4537	46.2082	0	3.24909	9.43363	6.99247	6.1756	37.8047	4.78988	0.0841467	7.2084	2.93964	7.37644
CG1827	22.8199	0.122924	25.3911	9.73794	7.17648	2.25647	5.95553	0	17.2501	9.57366	0.400859	29.6329
CG5254	111.582	2.70432	91.095	98.7488	40.9427	23.2773	58.7785	65.4616	55.9575	48.882	41.1549	77.8341
tilB	0.812095	1.22924	1.92539	6.39052	3.22022	0.593808	0.258936	0.456179	1.17805	0.225263	0	0.38154
dpr18	363.25	79.2857	204.573	160.524	145.278	211.989	104.999	150.653	94.8333	131.553	145.646	123.365
Lip1	4.62894	0	0.120337	6.99915	1.4721	0	0	1.71067	2.77684	0.675788	1.60344	0
Nos	133.671	284.077	104.091	318.613	219.711	181.111	78.7165	198.894	152.474	88.3029	109.301	125.654
snoRNA:Me28S-A3407a	5.84709	0	0	0	0.0920061	0	0	0	0	0	0	0
CG10672	90.6298	61.7077	35.4994	55.3845	28.3379	71.732	45.4433	39.0033	30.8818	37.1683	19.2413	56.8494
Mvl	280.417	206.758	250.301	168.132	41.6788	220.421	75.6093	172.892	119.825	210.958	127.206	276.998
Usp8	31.6717	58.8804	58.1227	80.4902	63.5762	4.27542	1.03574	46.5302	88.7748	55.6399	20.4438	28.997
lncRNA:CR45524	9.66393	0	0	0	0.184012	0	4.66085	0.114045	0.420733	0	0	0
Strica	22.2514	58.1429	4.93381	0.304311	0.644043	3.80037	37.1573	2.73707	1.34635	8.78524	56.1203	0
sff	216.18	32.5748	238.147	190.955	217.687	65.2001	115.615	158.522	69.3369	182.125	77.3659	45.0217
TTLL4A	211.145	22.2492	246.931	210.431	176.192	185.743	161.706	90.3234	58.4819	89.3166	65.2065	121.838
JhI-21	192.061	89.8572	82.5511	89.6195	65.6004	52.0176	37.0278	123.054	116.711	88.7535	96.7407	41.0791
mRNA-cap	51.2432	140.625	78.7003	67.7091	50.6954	49.7611	67.9707	71.1639	89.3638	49.2199	33.0041	49.6002
CG6695	9.3391	70.1894	64.6209	82.0117	29.258	62.7061	39.0993	15.9663	36.0989	15.3179	87.521	19.4585
e(y)2	4.79136	41.5482	19.3742	13.5418	26.2218	6.29436	8.28595	13.2292	14.8098	8.78524	14.1637	10.0472
CG10903	19.4091	0.245847	6.97954	76.6863	9.66065	3.0878	67.4528	7.07077	5.30124	10.1368	19.7757	12.718
muskelin	32.8899	0.245847	56.799	17.1936	28.3379	0.237523	0.776808	36.1522	54.6112	20.3863	0	0
CG31467	0.324838	3.44186	6.97954	0	3.58824	0.475046	0.388404	2.16685	0.168293	0.112631	0	0
eEF1delta	87.8687	66.3788	62.0938	126.441	33.7663	67.3378	29.3892	40.942	77.2467	79.0672	74.2926	65.3705
Psc	48.8881	36.7542	29.3622	6.39052	16.2851	10.6885	26.1525	7.86908	13.6318	52.8241	12.6939	20.2216
CG1486	95.2588	135.216	139.711	108.791	61.1841	131.113	41.6887	131.494	50.4039	136.734	26.8576	77.071
CG3764	85.8385	60.6014	116.486	46.2552	88.8779	41.8041	38.452	69.6813	11.4439	42.6873	67.8789	60.2833
FeCH	72.7637	28.0266	87.3645	9.8901	29.626	60.2121	32.7554	54.6274	15.1464	22.9768	14.9654	36.6278
lncRNA:CR43280	6.57797	0	0.120337	0	0.552037	0	0.129468	0.114045	0.50488	0	0	0
CG2147	7.95853	34.6645	23.4657	41.8427	8.28055	19.8332	0.129468	60.2156	9.67687	11.1505	24.9869	7.75798
Mes4	22.6575	3.93356	15.5235	21.9104	4.5083	16.1516	14.3709	2.85112	17.8391	14.3042	9.08615	1.9077
oc	37.6	52.9801	56.1973	26.1707	64.5883	58.0744	45.5727	15.282	10.1817	15.5431	21.9136	1.39898
lncRNA:CR44458	0.324838	21.6346	25.1504	45.4945	13.0649	20.5458	0	0	40.4746	11.0379	26.4567	9.28414
CG17323	41.9853	93.0532	53.1889	24.9535	30.546	68.763	48.8094	0.228089	31.555	67.3535	20.3102	21.1119
GlcAT-I	98.9132	41.6711	28.8808	24.0405	23.5536	43.823	0.258936	27.5988	50.8246	52.7115	36.8791	25.6903
spag	21.7642	56.4219	75.2105	26.7793	0.828055	63.5374	1.68308	24.2915	13.2952	68.0293	46.9005	24.2914
Btk29A	46.7767	75.1063	63.0565	88.2501	12.4208	85.7459	10.0985	58.0487	74.3015	47.5304	66.409	17.8052
LpR1	358.621	1077.3	762.334	242.231	329.566	369.586	307.875	249.074	276.927	558.764	579.91	718.185
Nf-YC	44.0968	52.7342	43.4416	8.82501	23.4616	23.396	23.3042	33.4151	19.0172	27.482	26.1895	23.4011
lncRNA:CR45577	0.162419	15.4884	2.76775	0	0.460031	0	0	0.798313	6.73174	3.9421	5.74565	0
CG4896	52.2989	151.565	137.425	158.089	65.8764	33.4908	37.9341	140.503	162.656	92.1324	49.9738	105.687
CG10170	11.9378	1.72093	0.120337	0	0.828055	0.356285	0.129468	0	8.75126	0	0.13362	1.01744
CG6701	53.2735	79.0399	6.8592	48.2332	40.0227	0.237523	77.6808	46.9864	43.4197	23.5399	7.48271	13.9898
CR43975	0	0	6.49819	0	0.644043	0	0	0	0.420733	0	0	0
Cdc37	70.7335	133.372	46.089	41.9949	36.8945	65.7939	57.6133	14.5977	27.9367	60.7083	53.5815	82.5398
asRNA:CR45928	19.003	30.608	14.9218	13.0854	21.0694	8.66959	9.06276	15.5101	9.34028	5.85683	11.2241	19.5857
sals	26.1495	0	30.3249	44.4294	20.0573	7.36322	0.64734	25.432	35.0892	13.2905	24.4524	6.48618
Tg	14.7801	61.3389	64.5005	70.4479	36.3424	0.237523	30.8134	17.905	31.7233	73.4356	38.7497	57.3582
CG10512	26.3931	92.3157	100.722	56.1453	40.2987	16.9829	26.282	59.1892	68.9161	56.5409	66.9435	41.4607
ppk19	6.49676	13.5216	5.8965	21.6061	4.60031	10.5698	0.129468	0.912357	12.8744	7.2084	13.7628	8.2667
Prosbeta5	99.0756	216.1	178.7	274.793	135.341	155.221	73.4084	145.749	196.903	184.603	77.0986	96.5296
CG8176	286.832	346.645	216.245	144.7	92.8342	59.9746	131.928	335.405	96.8528	188.432	237.175	237.572
nero	25.581	0.860465	81.9494	55.3845	1.28809	56.1742	0.64734	11.8606	0.673174	38.9704	15.6335	95.385
CG15449	6.90281	29.6246	2.2864	2.43449	3.49623	8.07579	2.20096	1.82471	14.894	5.29367	9.48701	4.32412
CG2974	0.0812095	0.245847	3.73044	23.7362	1.01207	7.12569	0	0.114045	0.0841467	13.6284	4.14221	4.70566
CG3862	64.2367	50.2758	88.9289	22.6711	27.3258	21.9709	12.17	45.5038	42.999	41.7862	39.9523	76.0536
Ns4	94.6903	0.368771	39.5908	69.3828	27.2338	48.6922	7.63861	39.3454	35.3416	36.3799	52.379	30.0145
CG12836	0.162419	13.7674	0	0	0.184012	0	0	0	0.0841467	2.92841	0	8.2667
CG8892	45.721	1.72093	18.1709	0.304311	24.2896	4.03789	1.03574	0.228089	14.5574	4.73051	16.0344	19.2042
CG5446	46.127	120.219	46.811	103.161	34.0423	41.6853	22.9158	56.3381	94.8333	53.3872	66.1418	64.8618
sno	155.273	236.874	267.87	73.0346	106.359	92.159	116.133	152.364	73.7125	171.2	133.353	171.693
sim	9.42031	26.5515	5.53549	41.0819	10.2127	0.118762	28.6124	0.114045	23.4769	0.225263	19.3749	25.436
PGAP2	71.6268	67.1163	57.4007	13.5418	38.4586	20.3082	42.8539	30.564	40.9794	17.5705	57.8574	36.8822
CG11377	44.0156	3.31894	25.0301	54.1673	42.5068	2.13771	16.8308	12.3168	6.56344	25.5673	60.797	2.41642
COX7AL	0	3.44186	19.8556	0	0.276018	0	0.388404	0	17.6708	0	6.28013	0
Irk2	230.879	177.625	215.162	316.94	213.638	174.698	137.107	127.16	176.035	132.792	163.283	184.157
Pex16	143.497	82.3588	144.404	88.098	147.026	105.698	47.9032	59.6454	111.326	68.5925	47.9695	45.6576
Stam	133.508	293.419	36.7027	50.3634	120.344	112.942	41.5592	30.2218	127.23	64.8756	53.4479	161.137
LSm7	34.3516	16.9635	19.9759	32.4091	8.00453	8.19455	0	13.6854	36.8562	16.1063	4.40945	49.9817
TFAM	40.686	92.5615	13.9591	0	12.7889	27.6714	13.0763	16.8786	12.7061	5.51893	34.4739	75.1633
fh	6.41555	0	27.7978	22.0625	17.5732	8.55083	3.6251	15.7382	1.76708	13.9663	8.01719	1.65334
Alas	321.427	285.429	129.723	73.1867	175.088	118.88	109.271	142.898	154.073	132.905	124.667	169.404
CR18166	68.4596	104.239	97.1118	33.7785	20.0573	78.8577	59.8142	81.0858	11.4439	46.9673	50.241	69.1859
Ptth	0.0812095	1.47508	0.722021	16.2806	1.38009	0.118762	0.776808	11.9747	3.53416	0.112631	0	0.12718
Clc	231.204	241.422	119.133	118.225	202.506	149.996	146.817	68.5409	144.901	78.6167	122.663	73.6372
AP-1sigma	168.916	258.14	200	251.361	162.483	111.28	94.2527	187.261	223.073	140.339	185.197	120.185
CG31937	66.5106	88.505	99.6389	63.2966	56.0317	71.3757	34.568	39.6875	48.5526	70.8451	57.8574	59.1387
CG12869	9.25789	0.368771	0.36101	5.62975	2.85219	0.475046	0.64734	7.98313	1.09391	0.337894	0.26724	0.25436
CG3264	1.62419	0	11.9133	0	0.460031	0.593808	0.129468	0.342134	2.94513	0	6.28013	0.25436
CG11357	64.3992	158.817	111.552	83.0768	88.2339	74.3447	50.2336	86.902	64.8771	93.9345	48.2367	72.3654
Ncc69	298.201	192.375	333.694	189.281	43.0589	129.569	231.489	68.5409	89.1955	262.093	272.718	319.603
mRpS2	49.5378	115.179	24.7894	12.0203	33.5822	20.427	44.4075	55.4257	22.2147	26.2431	27.1248	45.7848
CG18789	0.406048	11.4319	8.30324	5.47759	1.19608	0.475046	0.776808	5.58819	3.11343	2.47789	8.01719	6.359
CG8370	40.7672	56.4219	94.4644	16.1285	60.08	14.6077	31.8491	38.0909	7.99394	24.7789	58.1246	48.5827
CG5112	17.7037	64.9037	98.9169	51.1242	27.2338	63.6562	9.19223	43.337	61.7637	38.4073	33.8058	41.8422
SkpB	0	3.81063	3.6101	0	0.0920061	0.237523	0.517872	0.114045	0.336587	1.01368	0	0.12718
Cyp6a13	4.38531	242.037	41.9976	58.5798	28.7059	64.3688	65.8992	47.8988	76.4052	71.6335	16.0344	109.248
CG3436	25.175	65.2725	37.3044	60.71	20.6094	44.7731	20.7149	19.8438	22.8879	62.3977	51.9781	13.9898
CG3091	143.741	226.425	44.0433	51.5807	60.6321	89.7837	110.954	35.9241	85.0723	100.467	52.1117	112.554
Zip99C	49.3754	91.3323	54.2719	204.953	31.0981	111.873	40.653	173.918	53.2649	45.503	38.0816	60.5377
CG6910	798.615	1459.6	1068.35	893	246.852	1078.36	676.082	326.054	489.145	1467.92	483.036	1164.21
tamo	143.172	0.491695	52.1058	81.0988	93.4782	41.6853	51.5283	44.7055	47.1221	15.9936	40.2196	47.0566
CG10395	18.9218	85.309	31.1672	87.185	47.0151	27.4339	22.6569	49.4954	18.2598	40.2094	47.5686	52.7797
SRm160	122.383	41.5482	125.03	68.9264	54.7437	71.6132	99.9493	85.8756	87.765	37.5062	38.7497	19.8401
CG31812	59.6078	91.3323	36.3417	49.907	52.7195	34.5596	35.3448	45.0476	60.1649	46.9673	8.01719	43.2412
CG5707	1.38056	0	39.5908	0.152155	10.3047	0.118762	0	17.4488	6.90003	14.7547	0.26724	0.12718
CG17691	347.658	255.189	211.191	185.782	105.807	139.307	250.391	99.9031	153.315	201.272	218.201	232.103
CG9467	436.339	415.851	171.6	180.761	177.388	304.148	70.9485	332.554	324.638	150.025	131.348	197.892
CG15202	0.162419	28.2724	22.142	3.49957	0.184012	0	2.33042	0.684268	19.4379	37.281	8.15081	0.12718
nst	43.041	78.3024	37.9061	61.9272	26.3138	60.8059	40.1351	76.1818	27.3477	32.2126	13.4956	27.3437
CG10053	12.4251	21.1429	0.240674	8.06423	6.07241	9.2634	2.8483	7.86908	12.033	0	2.40516	10.5559
eIF1	520.228	376.269	328.52	315.266	315.673	259.375	224.756	214.404	391.955	241.144	290.089	227.525
CG3295	171.839	96.1263	128.881	81.4031	39.1946	162.228	62.4036	76.1818	83.9784	105.085	74.0254	63.59
CG12182	86.1633	0	9.1456	45.038	11.1327	19.2394	17.6076	34.8977	26.3379	14.6421	40.0859	26.0719
RpII15	13.8868	71.2957	6.01684	15.672	47.4752	5.70056	24.2105	28.7393	17.9232	11.4884	0.400859	6.86772
Ir85a	54.1668	67.9768	70.7581	58.5798	27.4178	18.6456	61.6268	54.8555	43.5038	60.3704	37.6808	42.8596
CG6962	32.9711	0	0.120337	23.2798	6.80845	8.90712	0.129468	28.9673	0.420733	0	0.26724	26.0719
CG13634	0	0	17.0878	8.21639	0.828055	0.118762	7.12074	16.0803	0.0841467	3.49157	0	0
CG42537	26.0683	0	6.13718	0	8.00453	4.03789	10.4869	5.93032	0.420733	8.33472	0	0.25436
Idh3b	264.093	418.924	306.618	274.793	151.902	166.147	249.226	192.736	268.933	210.057	283.408	254.869
CG7564	147.477	255.189	257.882	298.377	134.421	278.258	81.1764	225.466	102.996	198.569	201.098	124.636
CG9917	113.531	326.977	268.953	125.832	75.445	119.355	168.308	232.195	83.8942	240.693	216.999	35.6104
sowah	25.581	81.8671	45.2466	80.4902	19.5053	10.0947	29.3892	78.1206	42.7465	31.4241	34.6075	75.6721
Sgt1	78.1236	66.1329	40.7942	30.1268	49.1313	30.1654	47.9032	33.7572	40.9794	28.721	12.9611	52.5253
Trl	18.8406	0.122924	12.6354	17.3457	12.8809	5.22551	0.776808	3.87752	16.2403	12.84	3.87497	5.46874
GstO3	23.2259	52.9801	3.97112	45.3423	10.7647	4.39418	36.6394	34.7836	49.1417	27.3694	6.41375	0
Osi22	6.49676	0	0.120337	0	0.736049	0	0	0.456179	0.168293	0	0	0
Cyp4g15	412.22	281.864	74.7292	155.198	130.557	162.466	196.532	137.31	187.226	79.6303	299.709	105.687
pont	18.597	73.5083	0	52.9501	44.163	59.3808	36.6394	13.9135	12.3696	22.8642	7.61633	0.25436
IP3K2	31.8341	112.598	78.0986	50.5156	43.7949	47.8609	31.9786	58.1628	78.2564	33.5641	25.655	59.0115
CG1513	475.076	220.402	436.221	438.36	146.474	185.268	343.738	168.786	376.725	309.173	423.174	260.083
Pgant3	0.649676	70.5582	0.240674	1.97802	14.261	0.237523	0.129468	17.4488	51.4136	12.1642	0.13362	0.12718
CDC45L	33.6207	0	22.0216	26.1707	17.5732	0.237523	0.776808	1.59663	18.933	19.26	20.043	29.3786
lncRNA:CR43884	5.84709	0	0	0	0	0	0	0.114045	0.168293	0	0	0
RpS6	432.278	626.911	325.03	396.973	311.993	366.142	275.508	350.915	440.844	300.5	250.003	219.64
Ack-like	70.6523	154.269	161.853	59.3406	68.1766	68.6442	104.869	104.579	19.1013	83.3472	66.409	109.248
Trim9	29.8039	85.309	133.694	64.0574	106.727	81.5892	12.8173	66.1459	62.0161	36.8304	57.8574	11.7006
CG15537	414.412	63.6744	160.409	147.895	124.944	51.305	173.358	137.31	111.494	201.723	161.413	145.748
CG11262	20.3024	0.245847	0	0.304311	5.33636	0	11.9111	0	4.20733	0	0	0.12718
Cyp12b2	71.302	52.4884	87.4849	67.8613	4.32429	25.7713	5.30819	36.9505	17.3342	73.4356	121.193	103.779
ND-13A	130.829	280.02	147.172	124.007	125.496	106.648	158.857	136.169	162.656	92.0198	84.8486	93.2229
NKCC	392.242	613.389	500.361	217.126	27.5098	315.074	465.308	72.7605	38.2026	433.856	788.223	296.584
RhoGAP15B	43.2847	26.4286	19.3742	59.1884	3.0362	43.348	77.4219	0.342134	48.7209	15.2052	13.6292	0.89026
GluRIB	121.733	89.3655	50.7821	102.857	70.2007	28.7403	42.4655	84.5071	94.1601	66.3398	75.3616	48.4556
CG32409	30.616	39.0897	15.1624	7.75992	14.721	24.1086	28.224	2.96516	8.16223	17.6831	11.4913	16.279
CG12384	270.996	227.532	136.703	254.099	135.801	182.893	204.559	190.227	175.025	142.816	110.771	113.953
twit	77.0678	44.8671	11.5523	76.0777	26.3138	26.3651	116.78	30.9061	48.5526	33.7894	6.14651	1.01744
CG8010	22.089	32.5748	13.1167	17.9543	1.93213	12.8262	27.0588	19.5016	4.37563	8.67261	4.40945	35.1017
Oseg5	17.1352	0	0	0	1.38009	0.118762	0.388404	4.56179	1.59879	0.675788	0.13362	7.50362
asRNA:CR44179	15.3486	62.4452	94.4644	49.1462	30.086	64.25	10.0985	37.4067	55.3685	28.721	36.0773	44.7673
Cdc2rk	50.2687	1.59801	17.3285	23.4319	11.9608	21.8521	1.94202	46.0741	2.60855	23.6526	13.2284	2.41642
CG6907	28.5045	0	0.601684	21.4539	21.2534	0.593808	0.129468	15.0539	2.77684	0	12.0258	12.0821
CG32335	0.162419	0.122924	0	17.65	0.184012	11.2823	0.388404	5.01797	0	0.112631	0.534479	0
dre4	20.7084	57.6512	65.9446	73.3389	4.04827	15.3202	71.9842	62.1544	44.9343	36.8304	43.9609	22.5109
MICU1	75.3624	151.688	63.5378	107.117	116.48	54.0365	89.4624	59.0751	81.0333	78.3914	47.0342	32.5581
lncRNA:CR46094	0.0812095	0.122924	18.1709	3.65173	0	2.01895	0.129468	3.76347	0	5.4063	4.40945	7.6308
Uch	69.5154	164.226	83.3934	21.9104	86.2098	11.6386	99.8198	107.088	21.4574	65.5514	51.8445	31.1591
Klp68D	202.293	193.728	109.747	66.9484	37.0785	98.0971	108.235	110.053	137.159	100.58	131.215	85.2106
CG11208	40.8484	83.8339	60.8904	34.9957	11.6848	35.2722	27.9651	43.5651	34.0794	46.1788	45.698	61.6823
IKKbeta	33.9456	0	24.4284	0	7.72852	39.5476	0	0.456179	2.86099	8.10945	16.4352	0
CG10948	90.2238	165.578	64.8616	64.666	88.5099	53.6802	78.7165	77.4363	55.5368	44.8273	54.3833	87.7542
mino	27.53	195.449	143.321	120.964	84.5536	148.927	175.429	6.72864	49.2258	149.8	57.4565	14.117
Mtap	50.5123	83.711	67.509	36.8216	9.38463	71.0194	5.04925	89.0689	1.43049	46.8546	39.4178	69.6946
CG42673	134.889	0.368771	73.0445	51.5807	138.285	31.1155	29.0008	41.1701	39.2965	39.421	40.0859	3.94258
SLC5A11	95.9085	270.678	87.4849	489.94	15.641	321.963	110.048	32.7308	24.9074	358.168	184.128	289.589
CG12446	0.568467	24.216	0.120337	0	1.65611	13.5388	0.258936	11.4045	0.25244	0.112631	0.26724	0
Ets21C	113.612	680.505	38.6281	208.909	66.7965	278.258	203.394	355.363	54.8636	175.254	149.788	193.186
CG11883	134.889	271.784	231.287	122.485	52.9955	178.617	64.0867	237.327	93.2345	101.931	121.728	226.253
lva	118.16	79.4087	124.91	46.4074	63.4842	98.6909	45.5727	42.3106	59.8283	75.3503	72.0211	60.792
CG13392	7.71491	0	34.4163	19.9324	4.32429	10.2135	0	0	32.7331	13.1779	12.4266	7.6308
Cyp9b1	23.3071	0.491695	1.92539	2.43449	2.11614	0.831331	0.258936	0.342134	24.5708	0.112631	2.27154	1.65334
CG13255	181.016	151.073	268.11	128.419	58.2399	90.8526	157.692	41.8544	52.2551	254.885	201.365	173.982
CG15098	287.319	438.837	126.354	324.395	179.136	210.921	248.967	174.374	197.913	215.126	217.266	227.143
MTF-1	32.9711	153.04	41.3959	48.0811	77.0091	27.5527	51.1399	70.2515	50.2356	41.561	50.5083	16.9149
foi	142.685	134.97	125.872	140.744	28.8899	171.967	63.8277	47.8988	12.622	209.044	223.947	11.0647
CG32982	62.3689	79.9004	130.565	129.332	80.2294	33.4908	39.2288	92.7183	102.238	57.1041	138.029	23.4011
CG4259	30.7784	28.3954	4.5728	99.5096	36.0664	46.4358	16.5719	14.1415	40.727	28.3831	11.3577	31.5406
Map205	197.42	105.837	172.683	55.3845	161.931	81.8267	79.7523	66.6021	115.365	91.2314	83.2451	71.0936
Nmdmc	68.6221	31.8372	35.2587	24.3449	22.2655	31.9469	53.8587	0.570223	1.09391	46.2915	62.2668	2.41642
Fs	1.46177	232.203	28.2792	9.28148	28.6139	9.14464	23.1748	145.407	109.896	50.9094	7.88357	4.57848
SPARC	859.928	2031.68	841.636	1239.76	297.732	1368.73	828.854	1048.41	530.208	1072.02	1007.49	945.583
CG34189	0	0	6.01684	8.5207	8.55657	0	0	0	0.25244	0.788419	0	3.1795
epsilonCOP	31.1032	50.5216	84.2358	44.5815	32.4782	26.1275	30.6839	21.0983	51.1612	37.281	49.3057	44.6402
l(2)10685	0.0812095	0.491695	2.16606	38.0388	21.1614	2.25647	1.03574	11.8606	13.9684	0	0	0
per	68.2972	21.6346	85.9205	61.1665	1.93213	54.7491	69.7833	23.3792	32.6489	47.5304	37.4135	63.3356
Gyc89Db	65.13	0.245847	3.48977	55.841	30.8221	83.7269	0	16.9927	2.69269	15.2052	0	20.8575
Vhl	103.623	102.15	88.0866	121.268	75.261	34.6784	29.9071	74.5852	55.8734	80.644	75.2279	159.356
CG31360	41.3356	20.5282	40.4332	27.9966	47.8432	16.8641	13.3352	23.8353	19.6062	13.6284	14.5646	28.6155
vkg	483.684	857.024	321.179	541.825	116.848	283.009	687.605	401.437	329.266	347.58	492.389	484.81
dgt4	1.05572	10.2027	7.46088	6.39052	7.72852	2.01895	0	5.81628	4.29148	2.59052	5.21117	0.25436
CG30197	120.759	274.243	171.239	120.659	107.095	79.8078	123.124	65.8038	154.577	168.834	191.744	83.8116
CG8321	61.1508	74	99.6389	81.7074	103.231	11.4011	38.9699	45.6179	55.7893	38.9704	63.2022	87.7542
CG30499	34.108	44.1296	26.7148	44.5815	34.5023	61.5185	12.8173	34.0994	17.8391	20.2736	24.9869	0
Nak	197.826	301.9	266.185	145.308	188.797	201.063	101.244	228.546	154.157	132.342	65.2065	225.49
CG10970	0.0812095	0	6.25752	0	0.276018	0	0	0	0	0	0.801719	0
CG14627	7.14644	0	0.120337	0	0.552037	0	0	0	0.75732	0.563157	0.534479	0
rst	48.3197	79.2857	16.1251	30.8875	2.66818	39.6664	51.3988	102.298	5.38539	22.4136	18.1723	0.12718
Eaf6	7.14644	47.9402	22.864	1.82586	4.5083	5.93808	14.3709	30.2218	11.7805	19.3726	0.534479	19.5857
Cyp6a20	42.1477	99.0765	107.581	20.9974	19.9653	60.9247	62.1446	13.7994	73.9649	97.6513	34.073	16.1519
lawc	132.209	213.641	140.072	136.788	87.5899	99.5222	100.856	121.344	76.321	132.229	104.223	162.409
rad50	9.82635	88.0133	50.5415	13.8461	27.3258	18.0518	32.4965	53.3729	23.6452	5.4063	34.073	30.1416
CG34228	55.8722	0.491695	21.5403	26.7793	4.23228	15.3202	10.7458	30.2218	15.5671	26.0178	16.7025	23.2739
Elo68alpha	0.243629	0	0.36101	12.9332	0.368025	0	10.8753	0	0.168293	0	0	0
YME1L	27.124	2.5814	96.9915	98.901	81.7015	81.1142	0.776808	45.1617	6.311	17.5705	38.2153	44.6402
CG3149	21.7642	152.917	86.4018	43.6686	34.2263	21.8521	83.3774	74.015	55.3685	55.302	52.5126	52.3981
CG8850	3.57322	4.05648	7.70156	37.7345	4.04827	5.81932	5.43766	6.15841	17.0818	12.84	9.48701	7.24926
Klp98A	61.232	58.2658	71.3597	136.94	43.7949	74.5823	48.2916	77.8925	63.0259	47.5304	43.5601	63.59
CG11696	1.54298	52.2425	3.85078	22.6711	31.6501	35.0347	6.73234	16.7646	3.87075	1.91473	10.1551	1.14462
CG10492	1.05572	69.206	130.325	54.7759	81.1494	41.9228	19.4202	55.9959	67.5698	35.9294	46.3661	10.1744
CR15345	0	25.3223	16.6065	16.4328	21.1614	5.93808	1.29468	4.78988	22.5513	8.33472	5.34479	6.359
blp	28.7482	85.309	4.5728	16.1285	12.6048	17.6955	35.3448	32.0466	41.1477	16.8947	10.4223	19.3314
Cyp6a23	107.846	161.276	120.578	375.824	12.3288	268.757	109.659	326.738	84.8199	85.7124	112.107	91.4424
CG11593	103.867	119.113	35.4994	63.2966	23.0935	49.1673	5.30819	39.8016	76.9942	93.3714	48.2367	118.277
CG8738	18.4346	0.368771	0.120337	55.841	14.813	0.237523	40.7824	14.0275	18.2598	3.15368	0	8.13952
edl	0.730886	7.74419	0.481347	15.672	0.828055	0.356285	1.68308	1.93876	10.1817	8.89787	1.3362	2.16206
ND-75	370.559	275.103	544.644	382.214	180.884	289.897	318.88	287.279	391.198	328.771	248.934	205.65
CG1824	78.6108	137.552	107.701	31.0397	93.1102	54.274	38.8404	43.1089	78.9296	25.9052	45.5644	122.22
lncRNA:CR44348	0.324838	14.7508	2.04573	4.56466	3.40423	0.237523	0.129468	0	4.29148	5.85683	4.40945	4.83284
mri	65.8609	38.7209	43.2009	100.27	20.6094	25.415	101.115	17.3348	70.7674	39.8715	41.6894	31.6678
Ctr1A	76.9866	153.409	100.722	45.6466	58.6999	145.958	26.9293	95.7975	54.9478	44.602	65.0728	41.4607
CG18577	0.893305	0	0.481347	4.86897	0.644043	0	0	0	0.0841467	0.112631	0.13362	0
wfs1	35.2449	72.6479	21.0589	0.152155	45.7271	55.5804	36.51	0	0.589027	13.9663	25.2541	0
lncRNA:CR44344	1.94903	1.72093	0	2.58664	0.828055	0	0	0	0.168293	0	0	0
Acyp2	33.2959	29.6246	37.4248	53.863	52.6275	47.3859	28.483	10.7202	17.4184	25.7926	9.08615	22.2565
CG33774	31.8341	45.6047	20.4573	12.6289	21.8055	17.2204	8.93329	15.6241	37.9502	14.6421	14.2973	20.476
Cubn	60.5823	0	21.2996	1.21724	12.0528	5.93808	37.1573	24.4056	6.81588	3.6042	11.6249	9.92004
Tollo	3.4108	25.9369	6.97954	1.21724	16.6531	0.593808	0.776808	14.7118	3.61831	0	7.61633	2.03488
Sirt4	90.5486	108.542	8.30324	32.1048	29.35	56.768	40.9119	75.0414	16.8293	47.9809	62.4004	7.24926
sfl	227.955	129.07	20.8183	129.332	27.8779	189.543	28.0946	163.312	87.5126	78.2788	102.754	44.3858
TfIIA-S	62.8562	118.99	62.9362	52.4936	62.4722	79.0952	7.37968	42.4246	87.9333	12.2768	68.0125	60.1561
FBgn0286788	9.58272	7.00665	25.2707	2.89095	0.552037	1.30638	11.3932	38.0909	0.75732	0.450525	3.34049	0.50872
ash1	27.9361	82.6047	78.3393	151.09	33.2142	77.7888	53.4703	75.3835	63.0259	49.1073	41.6894	87.627
His2Av	151.699	215.977	93.6221	207.692	124.484	104.866	143.321	139.249	93.2345	122.543	125.202	102.125
stops	14.2929	79.4087	56.9193	42.2992	38.1826	36.4598	11.9111	62.1544	21.1208	36.8304	31.4007	31.6678
Klp31E	88.4372	40.0731	0	32.5612	4.23228	53.799	12.4289	30.2218	1.00976	15.2052	48.3704	58.63
CCHa1-R	0.568467	5.28572	15.8845	0.152155	4.23228	0.237523	0.388404	0.912357	3.02928	14.1915	0.534479	0
cnir	32.4026	17.9469	29.1215	31.8005	9.66065	34.3221	39.8761	7.52695	25.833	22.1884	0.13362	12.718
CG5895	218.291	155.007	107.22	162.35	125.312	92.2777	124.419	125.221	127.987	113.194	130.68	78.9787
ecd	43.8531	46.8339	56.438	59.1884	8.83259	53.5615	66.5466	39.9156	52.4234	38.4073	29.53	0
CG2970	36.8691	104.854	85.4391	63.7531	64.1283	30.5217	48.8094	46.3021	59.4076	54.2883	54.2496	53.4156
CG8891	54.9789	86.0465	34.296	39.8647	45.267	60.3309	27.3177	35.2398	27.8526	25.4547	26.724	53.9243
CG14717	7.30886	0.122924	0.120337	0	0.736049	0	0	0.114045	1.17805	0.337894	0.26724	0.25436
dia	90.6298	9.83389	20.5776	43.06	42.1388	27.1964	14.112	24.9758	38.1184	5.4063	28.0602	48.5827
Nhe1	164.043	0.983389	105.776	8.97717	18.5852	29.0966	70.819	42.5387	20.6159	43.0252	108.633	62.0638
E(spl)m3-HLH	0.162419	0	13.5981	0	1.10407	0	0.129468	0.114045	0.25244	10.2494	0	0
Ude	22.8199	0	1.92539	8.82501	5.24435	0.237523	10.228	18.5893	0.589027	5.4063	0.13362	0
Hayan	13.2372	14.505	0	16.1285	11.1327	2.25647	1.68308	6.27246	17.3342	3.9421	12.4266	0.25436
sr	242.41	201.226	103.971	138.918	105.071	12.945	208.961	241.775	58.7344	148.448	161.814	44.8945
NaPi-III	1477.2	1900.65	1965.7	931.647	626.562	1399.13	1433.47	862.52	772.382	1763.69	1039.29	1150.09
CG31064	174.276	507.92	153.429	247.557	136.077	278.377	161.447	202.429	79.5186	256.011	334.45	107.086
CG15522	197.502	248.06	232.25	141.961	118.78	156.884	236.668	187.718	73.0393	168.722	140.702	92.7142
LeuRS	32.0778	88.1362	11.6727	16.8892	36.1584	48.2172	0.388404	29.3095	40.8953	3.04105	14.0301	34.7201
ArgRS	30.9408	24.5847	18.7725	24.0405	19.4133	0	0.64734	38.4331	17.1659	7.88419	30.3317	20.0944
Spase22-23	105.004	22.3721	35.2587	69.2307	55.2957	35.6285	39.3583	13.9135	63.5307	37.5062	39.4178	42.0966
her	68.7845	0	70.397	29.0617	17.5732	34.5596	19.0318	92.0341	0.925614	11.601	57.1893	2.03488
RpL31	364.55	575.283	271.6	353	320.089	263.176	283.147	257.969	319.673	217.604	269.244	320.493
lncRNA:CR44075	2.35508	0	4.33213	0	0.0920061	0	0	0.684268	0.75732	0	0	0.12718
Lnk	155.516	184.754	62.6955	99.3574	81.3334	102.848	64.9929	31.7044	87.176	101.706	147.516	100.727
CG13148	18.1097	24.7077	41.0349	104.835	47.2912	30.2842	68.877	16.5365	23.3086	26.6936	41.6894	10.0472
CG15533	8.85184	0	0.120337	0	0.828055	0	0.64734	0	2.69269	0	0.801719	0
Rrp6	62.9374	60.4784	27.3165	25.8664	24.0136	68.2879	26.9293	33.8713	5.46953	30.9736	56.6548	1.14462
fd19B	0.487257	9.21927	3.97112	5.17328	0.368025	2.85028	2.58936	7.4129	0.336587	2.47789	1.06896	2.16206
asRNA:CR45907	6.09071	19.299	9.1456	11.5638	8.28055	13.5388	4.14298	9.6938	2.77684	10.5873	2.53878	7.12208
CG34133	14.8613	0.614618	78.5799	52.1893	44.715	7.60074	34.568	0.342134	11.8647	7.77156	96.3399	0.50872
ZnT63C	155.435	115.302	134.176	141.504	76.8251	136.695	90.8865	145.863	57.0515	119.84	69.4823	86.4824
CG12375	42.3914	99.6911	58.604	58.1233	16.7451	61.3997	9.3217	46.5302	47.4587	55.8651	30.8662	98.5645
CG9164	118.647	140.379	157.401	57.0583	103.231	94.0592	37.2868	76.4099	79.4345	102.494	58.9263	126.29
Pdhb	114.181	51.6279	150.541	305.376	146.75	147.502	100.726	86.2178	112.841	72.4219	180.654	46.0391
CG9360	181.178	821.867	323.826	526.914	165.979	470.415	271.494	176.883	176.371	492.086	475.686	450.09
CG30285	22.495	90.4718	17.3285	44.1251	22.4495	19.5957	28.6124	21.0983	45.5234	24.5536	38.8834	44.1314
RhoGEF3	255.648	132.266	307.701	311.158	314.385	119.949	164.683	95.4554	226.775	137.523	130.012	262.881
PlexB	155.273	67.1163	128.159	113.964	107.923	74.3447	47.9032	75.0414	85.5772	99.0029	75.0943	100.599
CG5174	141.873	229.621	170.517	342.958	153.282	174.698	209.091	208.018	176.456	110.153	112.775	130.741
CG2100	0	47.8173	10.5896	14.4548	16.0091	51.78	0.388404	14.9399	0.673174	11.4884	2.0043	0.38154
CG17829	11.2069	56.5449	6.25752	65.2746	41.1267	13.7763	45.4433	0	10.0135	41.1104	22.4481	20.0944
HP1b	39.8739	49.907	17.5692	70.1436	21.3454	57.2431	28.6124	23.7213	52.0868	14.98	17.9051	33.7027
CG42336	47.5076	53.5947	26.8351	62.5359	41.6788	37.1724	97.101	25.8881	14.8098	7.09577	31.6679	13.2267
lncRNA:CR44816	71.3832	86.7841	100.602	100.879	123.196	37.8849	36.3805	46.8724	108.718	55.9778	75.2279	30.2688
pyd3	3.65443	80.2691	34.5367	0.304311	35.0543	7.7195	25.3757	18.7033	22.8038	28.2705	14.1637	12.4636
CG9372	133.833	207.372	64.8616	139.374	72.6849	208.783	172.84	150.995	50.9087	56.9914	41.823	29.5057
heix	46.2082	57.7741	29.7232	69.9915	42.6909	31.8281	0.129468	23.7213	35.4258	52.9367	53.1807	48.074
Rab30	56.6843	50.7675	52.9482	50.8199	58.0559	14.0139	49.7157	44.3634	24.2342	33.5641	26.4567	48.5827
CG44004	0	0	8.42358	7.1513	0.276018	0	0.129468	0.342134	0.168293	0.112631	0	13.6083
asRNA:CR46133	124.575	61.5847	81.3477	92.054	63.6683	34.0846	55.8007	83.4807	84.5674	29.5094	99.814	64.0987
snoRNA:Psi28S-2444	5.76588	0	0	0	0	0	0.388404	0	0	0	0	0
CG8195	199.613	110.017	72.6834	34.5393	109.027	45.842	136.33	120.887	48.5526	45.503	39.1506	53.1612
CG8032	149.182	0.245847	43.8026	143.33	47.9352	46.5545	82.6006	24.1775	101.06	92.0198	33.5386	53.9243
CG11192	0.406048	0.245847	5.29482	0	0.368025	0.118762	0	0	0.168293	0	0	0
Scamp	110.283	169.512	168.111	111.073	44.255	82.7768	151.737	114.729	77.4991	119.389	55.4522	160.12
bel	355.941	254.944	286.763	323.634	244.276	220.659	123.254	150.311	135.055	268.964	363.713	264.789
yps	108.496	344.678	207.581	211.039	193.305	121.849	184.88	168.102	88.5223	179.084	170.232	156.05
mGluR	184.508	345.784	385.559	273.575	98.8146	349.99	57.6133	341.906	170.06	222.447	232.365	252.071
Alg11	118.322	230.482	59.2057	77.7514	55.1117	75.8886	113.932	47.7847	78.2564	119.727	148.318	60.9192
CG5500	32.4838	56.299	40.5535	28.7574	27.1418	39.5476	23.1748	31.7044	27.516	26.0178	29.53	17.8052
CG12194	129.448	67.9768	111.552	132.071	93.7543	60.0934	164.683	31.1342	83.8942	64.1998	64.672	72.4926
Cp15	0	0	5.8965	0	0.368025	0	0	0.228089	0	0	0	0
CG31460	39.7115	0	18.1709	14.1504	26.2218	11.6386	0.258936	5.47414	9.25614	4.05473	16.8361	23.2739
mRpL45	57.9836	174.552	27.6775	28.3009	61.7361	66.3877	3.88404	39.1173	92.4772	56.5409	55.8531	36.6278
Akt1	78.2048	82.3588	61.4921	94.032	57.8719	27.3152	51.9167	30.4499	18.7647	111.505	45.5644	109.502
Xbp1	400.201	794.947	321.179	313.897	291.936	387.994	314.737	323.545	290.054	341.836	490.251	220.657
NetB	249.476	127.964	142.96	188.825	132.029	158.665	28.3535	87.7004	159.121	61.0462	193.749	205.777
FMRFaR	55.3037	0	17.2082	5.17328	5.42836	26.2463	9.06276	12.773	22.8879	26.8063	2.0043	0.12718
CG7565	131.559	166.684	127.557	56.1453	94.9503	57.2431	94.1232	49.0392	68.0747	119.614	69.0814	143.077
lncRNA:CR44216	0	6.51495	0	0	1.38009	0	0	0	0	0	0	0.12718
Crz	29.2354	84.2027	336.943	145.308	213.178	85.3896	94.1232	134.687	45.6075	104.184	98.8786	85.4649
ena	87.8687	291.575	159.206	152.612	65.3244	118.405	174.005	91.2357	47.2063	145.407	114.646	244.821
CG10747	0.487257	0.491695	58.8447	29.9746	31.3741	3.20656	3.49564	0	58.5661	6.41998	19.7757	0.25436
CG15812	0.812095	0	71.2394	25.4099	37.5385	13.6576	2.58936	16.6505	2.10367	33.3389	1.06896	27.3437
RhoGAP18B	43.1223	62.1994	28.3995	49.2983	32.4782	19.2394	49.8452	7.18481	61.5954	16.7821	20.8447	51.2535
CG16798	13.8056	0	0.120337	0	0.828055	7.24446	0.388404	0	3.61831	0	0.26724	0
Kat60	56.2782	5.28572	163.177	91.2932	61.4601	30.5217	72.8905	15.0539	65.8027	33.4515	44.4954	130.105
asRNA:CR45818	36.6255	69.5748	34.1757	23.1276	26.7738	35.1534	35.4742	10.4921	13.7159	32.5504	27.9265	48.8371
lncRNA:CR43651	10.8009	7.49834	7.70156	6.54268	1.84012	10.8073	0.258936	0.684268	5.72197	12.3894	7.34909	0.50872
Srp54k	82.184	47.3256	23.7064	103.77	30.638	37.7662	28.483	63.9791	35.594	28.0452	57.1893	85.9736
CG6418	125.469	0.368771	136.342	93.4234	57.0438	93.2278	184.104	95.5694	13.9684	61.2714	3.87497	2.92514
dlt	16.4855	35.0332	0.120337	1.06509	25.2097	0.237523	0.906276	0.228089	5.13295	35.3662	1.87068	0.12718
eIF6	0.162419	21.3887	9.62695	10.4987	1.93213	10.6885	5.04925	0.114045	8.07808	15.6558	0	11.4462
CG6660	5.84709	0.245847	12.7557	0	9.38463	0.237523	0.388404	5.70223	0.673174	0.112631	3.07326	0
Srp54	62.5313	41.6711	95.7881	99.5096	44.0709	83.4894	9.96904	60.2156	29.9562	42.3494	67.8789	92.2055
Sytbeta	239.081	58.3887	32.3706	104.379	85.8417	64.1312	46.0906	102.64	67.2332	103.283	32.8705	125.145
lncRNA:CR32218	29.6415	80.3921	27.1961	0.152155	33.3982	5.93808	30.8134	21.8966	18.5123	26.1305	25.3878	30.9047
MED27	22.089	14.3821	10.2286	35.3	14.261	8.07579	9.96904	19.7297	26.7586	6.87051	5.34479	20.9847
CG3500	9.50151	44.8671	9.62695	29.0617	10.8567	29.9279	13.7236	18.0191	40.5587	7.43367	0.668099	6.9949
Cyp9f2	339.618	415.851	188.447	203.127	142.518	229.329	80.3996	307.693	217.94	222.785	244.524	226.38
CG14355	0.487257	0	0.601684	8.06423	4.14028	0.237523	0.388404	0	0.50488	0	0.13362	0
garz	56.9279	150.459	48.6161	37.7345	80.1374	64.6063	1.42415	29.8797	22.5513	132.905	58.3919	32.5581
CG17292	20.0588	76.3356	2.76775	16.8892	31.5581	9.61969	7.76808	15.6241	20.7001	20.3863	24.0516	32.4309
CG11458	8.36458	0	0	0	0.0920061	0	0	0	4.03904	0	0.13362	0
Hacd1	33.9456	152.548	109.868	92.2061	29.0739	49.6423	85.1899	120.887	74.8906	53.4999	74.159	74.6546
CG40470	122.058	0.614618	57.2803	91.9018	114.64	33.372	74.962	43.7932	21.7098	32.8883	10.8232	58.63
RpL39	275.706	176.764	75.4512	153.677	176.376	93.4654	95.2885	78.1206	282.817	79.743	87.3873	98.946
Ibf1	0	28.7641	20.4573	45.4945	20.6094	23.1585	0.388404	15.5101	43.5038	10.1368	10.6896	6.9949
CG9328	335.883	261.459	177.015	241.166	262.034	229.922	119.758	132.064	232.497	159.824	165.689	180.468
CG32706	4.95378	21.2658	12.9964	7.60777	5.24435	13.8951	10.6164	0.570223	5.30124	8.10945	6.54737	10.4288
FBgn0286827	47.2639	80.6379	82.7917	34.0828	38.7346	0.356285	49.1978	58.8471	48.0478	67.3535	58.7927	29.8873
CG32192	0	1.59801	5.41516	7.30346	0.184012	0	1.68308	0	0.336587	0	0	10.8103
GluRIID	5.84709	1.22924	0.240674	0	1.5641	0	0.388404	0.114045	0	0.675788	0	0
lncRNA:CR43611	0.243629	18.5615	0	0	0.276018	7.48198	7.63861	0.114045	3.19757	0.90105	0	0
RpL29	224.301	203.684	142.84	189.586	155.582	127.906	140.732	62.3824	249.242	130.427	123.999	118.532
CG14687	387.613	777.738	389.771	274.945	152.914	498.442	345.291	91.0077	93.4028	762.739	379.347	357.63
CG14057	1.21814	40.4419	38.9891	32.5612	20.5174	8.78836	59.0374	1.59663	3.53416	42.3494	5.47841	17.0421
CG12118	149.507	180.329	49.8194	24.1927	64.5883	55.8179	21.2328	85.6476	102.996	68.7051	95.4045	91.0608
fu12	0.324838	116.532	10.8303	18.2586	15.273	64.25	66.5466	24.2915	20.4476	15.5431	0.13362	0
l(1)G0020	4.3041	0	32.852	31.0397	9.93666	2.01895	19.1613	11.1764	8.07808	19.7105	21.78	0.38154
vimar	83.8082	74.4917	86.8832	111.378	53.5476	72.9196	19.2907	92.3762	80.1918	92.3577	82.1762	23.2739
GstE1	48.6445	219.296	115.162	94.6406	60.9081	52.4926	78.4576	143.126	68.5796	126.598	99.814	64.3531
CG13025	18.5158	96.9867	23.3453	25.8664	57.1358	8.19455	19.0318	15.282	15.483	54.063	44.8963	20.0944
CG5850	9.50151	173.199	123.827	76.0777	105.899	57.7181	57.6133	94.9992	36.1831	54.4009	131.081	16.6606
tral	238.35	219.91	329.001	219.56	193.765	211.514	83.7658	127.16	237.63	275.947	179.184	163.681
TrpRS	44.7465	0.368771	54.8736	80.9466	22.3575	25.0587	22.5274	58.1628	2.44025	27.5947	0.668099	99.4547
GstD3	85.8385	112.598	46.3297	12.0203	26.4978	39.7851	38.452	57.7066	68.7478	78.6167	27.7929	32.3037
Nup50	23.1447	101.166	19.3742	7.1513	1.84012	34.3221	67.5823	21.2123	33.7428	35.9294	1.3362	18.0596
eIF3d2	2.27387	0	4.5728	0	0.460031	0.237523	0.129468	0.456179	0	0	0.668099	0.12718
Bap111	49.5378	30.3621	46.5704	14.7591	38.5506	34.3221	11.1342	24.1775	30.2928	22.7515	38.7497	0
gammaCOP	152.836	51.7509	61.7328	139.526	82.3455	53.4427	103.574	41.1701	33.827	47.7557	36.6118	191.151
Nopp140	17.9473	37.6146	27.0758	39.5604	32.8462	35.866	28.0946	17.1067	9.50858	10.1368	9.08615	29.3786
DAAM	203.836	213.764	228.76	276.618	213.27	206.645	153.031	73.6729	157.354	168.722	259.891	119.804
RpLP1	302.018	493.907	231.528	515.198	307.945	239.305	354.613	273.365	341.131	241.932	268.041	239.861
CG14194	144.553	108.91	131.769	46.4074	28.5219	153.44	67.9707	62.2684	51.9185	94.385	51.31	118.532
l(2)k01209	54.654	0.491695	97.2322	16.5849	28.5219	23.396	31.7197	1.0264	5.21709	41.3357	37.5472	72.3654
shf	40.5236	44.7442	36.5824	2.58664	25.4857	9.02588	0.388404	29.8797	18.0915	24.441	10.1551	58.1212
nvy	40.3611	0.368771	19.2539	13.9983	4.04827	9.50093	19.1613	10.9483	15.6513	12.6147	4.81031	24.4185
CG17778	173.22	305.711	126.113	193.542	86.4858	120.187	86.4846	194.104	101.817	164.329	207.512	209.338
CG3430	0.243629	0.245847	0	20.0845	5.9804	0.356285	4.91978	10.6062	0	0.112631	0.26724	0.12718
CG43750	0.0812095	0	0	6.08621	0.644043	0.237523	0	0	0	0.225263	0	0
lncRNA:noe	44157.9	25337.9	19952.2	38917.1	30691	18542.8	28004.8	19951.8	34425.5	13114.1	19363.5	25448.3
CG33080	97.7763	12.1694	15.2828	40.169	42.2308	21.4958	18.5139	20.414	37.6977	27.9326	38.7497	29.2514
CG33458	14.2117	0	0	14.7591	0.736049	16.8641	0	0	0.336587	1.46421	0	15.3888
Rack1	309.083	301.778	235.499	272.358	325.15	231.466	213.752	114.615	275.16	193.838	193.348	97.2927
CG31750	0	0	6.49819	0.304311	0.368025	0	0.64734	0.228089	0.673174	0	0.13362	0
akirin	156.004	104.116	411.071	253.491	149.142	270.301	62.0152	156.355	259.424	97.0882	90.8615	273.564
CG31098	36.7879	49.5382	102.166	40.7776	27.1418	47.6234	47.3853	0.114045	20.0269	87.1766	59.3272	42.0966
CG3408	0.0812095	37.9834	2.04573	17.1936	0.184012	5.22551	0.129468	13.3432	0.336587	12.5021	28.3274	16.6606
MED7	15.0238	68.0997	25.2707	54.9281	46.9231	18.0518	39.2288	33.187	22.6355	29.1715	5.87927	38.4083
lncRNA:CR45119	0.0812095	0	6.13718	0	0.184012	0	0	0	0.336587	0.675788	0	0
l(2)k10201	43.3659	44.1296	15.1624	13.5418	30.27	20.427	8.67436	14.9399	26.1696	24.1031	21.1119	18.1867
Gcn5	74.1443	104.362	118.291	0.456466	22.3575	24.4649	17.4782	37.0645	129.502	64.4251	88.3227	48.2012
ND-23	290.243	338.778	190.012	234.471	139.573	222.797	149.018	145.407	275.749	140.564	243.322	234.774
Lmpt	337.263	262.934	267.268	107.27	147.394	237.642	156.656	83.4807	213.144	279.889	214.193	102.253
Mulk	28.1797	65.5183	38.0264	0.152155	37.4465	28.8591	0.129468	18.1331	31.7233	33.902	21.3792	15.7703
CG9507	97.6139	90.7176	99.2779	111.53	46.0031	66.9815	61.6268	77.8925	112.42	83.7977	67.0771	67.5326
CG11777	46.3706	19.9136	34.5367	34.8436	24.9337	39.3101	11.3932	5.24606	32.8172	32.8883	20.9783	25.436
CG17387	2.5987	0	5.41516	0.152155	1.65611	0.475046	0.129468	0.456179	1.00976	0.112631	0.13362	0.12718
CG10376	53.5171	99.9369	40.4332	118.225	90.074	43.9418	37.9341	10.0359	37.3611	72.4219	101.15	61.6823
CG8907	19.1654	0.368771	7.22021	0	7.82052	0	6.34393	0.228089	6.90003	0.225263	10.1551	0
Ask1	43.7719	4.42525	87.9662	34.235	26.4058	15.9141	58.7785	8.78144	46.7856	17.0073	16.9697	54.0515
CG6613	16.8916	141.977	39.4705	69.2307	74.985	21.6146	0.517872	3.42134	71.693	63.862	93.2666	59.6474
Tis11	95.8272	108.419	53.0685	47.6246	24.5656	45.9607	77.6808	61.0139	38.2867	94.385	27.7929	74.7818
Sf3b3	2.43629	9.46512	8.66425	10.9552	6.71645	16.2703	0.258936	0	6.98418	0	8.55167	0
Qsox1	47.2639	88.3821	61.2514	178.478	52.7195	92.634	59.9437	59.3032	122.097	32.5504	74.6935	55.1961
lncRNA:CR45578	0.324838	9.95681	0	0	0	0	0	0	0	2.59052	4.67669	0
Pex2	16.7292	65.1495	12.7557	28.7574	8.28055	40.854	0	68.5409	17.3342	10.7	29.53	0
Wnk	219.915	60.1097	119.976	131.767	79.4013	29.4529	133.611	135.257	61.5112	82.8966	63.0685	196.493
Ino80	1.21814	21.0199	24.7894	0.304311	18.6772	17.6955	0.258936	0.912357	1.85123	4.50525	17.5042	0.89026
asRNA:CR45056	20.6272	48.9236	59.5667	35.7565	20.6094	32.5407	22.5274	39.1173	5.63783	36.4925	25.5214	54.433
ThrRS	65.8609	74.4917	211.913	181.826	99.0906	54.8678	99.043	173.12	117.385	123.782	70.6849	47.3109
CG15814	180.935	0.860465	196.029	156.72	31.6501	188.118	100.338	118.036	57.388	142.366	63.4694	84.829
CG8184	145.121	99.814	97.2322	186.999	121.448	27.5527	112.637	55.6538	139.179	126.935	130.012	65.2433
CG15263	4.87257	0	0.601684	0.608621	0.460031	0	0	0	0.0841467	0.112631	0.13362	0.25436
CG10194	13.3996	0	3.73044	43.3643	0.276018	0.118762	2.8483	13.6854	0.25244	25.0042	12.4266	27.3437
ND-39	443.323	520.95	274.488	334.285	168.279	301.417	352.671	383.874	258.919	295.432	291.158	280.05
CG10628	25.6622	51.2592	29.7232	23.8884	15.089	30.1654	17.4782	31.3623	10.6866	25.9052	16.3016	39.1714
C15	25.581	0.122924	13.7184	15.8242	0	31.3531	26.0231	14.9399	0.0841467	1.8021	0	0
CG11902	58.5521	86.0465	48.1347	24.1927	19.5973	58.4307	0.129468	30.678	27.0952	91.5693	20.4438	66.8967
lncRNA:CR44674	9.66393	0	0	0	0	0.237523	0	0	0	0	6.14651	0
COX5BL	0	0	0.120337	7.45561	3.0362	0	0	0.114045	0	0	0	0.12718
Pabp2	25.987	114.442	25.7521	47.1682	58.5159	19.4769	25.8936	42.5387	61.0905	25.1168	32.8705	44.1314
AGBE	62.3689	251.871	133.694	91.5975	108.751	81.8267	136.459	72.6465	138.337	129.751	83.5124	44.0043
CG12126	0.649676	0.122924	4.81347	0	0.184012	0	0	0	0	0	0.13362	0
CG6903	18.0285	188.811	179.783	138.918	65.4164	73.9885	71.2074	95.3414	128.492	92.0198	89.7925	158.593
Cdc42	245.172	531.645	119.976	196.737	159.999	168.048	294.022	260.478	136.233	195.528	217.132	190.516
CG13185	45.721	84.6944	21.781	11.716	42.7829	10.6885	106.941	5.24606	30.7135	18.5842	16.0344	5.34156
lncRNA:CR44024	194.659	67.7309	107.461	72.8824	95.0423	99.5222	193.296	51.2061	36.1831	94.0471	51.5772	31.1591
l(2)37Cc	132.534	175.658	72.9241	55.0802	86.5778	32.6594	12.5584	172.207	57.4722	114.546	49.8402	116.624
Trap1	123.845	163.611	178.821	84.4462	73.1449	99.7597	65.7697	95.5694	65.1295	106.324	84.9822	222.819
Sem1	40.8484	67.9768	49.3381	34.6914	27.0498	36.2223	26.5409	49.7235	36.2672	28.2705	32.8705	42.7325
HP1c	35.3261	83.3422	27.5571	20.3888	24.1976	28.1465	15.0183	13.6854	37.9502	51.8104	24.9869	44.7673
asRNA:CR46354	222.92	52.1196	89.6509	114.117	90.8101	146.789	4.14298	85.5335	66.3076	87.2893	75.7624	149.945
lwr	122.383	102.15	88.0866	154.133	107.003	89.1899	129.08	64.0931	41.8209	73.4356	113.443	70.5849
RpS5a	212.119	465.881	282.551	242.536	212.442	188	281.463	164.566	320.851	253.308	222.611	144.731
CG9577	18.7594	60.3555	22.503	13.9983	10.3967	14.8452	30.166	10.7202	14.1366	24.441	42.0902	17.8052
Chmp1	125.306	186.598	109.386	90.5324	72.4088	53.5615	98.0073	119.177	84.9882	88.0777	122.262	117.641
Pngl	9.01426	11.5548	73.0445	101.183	35.3304	1.90019	0.517872	58.3909	28.8623	37.9568	39.017	81.0136
CG7304	5.9283	0.491695	0	0	1.19608	0	0	0	0	0	0.26724	0.12718
Fkbp59	131.153	55.6844	63.2972	150.025	117.308	110.211	32.6259	66.488	26.7586	103.621	73.8917	58.8843
CG10185	19.003	35.6479	10.9507	31.0397	18.2172	10.0947	39.0993	11.9747	20.4476	6.30735	20.9783	9.28414
CG42346	56.3594	82.3588	36.5824	104.379	150.89	50.3549	46.0906	9.23762	64.9612	45.9536	40.0859	2.41642
CG8209	29.4791	100.183	3.73044	26.9315	14.721	60.0934	19.9381	12.3168	32.144	2.02736	19.3749	71.0936
Wwox	8.20216	25.814	38.9891	83.6854	17.2051	52.6114	46.9969	40.5999	13.0427	27.9326	21.3792	6.61336
Grasp65	35.8134	67.7309	90.0119	5.93406	21.3454	29.9279	56.3186	15.6241	30.6294	61.6093	35.142	39.8073
CG12523	6.74039	0	0	1.67371	2.57617	0	0	0	0.25244	0.563157	1.06896	0.12718
pasha	16.648	0.122924	39.2298	51.7328	19.5053	22.4459	0.129468	29.7657	11.3598	7.65893	0.400859	61.9366
ref(2)P	297.877	565.326	239.109	283.161	310.061	325.407	170.898	249.872	266.493	325.617	156.469	260.337
RpL27	435.364	642.276	334.897	406.255	376.673	313.768	392.547	309.859	476.186	297.009	279.666	268.095
CG5142	8.44579	0.245847	3.36943	0.304311	1.93213	0	0.258936	0	0.841467	7.2084	0.26724	0
Daxx	116.292	273.874	148.135	34.5393	110.499	169.948	49.0684	168.444	68.1588	98.3271	107.029	77.9613
[truncated: 15,563 more rows]

## Sheet: TPM
flybase_gene_id	GeneSymbol	TrainFed1	TrainFed2	TrainFed3	TrainFed4	UntrainFed1	UntrainFed2	UntrainFed3	UntrainFed4	TrainStarvation1	TrainStarvation2	TrainStarvation3	TrainStarvation4
FBgn0000008	a	0.753314	0	21.2578	6.22772	38.7623	22.6694	102.532	20.0689	69.2024	67.4658	71.8168	0.819334
FBgn0000014	abd-A	0.168076	0.061405	0.11638	30.4119	8.49835	0.168612	0.197379	0	16.817	0.210266	0.064197	0
FBgn0000015	Abd-B	38.1915	24.8163	8.95914	14.5565	4.71981	15.7352	15.7235	9.04309	13.2514	0.362176	4.64185	5.34939
FBgn0000017	Abl	262.159	100.788	327.028	125.024	345.96	198.552	350.891	288.056	230.472	255.623	240.196	289.427
FBgn0000018	abo	25.3689	0	32.0867	7.71173	5.74219	43.605	9.99568	5.54297	18.8334	0.058195	0.068423	0
FBgn0000022	ac	0	0	0	0	0.487345	0	0.088734	0	0	0	0	0
FBgn0000024	Ace	863.292	864.929	1007.19	1106.35	1370.94	842.285	743.877	1119.43	1151.75	1023.98	1131.47	626.466
FBgn0000028	acj6	20.2973	16.7273	66.8265	45.5331	54.0926	128.328	128.019	62.7524	39.0124	24.4	35.2471	3.71799
FBgn0000032	Acph-1	17.9612	59.5984	85.0525	88.3135	27.1269	36.5548	106.626	82.6248	9.3012	0.331856	16.1851	69.0116
FBgn0000036	nAChRalpha1	126.979	217.188	301.602	237.369	224.699	94.3595	241.634	158.048	105.425	152.95	252.208	195.198
FBgn0000037	mAChR-A	141.178	190.319	330.948	184.741	348.389	327.905	213.279	207.708	146.914	195.918	280.612	165.921
FBgn0000038	nAChRbeta1	430.677	736.479	704.883	819.434	767.192	996.945	729.258	846.528	619.464	881.183	725.379	952.46
FBgn0000039	nAChRalpha2	124.672	291.585	169.702	127.815	86.3645	330.415	201.503	190.767	114.33	135.964	167.053	184.294
FBgn0000042	Act5C	1197.14	2249.36	1507.36	1750.11	1210.77	1779.95	1561.69	1752.45	1246.78	1343.91	1995.08	1641.45
FBgn0000043	Act42A	171.115	636.561	224.507	387.854	76.5076	475.446	426.846	332.054	55.5101	120.9	222.381	291.945
FBgn0000044	Act57B	97.5694	4.39379	14.0784	31.702	126.802	33.7329	15.7142	30.312	818.805	78.96	40.9374	0
FBgn0000045	Act79B	11.4316	47.2463	81.1278	124.046	103.942	118.812	28.6314	132.542	107.964	866.543	79.13	75.1057
FBgn0000046	Act87E	8.97369	0	0	0.069019	9.18401	14.7059	0.122634	0.056957	222.907	2.2276	38.2896	0.116794
FBgn0000047	Act88F	0.43278	0	0.127476	0	2.23893	0.063528	0	48.5915	12.6654	2.09433	6.56965	0
FBgn0000052	Pfas	0.744546	0.056515	0.21751	0.96571	23.3219	0.21186	4.79178	29.9888	36.6543	18.9007	10.2531	0.174294
FBgn0000053	Gart	58.4202	0.231999	13.0376	0.765437	1.74795	10.0225	42.0768	15.6959	40.1458	34.8386	18.8759	50.8496
FBgn0000055	Adh	11.382	0	3.11988	0.135281	4.93737	0	9.11412	8.58562	2.81371	7.6642	7.49885	6.15692
FBgn0000056	Adhr	0	0	0	0	0	0	0	0	0	0	0	0
FBgn0000057	adp	62.9442	0.054606	116.185	84.8708	6.7646	6.98388	67.5862	81.0126	27.8037	17.5784	31.2353	24.3715
FBgn0000061	al	0	0	0	0.070622	0.491502	0.119943	0	0	0	0	0	0
FBgn0000063	Mps1	0.256275	0	0	0	0.719121	20.2227	41.9048	0.110679	0.253102	0.054164	0.128047	0.114383
FBgn0000064	Ald1	2109.83	2138.84	1870.55	2031.2	2039.6	1568.57	1575.91	1377.3	1974.88	2379.29	1985.49	1598.44
FBgn0000071	Ama	0	0.056938	33.3422	0.208023	0.282869	1.74471	22.8873	0	0.109521	7.86579	0	0.235196
FBgn0000075	amd	0	0	0	0	0.51798	0.166462	0.11945	24.7292	0.324793	0.160377	0.126533	0.339952
FBgn0000077	amx	35.6296	0.129106	82.4681	64.7824	11.4899	43.2341	7.01039	32.854	15.2924	24.4417	18.9149	34.2542
FBgn0000078	Amy-d	14.0527	0.305452	161.993	163.994	54.7666	136.249	104.482	325.192	127.975	396.652	471.73	39.8331
FBgn0000079	Amy-p	8.80292	1.0225	352.33	334.016	119.715	254.264	262.734	571.482	254.414	821.672	896.522	50.339
FBgn0000083	AnxB9	109.185	468.443	46.3221	109.015	86.7237	138.94	132.798	113.387	167.137	99.7483	128.981	126.287
FBgn0000084	AnxB10	105.944	152.371	44.7919	103.031	72.191	115.006	49.9833	84.1972	60.5656	125.287	102.489	92.4058
FBgn0000092	dyw	15.1653	0	0	0	0.972477	0	0.333353	0	0.137315	0	0	0
FBgn0000094	Anp	0	0	0	0	0	0	0	0	0.093521	0	0	0
FBgn0000097	aop	55.2584	124.963	88.4162	92.6802	88.4305	115.045	48.0862	60.016	76.4963	83.7346	55.7731	86.4652
FBgn0000100	RpLP0	297.533	519.577	393.873	427.279	381.807	542.376	405.761	417.007	357.698	385.795	359.139	321.203
FBgn0000108	Appl	901.924	1461.4	852.708	1266.17	1544.56	1271.27	1129.53	1416.84	913.829	910.167	1097.74	1606.72
FBgn0000109	Aprt	10.4189	26.9525	22.5749	19.0789	9.83637	23.8078	0	0	14.6775	28.5832	22.6746	19.1452
FBgn0000114	bru1	24.7008	0.147889	64.6329	111.813	106.001	25.2135	112.615	36.0772	28.6768	22.4097	35.7744	56.9746
FBgn0000115	Arl1	66.1279	29.2295	19.9053	30.6611	21.4542	40.3679	1.47768	28.1936	20.2942	14.6666	15.3879	0.180703
FBgn0000116	Argk	3223.99	4322.89	4002.79	3178.66	2545.6	3341.61	3056.62	2994.85	2873.9	4330.56	3945.83	4053.32
FBgn0000117	arm	448.525	555.56	491.18	450.05	342.751	520.019	607.068	729.317	530.458	484.199	659.272	584.104
FBgn0000119	arr	66.7069	0.257284	77.9285	66.0114	19.3392	67.0828	52.18	96.48	22.5279	56.0895	67.3139	130.766
FBgn0000120	Arr1	177.293	124.015	240.429	128.941	802.163	296.378	694.106	194.225	469.145	496.266	338.39	69.2433
FBgn0000121	Arr2	598.678	577.882	1420.93	941.536	3075.12	1104.66	2265.06	848.095	1714.01	1645	1099.73	652.925
FBgn0000137	ase	0.108373	0	0.05463	0.268758	0.039766	0.270548	0.176505	0	0.288664	0	0.123512	0
FBgn0000139	ash2	0	65.7034	36.078	10.698	23.2232	21.7731	153.165	24.6326	37.0201	56.3069	36.7036	44.0868
FBgn0000140	asp	0.309298	11.2934	7.64339	0.871602	20.379	0.059637	0.34789	0.499363	1.20458	0.110725	10.1712	0.137106
FBgn0000146	aub	0.470898	0	0	0	20.7806	0.052036	0.116063	0.252938	0.55522	0.049764	0	0.218416
FBgn0000147	aurA	16.0747	34.231	0.128182	55.1114	0.25431	0.638874	0.132724	16.7184	0.076309	8.24053	2.61344	7.07439
FBgn0000150	awd	294.544	372.439	278.172	262.007	348.913	338.738	324.139	369.606	213.19	276.71	223.726	322.123
FBgn0000152	Axs	0	0	0	6.97191	12.6306	10.248	0.058429	16.2425	7.52959	5.27904	0	5.40719
FBgn0000153	b	32.4507	0.221926	35.4538	74.4111	115.047	56.9581	208.753	119.88	297.775	183.15	106.632	143.541
FBgn0000157	Dll	4.68755	15.356	9.2021	24.8951	28.1495	22.9049	4.48782	14.5656	28.3844	5.72035	6.39234	0.054785
FBgn0000158	bam	0.037248	0.113877	0.175485	0.069341	0.282869	0	0.185073	0	0.073014	0	0	0.058799
FBgn0000163	baz	35.5153	0.781453	1.57976	8.50452	54.4187	20.8384	10.4463	34.1017	8.53065	6.11728	24.1496	13.5286
FBgn0000166	bcd	0.252359	0	0.108234	0.134122	0.477762	0.107111	0.23409	0	2.38655	0.154336	2.20147	0
FBgn0000173	ben	186.774	217.003	116.453	118.474	168.126	180.777	64.9808	175.211	152.246	152.664	68.0291	133.805
FBgn0000179	bi	81.0159	11.1946	128.604	55.6897	91.1907	95.556	61.6002	45.0742	126.141	106.234	133.308	65.1718
FBgn0000180	bib	0.365684	81.9433	18.7215	34.4104	1.19758	28.1375	43.6791	41.4792	0.377436	60.7951	40.4377	40.6765
FBgn0000181	bic	257.152	252.01	212.552	140.77	196.532	165.974	189.614	129.395	210.205	174.792	193.331	122.367
FBgn0000182	BicC	0	0	0	0	0.739521	0	0.061867	0	0.042668	0	0	0
FBgn0000183	BicD	31.0093	15.3171	48.3722	13.1966	82.6163	100.575	137.437	47.5638	91.8746	103.785	56.5666	48.3252
FBgn0000206	boss	0.651975	0.053113	0.158381	0	20.4129	0.20816	29.5958	1.77074	2.14656	19.7085	1.42863	0.218416
FBgn0000212	brm	23.4969	7.62991	103.796	43.2901	71.5212	67.5295	52.8593	49.9447	66.8194	59.493	41.9743	128.016
FBgn0000216	Brd	0.226953	0	0	0	0.237056	0	0	0	0	0	0	0
FBgn0000221	brn	0	0	0	0.076058	11.5413	0.133474	8.39307	0.199725	0.587295	7.77788	0.606261	0.132532
FBgn0000227	Bsg25A	0.544936	0	0	0	0.223478	0	0	0	0.24083	0	0	0
FBgn0000228	Bsg25D	20.6236	0.0588	113.541	93.8739	51.9884	49.3483	1.77861	75.6117	52.8417	75.8181	46.3208	103.955
FBgn0000229	bsk	223.975	190.043	203.359	123.118	268.557	212.055	99.9896	273.594	247.215	170.549	239.965	196.17
FBgn0000233	btd	0.650638	0	0.052919	4.10705	0.161611	0.052198	0.812367	0.050805	0.294569	0.049956	1.61169	0.2185
FBgn0000239	bur	73.8789	62.9221	41.351	92.2271	68.206	21.53	109.479	72.2189	78.7328	47.9823	41.8493	150.486
FBgn0000241	bw	0.252247	0	0.106761	0	25.2254	0.052739	4.30321	0	17.1584	0	0.241075	0
FBgn0000244	by	53.9043	154.671	30.2803	0.688532	52.126	26.1254	51.414	1.68677	50.032	119.9	114.084	47.4842
FBgn0000246	c(3)G	0.576408	5.82856	0.107483	0	16.3978	0	0.174953	0.051958	0.362653	0.153015	16.3903	0
FBgn0000247	ca	35.8109	0.20952	117.604	65.9596	38.8205	81.7786	7.89675	57.3939	53.7598	77.3374	60.298	103.082
FBgn0000250	cact	157.616	8.80092	66.7799	36.3461	144.304	79.044	17.8996	73.1021	46.6842	52.0603	62.7327	71.8479
FBgn0000251	cad	0.252266	0	0.107944	0.13408	0.876476	0	0.05844	0	0.361945	0.051277	0.792741	0
FBgn0000253	Cam	2463.2	1673.17	1765.49	2105.47	2510.32	1639.88	2317.46	1347.66	2527.37	1560.33	1738.81	1785
FBgn0000256	capu	68.832	28.7561	24.8525	24.3967	38.3929	63.2519	17.6342	85.1213	61.2765	24.6516	47.7056	31.6616
FBgn0000257	car	50.4618	0.212826	66.8199	15.8521	52.0165	57.6305	99.8541	38.0019	71.9464	36.0857	52.9193	0.164035
FBgn0000259	CkIIbeta	242.119	112.685	210.522	361.892	246.511	206.12	244.758	196.362	270.075	219.932	222.886	314.456
FBgn0000261	Cat	120.8	74.3368	159.856	204.076	250.276	161.988	113.559	235.093	307.475	97.6579	147.795	103.941
FBgn0000273	Pka-C1	656.152	954.12	591.147	880.659	966.448	526.514	579.394	1026.76	1008.64	620.26	584.616	883.506
FBgn0000274	Pka-C2	1.17483	0.066265	0	0	0.044734	0.069465	0	0	0.040172	10.8073	0	0
FBgn0000276	CecA1	62.534	0	0	0	0	0.202645	0	9.22633	0	0	0	9.06267
FBgn0000277	CecA2	33.4026	0	0	0	0	26.8102	0	0	12.7887	0	0	0
FBgn0000278	CecB	1.54876	1.05441	0	0	0	0	0	15.7098	12.6446	0	0	10.2612
FBgn0000279	CecC	27.8331	0	7.42181	11.1677	0.103248	22.6935	0	62.4111	25.5181	0.179291	0	0
FBgn0000283	Cp190	41.8416	133.583	170.655	57.9897	194.124	157.677	265.639	82.8584	114.089	53.9452	159.949	144.761
FBgn0000286	Cf2	77.3936	12.1621	123.279	118.547	85.6427	53.6425	44.4021	92.3662	91.1764	67.8769	79.9242	28.2825
FBgn0000287	salr	32.9815	9.00998	3.9157	0.980676	6.36775	21.3279	4.35951	2.49169	30.8557	13.8189	28.4785	34.4725
FBgn0000289	cg	301.196	307.316	319.969	455.854	378.457	446.658	454.086	339.751	423.416	375.516	445.633	526.214
FBgn0000299	Col4a1	1105.69	1461.51	609.916	1218.04	307.387	885.157	757.303	848.093	605.536	805.622	557.635	911.987
FBgn0000303	ChAT	306.955	72.1715	232.562	188.668	384.16	73.6541	207.804	106.54	346.253	202.733	204.546	218.191
FBgn0000307	chif	97.4331	47.3985	87.0552	22.0615	89.2971	139.714	154.93	47.3197	88.148	40.4737	19.0258	32.1434
FBgn0000308	chic	318.643	531.728	288.533	437.806	252.252	363.205	324.449	454.404	267.341	256.846	242.828	427.762
FBgn0000316	cin	88.2096	134.11	86.756	23.8947	21.2419	46.235	53.2208	62.9316	53.3146	62.3992	33.8381	28.419
FBgn0000317	ck	11.691	0.359471	43.5157	0.468316	12.3279	0.192872	57.7293	32.6818	41.775	17.0405	38.8765	1.65659
FBgn0000318	cl	35.9362	167.865	87.4765	149.311	121.099	105.869	125.037	205.562	92.8452	104.015	86.2627	101.435
FBgn0000319	Chc	296.74	286.098	187.524	419.523	216.986	346.344	312.076	215.424	203.221	234.716	161.64	369.572
FBgn0000320	eya	0	0.054044	0	0.420218	8.24077	7.34929	0.35424	3.88726	2.19284	2.06603	0.059285	1.77642
FBgn0000326	clt	21.0807	0.289731	52.4534	20.2982	39.9729	42.9168	33.2309	62.9723	12.848	15.2334	0.135283	39.6985
FBgn0000330	cm	50.5856	100.395	21.3113	47.834	2.05573	16.1378	2.34963	22.1692	35.3031	46.0342	18.2195	14.6359
FBgn0000337	cn	0.569997	0	0	0	0.123105	0	0	0	0	0	0.136977	0.060526
FBgn0000339	cni	46.5791	112.364	88.7049	54.3633	49.1462	49.7611	38.7877	73.8665	64.247	68.9264	43.8167	60.9666
FBgn0000346	comt	541.691	445.657	507.227	347.963	622.457	500.195	484.578	434.838	598.779	563.833	433.752	595.441
FBgn0000351	cort	0.233245	0	0.06263	0.507363	0.29269	0	0.130226	16.6762	0.188344	2.23715	0	0
FBgn0000352	cos	83.2405	38.7504	60.4085	83.3853	98.3435	0.969031	119.315	55.2298	141.645	47.0241	68.1032	78.732
FBgn0000355	Cp15	0	0	1.40257	0	0.081079	0.139985	0.135799	0	0	0	0	0
FBgn0000356	Cp16	0.307232	0	0	0	0	0	0	0	0	0	0	0
FBgn0000357	Cp18	0.454586	0	8.5643	0	0.135983	0	0	0.592314	0	0	0	0
FBgn0000358	Cp19	0.194381	0	3.00165	4.75179	2.03522	0	0.112956	0.118158	0.843772	0	0.130823	0
FBgn0000359	Cp36	0.137844	0	0.234014	0.086054	0.146018	0	0	0	0.43587	0	0.353535	0
FBgn0000360	Cp38	7.60203	0	0	0.162512	4.89558	1.74413	0.221962	0	0	0	0.082441	2.79334
FBgn0000370	crc	176.104	274.018	332.629	278.915	211.724	268.934	181.534	279.457	256.304	339.379	332.015	298.765
FBgn0000376	crm	29.1417	0.054578	20.8123	15.4881	27.2425	34.8591	68.9862	23.0989	8.54043	33.0729	20.3553	20.7996
FBgn0000377	crn	37.4699	0.217667	45.1488	0	3.57956	30.4742	0.059208	0.214939	1.69472	35.7014	6.928	62.1924
FBgn0000382	csw	482.279	250.486	624.185	377.21	658.046	534.339	476.423	562.078	769.712	394.866	418.509	656.016
FBgn0000384	cta	17.9496	76.203	27.5592	1.34171	55.1914	23.0625	7.14908	22.1945	50.0799	77.9792	23.1684	21.0375
FBgn0000392	cup	0	0	0	0	0	0	0	0	0	0	0	0
FBgn0000394	cv	0	15.8634	36.8363	29.7021	18.535	7.75197	2.49329	22.8311	46.1121	31.5194	6.55844	22.4459
FBgn0000395	cv-2	6.14754	0.168302	45.8088	33.5002	10.4591	36.2218	101.82	16.0043	21.2409	23.4663	45.4208	2.07572
FBgn0000404	CycA	0.831087	0.053128	0.105894	0.336502	3.0278	0.156696	0.174086	64.8319	12.802	1.69985	7.82435	9.01437
FBgn0000405	CycB	0.471347	0	0.210998	0.270318	0.56931	0.363871	7.13915	40.5098	0.222574	0	0	0.163814
FBgn0000406	Cyt-b5-r	372.467	135.642	76.0402	92.8157	155.514	149.367	139.958	148.871	267.288	120.004	83.4293	141.462
FBgn0000411	D	41.1719	39.4168	96.9448	92.5122	105.78	68.7422	128.064	91.5448	125.973	71.9336	104.338	94.1726
FBgn0000412	D1	107.694	98.6127	87.7897	95.098	80.0076	69.6848	74.9489	112.044	80.4182	61.9486	103.623	130.501
FBgn0000414	Dab	231.215	44.0582	119.142	166.309	326.005	201.267	239.803	240.185	89.0293	124.288	264.253	199.423
FBgn0000416	Sap-r	445.82	2075.56	805.093	848.837	412.49	628.013	474.021	634.231	472.862	830.643	685.962	654.258
FBgn0000422	Ddc	331.363	378.725	962.813	1162.17	679.14	1199.3	1253.44	1210.37	700.161	1076.88	1015.34	1237.8
FBgn0000426	SmF	29.6979	26.977	45.6467	32.7538	18.8727	32.2739	53.7347	67.2316	14.342	27.1508	26.648	8.00919
FBgn0000427	2021-12-01	0.726418	0.188495	8.78792	0.58229	1.74857	0.343394	0.401946	0.589954	1.38773	0.053401	0.587619	0.19487
FBgn0000439	Dfd	0.396391	0.159852	0.160133	8.91964	15.376	0	0.116301	0	3.13309	11.2753	0.421857	0
FBgn0000442	Pkg21D	4.72047	0	0.053919	0	0.438364	0	0	9.13246	1.59319	0	0	0
FBgn0000447	Dhod	128.654	27.623	96.9629	17.4643	42.5464	18.4039	26.172	30.6945	32.7258	53.6084	72.2505	7.82867
FBgn0000448	Hr3	112.3	51.6496	9.30208	46.9118	90.8191	17.3306	53.9473	27.2013	54.734	29.0027	33.575	51.356
FBgn0000449	dib	0	0	0.058174	0	0.564493	0	0.43005	0	0.036436	0	0	0.058525
FBgn0000451	ect	0.374652	0	0	0	0.557559	0.103593	1.53844	0.049841	0.196745	0.049207	0	1.4468
FBgn0000454	Dip-B	739.076	2386.16	1789.54	670.291	190.727	957.511	951.936	344.924	220.236	2584.93	1159.56	1093.96
FBgn0000455	Dip-C	40.9133	83.4626	38.1605	0.207906	26.0137	78.3755	26.3229	51.9048	50.435	47.0329	45.1816	86.3635
FBgn0000459	disco	28.123	0	0.631157	17.3162	18.5854	8.53772	15.0163	0.300817	13.1417	29.1832	9.12071	4.48671
FBgn0000463	Dl	6.01524	0	0.516242	0.079939	6.57389	0	0.389517	9.67715	2.20123	2.33952	3.55208	0.186807
FBgn0000464	Lar	163.344	144.893	159.035	253.022	365.58	183.524	187.232	167.191	187.769	125.13	128.073	239.621
FBgn0000473	Cyp6a2	12.047	47.0878	55.4474	19.2092	93.3396	35.4995	26.452	37.6602	66.6001	32.4075	64.561	32.4951
FBgn0000477	DNaseII	61.089	0	43.5888	14.2556	42.4363	0	0.149302	66.178	26.6219	17.5896	37.7271	17.1366
FBgn0000479	dnc	713.636	765.617	731.689	752.703	1108.63	813.741	868.797	552.833	863.073	558.52	587.866	778.74
FBgn0000482	dor	38.9834	46.1528	29.7419	2.64797	0.368673	42.0298	120.645	25.3895	32.9529	11.8294	10.5563	0
FBgn0000489	Pka-C3	117.205	17.0554	38.155	74.938	34.3337	42.8291	57.657	71.7382	61.7705	53.929	50.3083	108.791
FBgn0000490	dpp	3.057	0	0.114204	4.84938	26.8354	0.38687	4.65414	0.104285	1.54977	0.362676	4.04422	0.123839
FBgn0000492	Dr	12.5435	0.321917	0.108096	15.4885	0.75668	0	0.584828	3.08852	0.434107	0.20546	0.305349	0.05524
FBgn0000499	dsh	143.497	53.65	48.1645	34.261	22.3627	58.0801	33.2092	20.9966	26.1518	31.0293	83.0578	43.3138
FBgn0000500	Dsk	188.27	382.869	116.409	118.362	107.693	139.957	439.742	271.509	150.768	110.398	202.922	351.444
FBgn0000504	dsx	3.74909	0.160099	11.2605	0.708831	28.332	0	17.9776	0.06461	10.4077	38.6447	1.90476	8.34826
FBgn0000520	dwg	0.18517	0.112911	7.81483	18.4728	12.3955	0.115058	0	37.2638	6.87525	14.3865	13.9559	16.1438
FBgn0000524	dx	48.8853	0	0.900948	0	20.4873	10.8954	4.75256	0.099728	0.833323	21.9163	14.0868	20.6792
FBgn0000527	e	205.438	53.6371	61.6586	226.855	102.77	181.879	154.716	266.549	243.227	119.703	94.3305	234.659
FBgn0000529	bsh	16.0204	34.3881	9.93893	0.20658	3.25771	11.3696	34.3544	5.38551	0.218139	15.0236	6.80183	0
FBgn0000533	ea	0.079893	0.124889	0	0.074547	0.470874	20.6513	0.067256	18.8221	0.500684	11.2799	0	0
FBgn0000535	eag	259.959	322.071	289.262	275.61	231.728	286.928	573.042	199.716	283.119	418.418	296.437	190.429
FBgn0000536	eas	129.642	0.91716	128.406	33.5356	77.7716	95.3641	23.8159	43.0466	68.395	66.5981	90.1059	61.5515
FBgn0000541	E(bx)	158.766	12.6222	196.568	190.625	327.438	86.7588	57.1423	317.808	188.009	125.942	192.488	246.377
FBgn0000542	ec	21.7605	0.30807	0.507177	5.03017	5.32503	0.274637	75.7901	0.312459	2.81334	0.250917	0.921454	0.651499
FBgn0000543	ecd	38.0677	45.5359	50.2471	49.1767	8.37186	50.6927	65.4587	39.703	39.8193	35.9263	26.9622	0
FBgn0000546	EcR	195.348	118.183	209.232	83.5761	220.154	127.925	172.067	156.147	169.121	132.779	101.539	166.496
FBgn0000547	ed	142.793	0.598713	118.685	75.1836	108.3	226.641	241.824	138.032	107.195	74.4788	69.4854	76.4903
FBgn0000551	Edg78E	0.149324	0	0	0	0.420138	0.085795	0	0	3.19147	1.8452	0	0
FBgn0000552	Edg84A	0	0	0	0	2.57509	0	41.1813	0	0.120408	3.28907	0	0
FBgn0000557	eEF1alpha2	621.919	342.633	638.583	526.294	788.147	651.861	551.695	648.933	641.64	663.08	638.481	728.847
FBgn0000559	eEF2	1196.58	866.23	1238.94	1301.28	1205.49	1253.18	1119.24	987.893	1341.03	1345.22	1244.3	1338.39
FBgn0000560	eg	6.24065	0	0	0	0.120498	0	0.243854	0	0.798948	0	0.065159	0.058015
FBgn0000562	egl	72.6604	0.113694	52.2693	47.3503	28.8926	31.4727	56.2477	0.961788	36.8729	69.6617	32.2716	0.175352
FBgn0000564	Eh	0	0	0	0	0.064182	7.05026	1.17215	0	7.93541	11.7257	156.256	0
FBgn0000565	MsrA	109.84	58.3362	87.5687	70.6923	74.0178	91.015	109.752	130.064	71.1258	306.936	144.526	106.239
FBgn0000566	Eip55E	18.0329	151.037	32.6498	43.7042	28.1233	51.4594	14.4608	53.4776	26.1073	20.3951	25.6578	30.3348
FBgn0000567	Eip74EF	24.04	16.0065	23.2087	42.2254	25.3379	2.32045	93.2431	99.9154	25.4948	34.4424	46.3105	84.878
FBgn0000568	Eip75B	698.029	550.898	578.015	671.202	725.879	643.395	552.746	651.11	455.246	519.509	546.122	663.379
FBgn0000575	emc	486.155	388.386	474.314	386.677	299.035	344.635	371.622	434.912	372.414	370.091	369.213	429.259
FBgn0000576	ems	17.4652	0	0	0.067119	0.676274	0.107694	16.1376	0.105533	0.288894	0	0.368816	0.110953
FBgn0000577	en	0.180273	0.106439	0	19.7985	7.6242	0.262837	1.85907	0.05127	4.12742	0.100752	2.82398	0.273736
FBgn0000578	ena	92.2926	303.229	139.12	167.917	73.4344	100.984	175.736	86.3832	54.0443	128.38	105.736	201.449
FBgn0000579	Eno	1004.84	1406.6	1253.26	1104.9	1255.06	1020.17	1282.3	1164.42	1382.51	1280.46	1118.26	1053.06
FBgn0000581	E(Pc)	130.137	150.461	196.019	89.0846	262.186	146.564	130.565	34.1086	138.933	107.69	177.605	145.552
FBgn0000588	esc	0.038529	0	11.1857	0.071816	6.84778	0	0	21.4441	0	3.81505	1.18979	0
FBgn0000591	E(spl)m8-HLH	0.057581	0	0	0	0.181356	0	6.69926	0.103134	0.269221	0	0.114835	0
FBgn0000592	Est-6	68.6617	94.2275	103.574	77.5463	137.926	123.241	64.5336	111.247	245.27	56.2565	94.9822	134.306
FBgn0000594	Est-P	0	0	0	0	1.23884	0.426756	0	0.423316	0	0	0.069336	0
FBgn0000606	eve	4.04117	0.06491	0.476087	0	0.088072	0	0.13955	0.067767	0.03957	0.065949	1.30986	0
FBgn0000611	exd	298.702	195.756	176.946	231.971	173.774	150.004	329.304	134.417	228.797	165.469	151.116	250.821
FBgn0000615	exu	0.51227	0.106591	0	0.068324	0.330706	0	0.058257	41.8145	0.604587	0.24666	9.35328	0
FBgn0000617	Taf9	9.56723	0	0.1553	10.63	13.9199	12.1828	13.7157	11.5454	26.5407	13.5461	5.19092	9.89589
FBgn0000618	e(y)2	10.1303	86.6705	46.659	23.8195	38.4202	13.9964	11.7674	34.6021	23.165	21.4741	35.8494	20.7955
FBgn0000625	eyg	0.072763	17.9158	5.6862	11.4	6.75312	6.79099	13.5962	0.7545	0.448409	3.86223	0.949122	0.054639
FBgn0000629	E(z)	49.6413	132.065	58.3848	13.4727	21.0481	25.1224	46.6618	46.7153	40.4912	51.7156	13.9267	51.6617
FBgn0000633	CG17716	174.775	54.7165	80.372	146.626	157.052	112.455	172.601	99.8114	158.08	66.9778	104.483	105.805
FBgn0000635	Fas2	574.724	874.943	563.149	586.424	361.699	636.774	771.113	188.448	267.908	794.097	997.332	872.699
FBgn0000636	Fas3	58.2951	0.472902	57.4528	38.1515	171.337	10.8846	23.134	49.0618	111.504	60.6009	67.4969	128.109
FBgn0000639	Fbp1	0.332069	2.41024	0.10523	0	0.377102	0	1.34648	5.63958	0.575336	0	6.03478	0.110046
FBgn0000640	Fbp2	0.234499	0	0.079964	0.263618	0.595495	0.079925	0.241399	0	0.177661	0	0	0.234777
FBgn0000644	Fcp3C	0	0	11.7036	0	0.105281	5.42064	0	10.9514	0	0.084119	0	0
FBgn0000658	fj	0.630081	0	0.105338	0	5.69648	0	11.9782	0.398899	1.005	0.098368	1.30219	0.055191
FBgn0000659	fkh	57.6235	0.335685	93.974	22.8946	25.26	60.8498	108.155	8.34528	61.4269	34.234	19.7794	121.434
FBgn0000662	fl(2)d	46.6064	175.381	123.662	122.495	156.728	112.971	109.377	163.663	126.642	141.625	152.808	100.263
FBgn0000667	Actn	118.267	58.2457	30.1586	142.858	37.4959	126.855	67.554	87.6433	48.8121	114.443	81.2884	80.16
FBgn0000709	fliI	40.2122	46.4545	27.9328	20.2138	58.5046	75.686	138.715	104.297	68.4685	52.0397	61.3432	92.8646
FBgn0000711	flw	291.549	282.567	226.723	338.868	365.37	207.865	309.915	263.59	358.984	294.652	301.542	217.373
FBgn0000715	FMRFa	22.5446	39.504	36.5683	0.382773	2.14617	184.722	47.6769	81.3642	7.59759	2.74671	0	26.6479
FBgn0000719	fog	65.7112	0	130.92	63.8989	69.3462	43.0267	46.841	25.3607	62.249	64.5739	120.198	48.9797
FBgn0000721	for	168.781	43.8021	73.9147	101.808	76.4214	17.9109	113.201	40.9162	53.331	31.943	54.8601	0.289136
FBgn0000723	FER	137.606	0.715717	84.8591	42.2937	52.5286	39.3076	219.864	2.33664	30.5601	125.745	123.236	33.8631
FBgn0000808	gd	0.181757	0	0.166989	0.067616	1.19436	0.276036	1.66696	0	5.80735	0	0	0.056447
FBgn0000810	fs(1)K10	15.158	11.3675	13.766	23.1165	7.85074	39.136	36.1613	30.2997	32.8411	30.2596	24.972	0
FBgn0000826	png	0.045991	0	0	5.77118	0.292295	0.234134	0	0	0	0	0.265456	0
FBgn0000927	fs(1)Ya	0.6552	0.05489	0.670179	0.067709	0.637344	0.055402	0.238668	0.217987	0.108246	0	0.18952	0.056594
FBgn0000928	fs(1)Yb	0.369672	0.10726	0.052635	0	0.63039	0	0.761992	14.2173	4.92577	0.049195	0.473379	0.275462
FBgn0000964	tj	0.406427	42.6743	10.4206	0	14.2772	0.206677	0.058595	30.8825	1.53792	5.06738	11.6564	4.18557
FBgn0000996	dup	0.472787	0	0.105316	3.32356	1.92234	0.103703	3.07905	21.3352	11.0898	1.0897	0	0.109267
FBgn0001075	ft	15.1483	2.57387	42.5888	11.8522	34.1206	1.59242	30.5494	0.855268	30.9654	0.629133	9.17794	18.1413
FBgn0001077	ftz	0.609465	0	0	0	0.986753	0.060441	0.063503	0.059917	0.444997	0	0.137506	0
FBgn0001078	ftz-f1	65.1596	79.0557	86.1685	235.003	218.534	159.207	164.177	82.5853	139.898	100.547	226.908	147.351
FBgn0001079	fu	24.7305	0	11.6761	0.204563	28.1128	19.6097	0.116415	65.2697	0.376675	19.1574	0.888338	30.096
FBgn0001083	fw	0.797995	0.057633	0.165603	0.379991	1.78149	0.16095	2.24882	0.05096	1.64637	5.35598	0.061428	0
FBgn0001084	fy	17.7736	0	0.124127	0	0.540794	0.309101	64.4392	35.0484	0.412378	0	0.281155	19.6291
FBgn0001085	fz	28.491	48.5608	17.6952	32.7954	12.1335	105.609	2.90944	85.36	45.1493	35.751	79.2715	33.7381
FBgn0001086	fzy	0.296446	0.056505	0.173851	0	0.644182	0.057594	0	17.5742	0.072779	0	0.065592	0.058334
FBgn0001087	g	63.8222	225.523	83.5546	63.1296	101.87	126.682	135.456	146.98	76.1544	85.4122	97.3076	221.447
FBgn0001089	Gal	25.2816	34.8992	50.1537	0.202103	5.16997	12.7279	15.9714	64.4756	6.63477	20.5543	17.2006	15.629
FBgn0001090	bnb	255.901	28.89	74.5691	69.2016	158.288	56.5798	191.367	98.6756	174.147	79.7615	113.508	72.0108
FBgn0001091	Gapdh1	829.249	886.776	649.69	539.413	612.203	743.217	747.219	760.952	740.332	852.436	742.8	718.708
FBgn0001092	Gapdh2	2029.81	2811.11	2501.5	2077.85	1722.57	1915.02	1775.99	2177.88	1974.71	2468.54	2381.23	2175.33
FBgn0001098	Gdh	490.564	215.355	181.641	237.69	219.488	270.3	233.688	224.759	425.417	221.16	379.684	202.147
FBgn0001099	gdl	3.98263	5.71219	0	0	1.66175	4.30048	0.458716	0	2.46787	5.58805	0.085561	0
FBgn0001104	Galphai	38.0331	68.4835	47.3409	71.1837	51.6338	114.177	58.0379	92.5394	33.7553	22.4404	67.8914	69.9215
FBgn0001105	Gbeta13F	981.178	881.697	753.854	782.457	1081.1	583.434	636.309	690.589	846.258	451.541	656.653	614.959
FBgn0001108	DCTN1-p150	64.1843	3.41963	33.4918	93.9362	91.9577	50.2703	72.0889	59.3988	129.366	86.6807	67.6975	160.993
FBgn0001112	Gld	0.577899	0	2.70226	18.0269	17.4221	0.261394	3.19185	0	4.81333	0	0.179332	4.64479
FBgn0001114	Glt	231.471	211.871	59.0537	97.8731	116.057	125.888	74.4349	181.139	138.616	41.5262	166.082	134.107
FBgn0001120	gnu	0.255919	0	0	0.192077	0	0	0.08836	21.9665	0.1927	0	0	0
FBgn0001122	Galphao	700.374	1060.1	654.726	784.328	871.101	649.46	550.954	750.452	941.332	536.88	670.35	663.764
FBgn0001123	Galphas	231.864	48.7907	100.085	134.062	160.16	108.58	170.196	89.9416	97.2479	177.444	60.1305	116.632
FBgn0001124	Got1	428.679	875.493	793.049	472.253	320.319	509.24	431.838	417.768	355.53	681.628	597.014	352.533
FBgn0001125	Got2	356.7	831.683	237.802	134.877	181.719	310.859	181.591	356.605	260.454	370.016	170.065	131.042
FBgn0001128	Gpdh1	459.02	111.913	235.595	230.145	339.465	242.225	383.329	304.019	352.555	280.025	253.336	230.422
FBgn0001133	grau	23.3448	135.478	59.5205	109.474	24.232	51.4395	37.434	77.0551	45.2644	27.1616	19.3387	49.7149
FBgn0001134	Grd	0.573695	0	0.106907	0.07208	22.8484	0	0.962369	14.707	6.74822	22.0114	17.112	8.55797
FBgn0001137	grk	0.461243	0.059455	1.10832	1.71929	1.65676	0.367913	0.706419	2.12972	3.099	0	0.06973	0
FBgn0001138	grn	2.29763	0.11046	13.6948	54.6477	25.678	21.0066	13.1861	10.6089	2.44379	16.8252	8.86065	8.17095
FBgn0001139	gro	84.4111	69.109	33.8065	111.107	111.71	93.0949	134.836	73.6077	152.215	44.6856	69.3481	87.5151
FBgn0001142	Gs1	247.865	145.401	136.216	242.108	241.955	282.402	222.436	276.019	288.877	220.963	159.394	213.068
FBgn0001145	Gs2	3363.94	2370.7	2477.72	4338.39	2300.47	1833	2285.63	3518.64	3315.41	1540.04	2275.45	2160.12
FBgn0001147	gsb-n	3.49403	0	0	0	3.38573	0	0.119313	0	0	0	0.063156	0
FBgn0001148	gsb	0.389186	0.060426	0	0.145133	7.8266	0	0	0	0	1.93832	0	0
FBgn0001149	GstD1	482.634	1747.76	817.153	291.267	400.829	989.347	625.719	768.26	477.448	1008.83	962.054	500.538
FBgn0001150	gt	6.27937	0	25.5245	5.38865	8.4634	7.42321	0.317153	16.092	1.8529	0.525624	5.35494	39.1817
FBgn0001168	h	112.361	15.4506	77.8526	17.1853	49.9535	43.7532	147.455	8.86261	44.4956	145.171	82.2336	151.601
FBgn0001169	H	28.1098	159.503	47.3511	49.5148	14.22	50.6788	38.4885	145.288	22.1979	69.4703	55.6801	58.7136
FBgn0001170	H2.0	0.077646	0	0.937613	0	0.292364	0	0	0	0.150518	0.060338	0.070794	0
FBgn0001174	halo	0	0	0	0	0	0	0.117822	0.247615	0.501596	0	0.273633	0.11608
FBgn0001179	hay	32.7833	0.10695	16.4998	34.3838	23.4191	2.07275	0.408237	42.1418	34.5234	41.5726	32.9045	0.055041
FBgn0001180	hb	0.602851	0.05443	13.146	29.6544	3.28695	10.5338	0.475414	0	0.833893	2.21645	0	0.167731
FBgn0001185	her	60.78	0.054223	63.9245	26.0412	15.1498	30.9092	15.5818	85.3458	0.937661	10.3655	55.5728	1.7878
FBgn0001186	Hex-A	704.805	1348.59	1309.6	530.022	335.523	637.683	503.279	442.108	460.568	1371.53	965.847	1244.79
FBgn0001187	Hex-C	12.3656	0.126172	0.131761	0.150373	50.408	17.1495	0.882831	2.94699	39.0932	17.4767	11.493	4.83564
FBgn0001189	hfw	0.14499	105.011	48.2759	11.8225	38.2449	27.8701	1.10273	3.99203	23.9489	16.6548	19.4503	32.9262
FBgn0001197	His2Av	160.747	214.856	102.742	192.677	116.264	101.156	149.561	169.442	85.5356	144.515	150.872	94.8953
FBgn0001202	hook	167.555	286.586	242.054	167.863	104.538	212.341	204.669	173.061	95.735	140.766	170.942	254.99
FBgn0001206	Hmr	22.9392	0.057624	14.2953	0	11.0619	0.053645	0.499672	2.1911	1.60272	35.5687	2.94827	0.17784
FBgn0001208	Hn	14.2682	88.7035	54.5356	37.5343	117.424	33.7315	35.139	17.8453	79.1435	28.1806	25.2622	0
FBgn0001215	Hrb98DE	178.418	242.738	383.967	324.475	279.895	340.375	387.366	285.185	251.86	271.438	270.346	400.053
FBgn0001216	Hsc70-1	0.144122	0	0	0.134102	6.12163	4.27739	0.756293	0	28.8987	5.46916	5.73251	0
FBgn0001217	Hsc70-2	6.42933	0.4419	26.2423	0	14.1257	29.5663	95.4704	21.3521	16.9786	53.4429	14.3987	52.6402
FBgn0001218	Hsc70-3	310.754	399.317	376.86	244.071	316.421	460.202	477.633	325.668	258.916	339.148	402.391	492.043
FBgn0001220	Hsc70-5	74.0439	74.2712	164.171	162.948	166.999	193.076	127.662	145.452	214.951	271.783	237.091	171.268
FBgn0001222	Hsf	12.4277	246.212	157.726	93.6594	116.415	158.535	98.6521	132.174	60.4453	118.497	102.113	175.387
FBgn0001223	Hsp22	0	0	0	0	0	0	0	0	0	0	0	0
FBgn0001224	Hsp23	17.032	76.5376	17.6427	39.8631	39.9044	0.274229	117.156	49.8154	33.2445	171.912	496.15	17.8617
FBgn0001225	Hsp26	0.582402	118.557	45.9802	71.5178	13.3803	51.5467	30.3902	137.75	171.867	167.34	1736.93	185.379
FBgn0001226	Hsp27	10.66	19.1758	13.9954	15.4368	2.6442	5.15117	21.2103	49.3889	47.8208	10.7769	569.01	50.1094
FBgn0001227	Hsp67Ba	27.5285	0	10.6725	3.71546	8.88671	4.21427	13.2524	3.09019	11.217	4.13934	15.698	9.19153
FBgn0001228	CG4456	0	0	0	1.57034	0.120016	0	0	0	0.144784	0	0	0
FBgn0001229	Hsp67Bc	103.036	53.0094	41.8827	74.9792	52.0226	89.1611	75.7078	34.1543	85.0273	66.6323	136.522	80.4947
FBgn0001230	Hsp68	2.767	3.89873	57.5538	1.08358	26.5718	0.277165	8.05787	2.39934	42.1824	17.1958	757.599	24.6286
FBgn0001233	Hsp83	1065.87	2294.19	551.85	789.833	596.581	1296.11	344.376	1419.46	1009.92	2240.07	2280.04	1844.22
FBgn0001235	hth	820.007	501.332	363.105	494.039	633.333	675.253	833.44	396.783	497.612	591.683	1048.13	574.666
FBgn0001247	Ide	145.403	123.138	165.597	109.757	147.349	87.8859	89.9053	58.3138	154.22	87.9065	226.827	132.77
FBgn0001248	Idh	223.225	242.519	318.097	224.727	211.917	301.535	192.993	312.444	265.983	234.493	231.8	267.509
FBgn0001250	if	73.6443	0	68.3387	27.1081	29.5051	29.6645	9.40498	35.874	24.461	58.2151	44.5508	7.31896
FBgn0001253	ImpE1	27.3309	0.196907	19.3384	0.086672	17.0097	2.72896	14.2671	13.7557	22.1601	29.6481	2.56444	1.02138
FBgn0001254	ImpE2	0.192514	0	0	0	0.373301	0.122967	0	0	0.523412	0	0	0.061629
FBgn0001255	ImpE3	0.092871	0	0	0.173972	0.639078	15.4774	0	0	0.396097	0.462268	0	0.077378
FBgn0001256	ImpL1	0.174691	0	0	0	0.278483	0	0	0	0	0	0.082998	0
FBgn0001257	ImpL2	100.724	524.005	99.2254	79.4964	72.0553	46.687	50.7368	42.461	17.7231	115.769	107.1	81.938
FBgn0001258	Ldh	16.8434	0	0	0	2.38494	0	0	15.7055	5.03937	3.5426	3.31341	2.177
FBgn0001259	in	9.28627	0.053122	0.31639	0.135236	0.976858	0.103915	6.8497	0.353337	0.334211	0	0.118881	0
FBgn0001263	inaD	0	43.809	30.9674	22.1084	122.979	32.9949	98.2328	29.5582	51.2383	93.8469	18.8513	33.7629
FBgn0001269	inv	0.518	0	0.18047	0	1.19899	0	4.87777	3.14076	1.40802	0	0.198014	18.1441
FBgn0001276	ix	29.7477	94.5551	54.28	31.3868	21.7207	25.4953	54.4395	3.45225	24.5257	17.5607	10.3111	7.87161
FBgn0001280	janA	37.0093	83.5648	25.5705	40.554	21.771	8.13963	75.2261	41.6896	32.024	47.8525	56.7668	38.0363
FBgn0001281	janB	0.071749	0	0	0	0	0	0	0	0	0	0	0
FBgn0001285	Jon44E	5.4162	0	0	0	1.32422	0.068111	0.279939	0	0.753536	0	0	0.067498
FBgn0001291	Jra	33.5542	62.7705	33.0651	49.0507	26.9007	9.77098	25.0136	62.1809	35.1017	63.4323	44.4269	33.195
FBgn0001296	kar	29.8285	195.849	121.548	38.8116	93.8165	28.1703	74.4226	25.1938	39.4224	117.698	105.569	159.085
FBgn0001297	kay	243.133	345.863	117.447	105.579	113.349	150.799	52.6491	147.555	359.879	167.69	246.087	121.314
FBgn0001301	kel	74.2851	101.372	88.8496	79.6007	98.7535	99.0814	69.2752	9.82932	159.747	81.7364	35.5632	33.7164
FBgn0001308	Khc	129.229	72.6219	189.537	106.455	95.8352	59.0778	227.4	120.01	96.0751	94.069	104.685	152.359
FBgn0001311	kkv	0.468696	7.94785	0.355005	0	5.43071	0.05705	0.267132	0.106985	4.76577	0.852042	0.455685	0
FBgn0001313	kl-2	1.06572	0.092291	7.30464	0.109466	1.48012	0.421357	10.505	0	0.851282	0.301177	0.090488	0.10153
FBgn0001316	klar	136.426	9.53264	153.026	131.959	138.386	57.9565	68.7964	111.08	152.715	158.358	105.774	120.787
FBgn0001319	kn	0.625156	59.5548	18.9891	23.0924	27.1441	21.6743	0.306358	35.243	9.11298	29.8059	73.8182	39.9617
FBgn0001320	kni	0.619483	0.055	0.055996	0	4.14481	0.055558	0.896605	0.054667	6.78559	0.802972	0.190032	0
FBgn0001321	knk	0.072049	0	0	0	9.18868	0	0	0.05175	11.9883	0.101628	0.060514	0.054941
FBgn0001323	knrl	4.01227	0.054647	2.44412	10.8891	2.30761	0.207922	7.93232	6.73678	0.55999	0	0.893291	8.19572
FBgn0001324	kto	33.1056	0.221598	4.64628	2.10438	39.804	0.329689	17.2379	14.7929	3.50671	22.8134	20.6895	0.155269
FBgn0001325	Kr	2.03452	0.169269	18.4116	0.29656	45.6299	0.158732	22.5142	37.2825	0.841621	11.491	18.4855	0
FBgn0001330	kz	36.5303	0.054702	18.7143	27.7949	33.9732	24.5461	54.2034	0.149738	6.61166	12.8235	0	1.29241
FBgn0001341	Mybbp1A	0.63464	0.05402	18.3194	0	20.1361	0.155245	0.413106	28.6062	3.16878	14.7075	13.2779	23.194
FBgn0001404	egh	115.584	304.041	267.093	226.903	220.674	167.559	271.164	171.548	263.845	118.357	201.676	118.95
FBgn0001491	l(1)10Bb	28.1019	72.1317	59.7779	34.99	97.5534	19.25	0.438442	55.8161	29.8116	20.4627	21.1171	43.6631
FBgn0001565	Hlc	25.9669	35.6995	79.1213	79.7713	63.0687	71.8511	42.9228	25.5681	0.687551	36.8787	72.8183	53.6395
FBgn0001612	Grip91	23.6722	0.268851	35.8257	37.2377	27.5578	21.1409	0.23504	13.6603	20.4079	43.6732	22.1408	31.3728
FBgn0001624	dlg1	379.659	536.955	385.884	393.1	676.079	477.946	427.054	465.237	577.943	536.626	468.008	540.211
FBgn0001941	ifc	92.4874	43.6774	135.15	41.5873	59.4852	105.994	40.1002	123.988	29.1713	61.103	105.165	128.648
FBgn0001942	eIF4A	1255.1	1362.44	1347.01	1582.01	942.706	1384.62	1306.72	1194.79	1376.53	1271.41	1443.09	1015.42
FBgn0001961	Arpc1	69.1395	295.229	140.741	188.878	54.4023	133.792	110.267	96.9136	50.5758	55.4232	128.326	104.684
FBgn0001965	Sos	42.1395	142.387	9.2434	81.6648	81.8871	93.6576	139.897	32.9389	40.0377	48.697	119.091	86.7311
FBgn0001967	NimC3	0.376677	0	0	0	0	0.093887	0	0	0	0	0.638317	0
FBgn0001970	Pgant35A	1.79161	0	0.169281	0.068022	1.91628	1.90432	3.42516	4.30251	1.3371	0.269977	2.36214	1.48362
FBgn0001977	CIAPIN1	7.67504	0.162915	24.5458	12.3898	18.2923	19.9081	0	46.854	9.15924	4.61838	12.5704	1.00724
FBgn0001978	stc	42.8523	64.5651	30.617	57.212	18.2452	27.7471	61.9043	67.8326	21.1338	32.755	29.9303	27.2186
FBgn0001983	wor	0.072852	0	0.167831	0.135517	0.47816	0	0.238943	10.9214	0.036089	0.053475	0.379702	0
FBgn0001986	Mtr4	1.59669	2.15201	33.0409	1.87751	25.7707	25.072	0.176373	17.9962	18.1465	12.6394	15.6308	0.276322
FBgn0001987	Gli	1.88532	8.66797	0.163431	0	4.40414	0	0.923433	0.101083	58.2833	3.05389	6.80516	0
FBgn0001989	ND-B17	224.103	140.64	83.8142	152.823	126.949	185.715	153.896	120.554	140.061	143.997	182.867	128.7
FBgn0001990	wek	28.8769	1.06794	1.66961	0	9.80048	12.2986	7.80334	0.395172	7.04527	12.0367	2.80185	2.90074
FBgn0001991	Ca-alpha1D	208.604	186.448	274.537	360.028	328.032	398.886	428.761	420.707	428.076	342.988	153.573	434.966
FBgn0001992	Cyp303a1	0.180262	0	0.053244	0.067108	0.240713	0.578408	0.116201	0.564179	4.92973	0.151178	0.060101	0
FBgn0001994	crp	81.331	244.325	166.332	259.069	128.521	306.707	357.821	237.856	223.582	258.316	268.997	339.251
FBgn0001995	mRpL4	72.1848	0.078106	55.6516	66.0735	86.6481	16.2167	67.7115	110.213	88.5684	79.2089	81.3437	53.7803
FBgn0002021	l(2)37Bb	37.8097	47.075	17.409	19.4481	24.7623	139.875	62.1028	48.0256	39.4055	77.168	56.4202	36.3612
FBgn0002022	Catsup	20.0949	0.059725	87.3995	119.2	43.0333	75.5835	133.178	74.0531	1.12311	50.6949	14.02	39.103
FBgn0002023	Lim3	32.0734	39.3658	47.1037	22.146	15.9559	105.611	7.12169	36.0882	25.0823	30.8427	10.188	41.3175
FBgn0002031	l(2)37Cc	124.195	132.519	67.1625	53.5553	73.2573	29.0309	12.251	168.937	50.0775	111.775	54.4114	106.722
FBgn0002036	CG10561	29.9713	1.6258	25.5372	77.6577	36.4703	59.0621	53.7036	168.397	57.7971	55.5681	71.8304	50.6261
FBgn0002044	swm	45.4333	44.2473	52.3113	106.632	100.39	38.0498	66.7091	103.856	80.7555	93.283	72.3715	106.879
FBgn0002069	AspRS	0	21.4536	27.2022	42.1143	7.72279	6.12392	67.1865	34.4437	14.2471	32.8358	10.1298	18.8439
FBgn0002121	l(2)gl	2.08006	6.15498	117.669	33.4996	26.3573	29.0311	19.1879	54.3588	67.8627	58.993	45.54	51.8459
FBgn0002174	CG5504	10.8586	34.0605	86.1099	48.1513	39.2402	76.2685	76.3448	51.9049	39.9862	60.7589	81.7786	112.833
FBgn0002183	dre4	14.6052	49.883	57.8749	70.8768	2.6046	12.8871	62.5825	51.8301	32.501	31.4824	37.1125	21.0951
FBgn0002283	l(3)73Ah	69.2762	17.0831	67.861	75.9178	30.2246	32.399	58.4404	29.5033	57.761	77.6849	66.0065	16.3609
FBgn0002284	Prosbeta6	17.9753	206.311	58.4614	147.767	100.895	101.292	128.114	90.5684	36.2924	97.2684	62.1886	63.2465
FBgn0002306	sas	2.24117	0.130963	0.369898	0.605407	43.9336	0.710495	0.967907	0	41.2368	9.73715	0.336817	7.60688
FBgn0002354	l(3)87Df	0	21.6032	36.4197	52.8706	78.6473	98.9193	28.6772	153.809	70.151	123.647	48.9282	67.3959
FBgn0002413	dco	90.5377	3.88689	130.234	133.604	202.867	102.451	54.7734	140.565	107.932	110.261	118.27	96.6498
FBgn0002431	hyd	56.8076	0.801817	71.8512	122.456	125.092	76.2365	228.153	127.208	158.553	123.656	76.6966	157.218
FBgn0002440	l(3)mbn	0.435044	0	0	0	0.357993	0	0	0.053816	0	0	0.062495	0
FBgn0002441	l(3)mbt	34.5751	19.5194	42.4663	36.7498	35.9618	5.14426	48.6257	36.7886	79.2102	7.90236	49.386	5.34954
FBgn0002466	sti	2.09169	0.258593	0.304633	0.341883	0.791852	0.058578	4.31377	0.218667	19.783	0.108996	0.400241	0.066982
FBgn0002521	pho	131.931	22.1183	100.413	25.8369	94.8744	67.6181	15.4018	41.8022	59.9394	116.962	97.2053	170.639
FBgn0002522	lab	7.61383	0	1.74077	0.067577	11.5481	0.103966	0.116083	0.101027	0.259652	0.248497	0.356803	0
FBgn0002524	lace	98.3154	57.9991	97.4102	65.6259	26.7096	29.3737	28.6652	33.1241	40.3185	25.8555	41.9366	67.0024
FBgn0002525	Lam	31.5382	106.485	116.038	53.1238	54.9646	67.7453	37.8034	63.3968	118.316	59.3915	58.5597	59.5299
FBgn0002526	LanA	17.5222	590.055	126.869	233.348	130.834	74.3904	187.673	85.5886	72.9994	85.7951	179.603	24.3288
FBgn0002531	Lcp1	0	0.075672	0	5.6502	4.53551	0	0.2426	22.5796	3.96969	1.09827	22.321	3.14671
FBgn0002533	Lcp2	0.306296	0	0	0	0.053806	0	0	0	0.096113	0	0	0
FBgn0002534	Lcp3	0	0	0	0	0.187802	0	0	0	0	0	0	0
FBgn0002535	Lcp4	0	0	0	0	0.474364	0	0	0	0.686886	0	0	0
FBgn0002542	lds	0.037048	0	0.052663	0.069347	1.22287	0.05168	0.352197	0.149597	11.3173	0.786962	0.295934	0.496571
FBgn0002543	robo2	39.5732	0	16.8526	28.7337	15.2343	30.5458	4.48537	9.4697	19.7259	44.6417	21.9852	2.70931
FBgn0002552	lin	9.02082	0.107914	0.105529	0.558894	20.0058	64.6121	42.3272	0.099676	16.9758	11.7058	23.5833	38.6306
FBgn0002561	l(1)sc	0.231838	0	0.236611	0.086856	0.24546	0	0	0	0	0.153808	0.268096	0
FBgn0002562	Lsp1alpha	1.08078	0	0.268782	0.13405	0.518609	0	1.16651	0.155932	7.54211	0	0.182168	32.2032
FBgn0002563	Lsp1beta	25.9477	0	13.2304	0.201218	9.29326	0.263513	17.4416	55.344	37.2139	0.202102	0.843215	0
FBgn0002564	Lsp1gamma	0.03607	0	0.054276	0	0.517295	0	0.117232	0	9.86324	0.051628	2.69895	0
FBgn0002565	Lsp2	2.09298	0	0	0.06712	22.7146	6.03145	0.117371	2.63862	4.15277	0.828143	0.061475	0
FBgn0002566	lt	43.4381	99.4203	115.981	54.54	79.5089	55.4172	87.5852	125.855	31.2631	58.0456	74.0404	97.792
FBgn0002567	Rab32	7.76908	11.4263	36.9515	81.8762	142.173	20.0601	29.3081	68.1952	145.64	75.054	0.35911	21.1531
FBgn0002569	Mal-A2	0.110751	0	0	0.274809	6.22459	0	0.182821	0.16926	0.689895	0.055183	0.521002	0.347938
FBgn0002570	Mal-A1	0	0.174428	0.299913	20.6316	5.72139	0	0.062897	0.236465	0.553172	13.6253	13.6512	0.240348
FBgn0002571	Mal-A3	0	0	0	0	3.0348	0.06013	0.31626	0	0.70294	0.05818	8.89295	0
FBgn0002573	sens	0.938751	0	0	0	3.38054	0	0	2.27602	0.75798	0	0	0.055574
FBgn0002576	lz	1.91892	0	0	0.690207	5.2807	2.94502	0.292741	0.049906	0.306928	6.34766	4.61487	0.220114
FBgn0002577	m	0.147145	0.106916	0	0	0.291908	2.42853	0	0	2.06035	0.246193	0.118325	0.439368
FBgn0002578	Kaz-m1	16.6033	0.178888	20.7591	22.905	0.165983	0	0	0	10.5099	9.77332	22.3901	0
FBgn0002579	RpL36	598.946	711.774	467.607	495.423	519.436	551.24	479.749	489.369	572.024	468.423	616.322	512.194
FBgn0002590	RpS5a	226.359	529.494	351.72	273.718	215.514	228.016	322.641	213.969	317.384	321.422	277.862	165.965
FBgn0002592	E(spl)m2-BFM	0.150245	0	0.086429	4.50913	0.052828	0	0	0	0.613649	0.168988	5.4842	0.084243
FBgn0002593	RpLP1	458.23	892.405	455.178	859.571	434.902	456.359	630.111	540.154	485.382	510.933	515.658	443.459
FBgn0002609	E(spl)m3-HLH	0.255443	0	18.3672	0	0.816022	0	0.072342	0.141721	0.651051	13.4332	0	0.069931
FBgn0002622	RpS3	199.214	362.566	162.163	154.764	246.44	205.281	305.298	146.729	297.464	201.077	209.388	147.808
FBgn0002626	RpL32	248.774	364.122	310.23	389.856	312.236	306.959	257.07	227.124	381.06	261.725	211.006	350.027
FBgn0002629	E(spl)m4-BFM	0.116194	0.094951	0.102359	0	0.121959	0	0.201843	0	0.488729	0	0	0
FBgn0002631	E(spl)m5-HLH	0.157928	0	0.183124	7.11455	4.04579	0.091559	1.00128	0	0.69249	0	0	0
FBgn0002632	E(spl)m6-BFM	0.091007	0	0.15417	0	0.578753	0	0.077866	0.077411	0.086404	0.075108	13.1012	0.226804
FBgn0002633	E(spl)m7-HLH	0.147982	0.079614	0.084906	0	0.156197	0	0	0	0.09308	0	0	0.082832
FBgn0002638	Rcc1	61.3492	106.49	51.7493	29.3512	32.6469	12.9706	27.0552	130.856	10.1332	17.094	0.186544	32.1576
FBgn0002641	mal	64.8013	0	0	0	0.246592	18.9499	0.290801	0.200777	1.20136	9.29229	0	29.8561
FBgn0002643	mam	58.047	20.8363	45.8731	72.1082	119.604	67.1775	44.2312	37.967	108.419	64.4653	49.9491	61.6038
FBgn0002645	Map205	196.545	104.652	168.089	60.3321	186.766	84.888	78.9616	62.0743	132.661	86.8846	79.3205	75.9607
FBgn0002673	twe	34.5132	2.65675	14.4968	0.336439	26.9991	18.8807	4.07226	65.256	5.15717	12.301	23.0959	15.8096
FBgn0002707	mei-9	7.54662	4.63081	0.052716	0	0.84783	0.155113	0.176516	35.2906	23.1935	1.42623	0.296102	2.93151
FBgn0002709	mei-218	0.397078	0	0	0.086976	1.12696	0	1.11131	0.221574	0.10017	0	0.135372	0
FBgn0002715	mei-S332	0.385361	0.059656	0	17.167	9.62979	0	2.51253	0.061112	11.3357	0.238508	0.210019	0
FBgn0002716	mei-W68	0.435427	0	0.221595	0	0.477441	0.054928	0.059349	4.15607	0.685145	0	0.062652	0
FBgn0002719	Men	376.166	585.55	502.563	319.304	608.67	874.446	491.312	574.474	304.39	576.272	411.019	503.224
FBgn0002723	Met	72.3892	135.362	85.1931	18.0067	60.5527	113.251	7.43522	78.6731	116.905	74.6329	71.6397	48.1389
FBgn0002732	E(spl)malpha-BFM	0.819457	0	0	0	11.4242	0.111981	0	0	0.234805	0.330395	0	0
FBgn0002733	E(spl)mbeta-HLH	0.148335	0	20.5197	14.8363	6.00121	0.595892	2.29956	26.8164	21.4561	1.99691	0	0
FBgn0002734	E(spl)mdelta-HLH	0	0	0.166262	0	0.255915	0	0	0	0.320401	0	0	0.081188
FBgn0002735	E(spl)mgamma-HLH	0.206381	0	0	0	0.97847	0	0.089113	10.1397	0.194153	3.32662	0	0
FBgn0002736	mago	41.8411	24.6713	59.4952	31.5222	41.0264	79.1753	14.1024	32.3939	6.13688	47.891	57.9724	32.6451
FBgn0002772	Mlc1	68.1713	0.06473	15.2557	0	40.9564	15.2229	14.1966	23.1001	243.263	72.7706	23.3511	0.06709
FBgn0002773	Mlc2	63.612	0	28.1343	49.435	65.542	23.9915	20.2007	59.3836	452.121	66.0704	66.2747	9.96713
FBgn0002774	mle	40.8574	140.072	52.1529	38.0381	159.572	189.151	64.0431	158.75	96.6211	218.157	125.205	152.691
FBgn0002775	msl-3	25.8213	1.30469	0.349371	0.345789	22.225	0.231527	8.66851	0.400286	17.3493	37.2325	6.5911	0.175713
FBgn0002778	mnd	159.291	4.72284	4.97477	13.4778	63.1557	152.445	60.4278	134.093	76.9688	39.2143	89.0844	11.8251
FBgn0002780	mod	47.6342	0.273124	90.5516	26.2695	40.4707	44.9509	56.0227	72.9479	95.4941	85.9803	93.5011	74.4931
FBgn0002781	mod(mdg4)	50.2413	104.229	212.31	125.735	184.92	283.613	215.863	162.894	177.784	185.139	188.688	338.905
FBgn0002783	mor	32.8575	55.5902	28.82	62.775	53.129	42.5524	51.9047	53.8966	91.3479	90.2015	24.6447	79.5435
FBgn0002787	Rpn8	54.7418	55.3698	15.0846	88.0814	36.6902	44.6693	106.05	62.9515	49.0573	66.9325	69.674	42.099
FBgn0002789	Mp20	32.6867	0.08145	0.434994	0	18.6429	0.173975	43.6899	64.0022	1164.16	25.7748	15.7724	47.2172
FBgn0002791	mr	16.1114	0.321871	0.10807	19.0416	14.0591	33.2559	102.917	35.4286	10.528	11.3484	0.122109	35.3481
FBgn0002838	ms(3)K81	0.182396	0.09961	0	0	0.95615	0	0.31737	0.109851	3.00553	0	0	0.311835
FBgn0002842	sa	0	0	0	0	0.317154	0	0	0	0	0.169114	0.392013	0
FBgn0002855	Acp26Aa	8.50863	0	0	0	0.316777	0.086354	0.949106	0	0.802	0	0	0.084185
FBgn0002856	Acp26Ab	0	0	0	0	0.164984	0	0	0	0	0	0	0
FBgn0002862	Mst87F	0.602516	0	19.4992	12.4647	0	0.956321	0	0.735739	0.06219	0	0	0
FBgn0002863	Acp95EF	0	0	0	0	0	0	0	0	0	0	0	0
FBgn0002865	Mst98Ca	0.550836	0.067037	0.070482	0.079208	0.090275	0	0	0	8.99549	0	0	3.12905
FBgn0002868	MtnA	663.994	1124.02	1063.76	717.086	684.637	693.029	1052.3	471.406	742.577	1152.44	981.257	560.257
FBgn0002869	MtnB	0.351593	0	0.252305	0	0.147044	3.40248	0	5.31405	0.521596	0	0	0
FBgn0002872	mu2	0.728873	0.165969	0	0.072347	0.443841	0.836838	5.60792	9.81345	23.0344	14.1127	19.9544	28.3063
FBgn0002873	mud	1.06749	0.079344	1.79603	0.100669	1.58053	0.353732	0.630196	0.128217	1.60242	0.128848	0	6.06996
FBgn0002878	mus101	0.605471	0.876038	9.1493	16.1211	13.241	0.595606	1.6423	14.5223	1.41023	17.1591	1.85918	0.060116
FBgn0002887	mus201	15.9389	0.054773	0	0	19.0546	4.05881	7.29135	17.5744	37.1903	15.6411	3.87513	21.2122
FBgn0002891	PolZ1	1.35322	0.204961	0.449186	0.359199	2.32088	0.061407	0.285291	17.3985	6.56334	0.284053	31.6109	0.355737
FBgn0002899	mus301	0.587425	0	0	0	0.374119	0.051681	0.233464	0	0.418229	3.1038	0.118338	0
FBgn0002901	mus304	0.036066	0	0.159509	0.067141	11.1269	0	0.116153	0.051184	0.256001	0.050297	13.3221	0.164155
FBgn0002905	PolQ	0.754383	0.066496	0.50032	0.175393	16.6558	0.239937	1.67833	0.167262	7.62513	4.95257	11.1795	0.069066
FBgn0002906	Blm	11.6967	0.232471	0.111139	0.383589	5.44599	22.3936	1.63561	0.255907	5.95653	0.050771	0.494157	10.5863
FBgn0002909	mus312	0	0	0	0	0	0	0	0	0	0	0	0
FBgn0002914	Myb	0.108425	0.318748	0.15879	0.269269	0.363508	0.156635	0.406189	0	0.772958	0.449748	0.059706	0
FBgn0002917	na	114.887	36.0001	94.0123	86.9254	67.1166	16.9254	162.584	98.1816	67.3773	109.868	93.9738	76.9189
FBgn0002921	Atpalpha	8511.02	7374.38	7376.87	7407.52	9100	7850.89	7785.68	7278.46	8219.86	7693.5	6191.3	7851.31
FBgn0002922	nau	0.079798	0	0.06502	0	0.342099	0	0	0.064566	0.153905	0	0	0
FBgn0002924	ncd	8.43122	0.053311	0	0	8.20278	25.6609	0	43.4072	20.9662	9.01263	11.5843	0
FBgn0002926	ndl	8.49104	0.533269	0.859403	0.19573	6.0651	0.135852	0.076803	0	1.1738	0.062133	3.34775	0
FBgn0002930	nec	73.5512	269.971	272.454	101.993	38.0197	143.374	26.4411	37.0768	79.2981	254.488	167.177	188.96
FBgn0002931	net	28.2982	0	2.12502	5.62298	1.39453	0	0.238879	3.65695	10.6458	0	2.34055	1.01975
FBgn0002932	neur	2.02051	58.2647	21.72	41.0883	19.9298	0.684853	0.18291	18.4601	5.41393	7.91663	0.241405	45.0257
FBgn0002933	ng1	7.13218	0	0	0	0	0	0.804652	0	0	0	0	0
FBgn0002936	ninaA	0	0	0	0	0	0	0	0	0	0	0	0
FBgn0002937	ninaB	106.408	0.165895	77.5424	144.915	48.6586	45.9557	119.952	179.316	96.9472	73.6021	33.1781	94.3371
FBgn0002938	ninaC	12.229	0	54.8391	67.355	232.193	24.0859	68.5798	60.1357	137.336	164.89	104.566	58.7978
FBgn0002939	ninaD	0	65.4897	34.7948	52.828	0.369403	16.6845	0.12667	31.937	16.4391	17.0187	0.205564	0
FBgn0002940	ninaE	174.591	205.45	1136.32	311.192	4118.7	1135.43	2396.07	414.588	2293.47	1691.84	958.621	83.3623
FBgn0002941	slou	1.54905	0	10.4512	0	0.679077	0	8.62046	0	0.108967	3.15149	0.181591	0
FBgn0002945	nkd	3.43528	0.474573	92.1627	23.9284	43.2958	60.6166	110.823	71.1232	38.2262	6.27114	42.4067	28.0489
FBgn0002948	nod	13.2153	0.053961	0.272655	0.067159	0.517016	0.864052	0.117544	0.052943	0.288745	0.103836	16.4578	23.6776
FBgn0002962	nos	0.108644	0	0.110179	0	0.278376	0	5.55887	36.6167	0.540884	0.315249	0	0
FBgn0002973	numb	65.0775	37.169	55.8497	40.5111	77.6939	63.7942	32.5068	1.85121	109.814	38.8364	56.6656	82.9303
FBgn0002985	odd	0.54326	0.163055	7.87956	0	0.7556	0	0.23658	18.8227	0.793292	0.21022	0.249228	0
FBgn0002989	okr	0.036104	0.159444	0.053028	0.06723	12.9723	22.502	0.058041	0.050975	0.660559	0	0	0.05466
FBgn0003002	opa	14.4242	0.159363	37.7251	18.2487	21.3384	0.104375	0.232102	0.355532	5.85639	2.44724	30.8549	8.95812
FBgn0003008	or	0.385224	56.1095	9.24589	0	15.4465	36.6938	41.2965	58.1847	19.2395	24.4493	61.2227	70.8984
FBgn0003009	ord	0.416525	0.109331	0.372006	0.21361	1.35047	0.103977	0.357957	0	0.360208	0	0.059562	0.056154
FBgn0003011	ort	0.65823	14.5532	21.6178	51.5677	106.321	29.2459	123.811	20.4162	0.325257	67.6243	46.9375	143.945
FBgn0003015	osk	0	0.053154	0	0	0.040269	0	0	0.051004	0	0	0	0
FBgn0003016	osp	123.379	0.20655	53.9821	15.2765	32.2402	58.7352	1.5778	1.02931	12.4819	12.9739	3.15245	58.9122
FBgn0003023	otu	1.1044	0	0.052597	0	1.29426	0	1.69534	25.2702	0	0	0	0
FBgn0003028	ovo	4.59219	0.359363	20.7734	9.1768	24.9375	0	3.25169	21.1526	5.91281	0.177461	0.290053	0.677467
FBgn0003034	SP	0	0	0	0	0	0	0	0	0	0	0	0
FBgn0003041	pbl	93.8515	143.596	106.255	43.457	36.5598	3.44168	0.402822	11.982	24.7143	135.637	56.0713	27.5594
FBgn0003042	Pc	55.084	1.77929	51.8508	19.4707	17.461	66.3907	31.3037	47.7353	46.3898	80.0459	73.5054	38.9289
FBgn0003044	Pcl	60.7675	0.281578	52.8792	78.852	31.0403	114.046	121.756	64.4222	67.1026	51.3615	98.0722	33.8634
FBgn0003046	Pcp	0.784939	0	0	0	0.253258	0	17.6462	0.108978	0	0.419758	0	0.103184
FBgn0003048	pcx	1.86787	0.540055	104.605	47.1991	124.357	66.3704	98.1829	0.796591	27.1753	28.3665	4.67889	113.133
FBgn0003053	peb	7.80661	23.0062	5.34664	2.06571	25.9148	6.38322	0.666675	3.31766	2.53265	10.8556	14.7613	2.5692
FBgn0003057	CG10598	0	0	1.97394	0.071726	0.2073	0	0.128629	0.121942	0.149487	0	0.139716	0
FBgn0003060	CG9757	0.053852	0	0	0	0.113301	0	0	0	0.101068	0	0	0
FBgn0003062	Fib	1.48352	0	0	0.237706	3.79271	13.0943	5.97467	3.7329	1.74289	12.6689	0	0.069562
FBgn0003065	CG2150	0	0	0.075715	0.335778	4.04377	0	0.153265	0	7.97222	0.663557	0.428938	0.148677
FBgn0003067	Pepck1	0	0	0	0	0	0	0	0	0	0	0	0
FBgn0003068	per	57.8132	17.5813	72.6904	57.9573	0.876525	39.3633	54.4364	19.4462	29.5088	37.1801	30.4618	50.3719
FBgn0003071	Pfk	211.688	288.757	360.045	466.178	324.934	390.587	252.531	506.501	387.818	421.173	348.053	317.23
FBgn0003074	Pgi	282.616	575.589	565.67	484.841	348.26	514.186	371.102	307.523	290.892	539.34	597.023	479.26
FBgn0003076	Pgm1	172.364	86.7035	98.5362	213.266	167.944	128.066	106.922	165.946	128.934	48.3559	108.657	44.9763
FBgn0003079	Raf	40.7839	141.985	35.661	48.9927	94.4853	101.423	114.024	57.65	47.9634	48.9992	52.378	136.161
FBgn0003082	phr	22.2198	15.4317	17.3553	23.7928	18.9995	19.5099	12.7894	23.2215	21.5786	14.5382	22.2821	8.25982
FBgn0003086	Pig1	0	0	0	0.116768	2.53842	0	0	0	0.231509	0	0.499591	0
FBgn0003087	pim	0.049445	0	0.085144	0	0.574029	0	0	23.7222	0.139931	0.416024	8.77929	0
FBgn0003089	pip	2.7033	0	0.417203	6.81394	2.53068	2.2709	5.81211	0.97913	1.07493	1.48097	10.2671	0.188559
FBgn0003090	pk	0.541238	0	4.55532	0.448936	7.68004	1.16657	0.998402	2.89941	5.89072	0.284017	0.974662	0
FBgn0003091	Pkc53E	375.055	89.153	120.158	427	307.269	118.97	252.941	189.495	258.443	203.509	234.914	188.349
FBgn0003093	Pkc98E	471.101	630.86	458.577	447.751	593.655	296.204	388.895	476.73	361.413	325.943	434.649	496.508
FBgn0003114	plu	0.405105	0	0.603671	0	0.07064	0	0.94258	0	0	0	0.136816	0
FBgn0003116	pn	17.7847	0.121183	25.4881	26.3997	16.1008	61.2657	0.196113	37.9535	37.3896	22.5474	34.8554	18.1193
FBgn0003117	pnr	0.038993	0.4498	0.270855	14.5437	23.7519	1.84785	21.4673	18.7896	1.17228	23.4911	16.2086	57.3281
FBgn0003118	pnt	46.1948	4.92782	18.2054	31.5398	32.286	46.6254	84.8216	18.8436	72.1482	19.2246	49.2069	54.6307
FBgn0003124	polo	0.217128	0.31868	0	0.067423	1.05313	0.104205	0	0.050677	0.36929	0.847339	0	0.109218
FBgn0003129	Poxm	0.036039	0	0.269944	0.134084	0.79673	0.053415	0.116899	0.104547	0.506662	0.051296	0.304999	0
FBgn0003130	Poxn	0.144401	0	0	19.4052	0.517052	0.053954	19.2679	0.158663	0.072197	17.0639	0.246344	0.055548
FBgn0003132	Pp1-13C	1.64915	0.05745	0.118263	0.139581	0.81194	0	0	0.232727	0.366574	0.170547	0	0
FBgn0003134	Pp1alpha-96A	131.468	127.813	94.4905	167.201	81.5867	206.944	288.597	146.211	199.479	143.582	113.474	117.294
FBgn0003137	Ppn	525.206	2182.54	286.28	1185.24	390.84	754.986	808.33	1217.44	613.576	343.934	308.644	478.028
FBgn0003139	PpV	55.7316	54.5224	106.131	27.5809	34.9709	78.1761	25.409	103.149	73.351	27.2889	70.7506	66.465
FBgn0003140	PpY-55A	0.268492	0	0.075514	0	0.142436	0	0	0	0.212747	0.147054	0.171121	0
FBgn0003141	pr	37.7735	42.1085	9.20147	33.3209	47.6128	54.4625	43.3147	50.8846	93.8485	62.9882	59.6543	84.4901
FBgn0003145	prd	0.144106	0.266753	0.107026	0.067039	0.639655	13.328	14.2028	0.051658	0.218159	5.07296	11.4213	0
FBgn0003149	Prm	24.6001	0.243134	5.59503	16.1762	19.9063	9.48004	41.049	15.7024	72.8965	18.1696	61.114	11.4115
FBgn0003159	CG2841	44.8969	65.1775	68.313	0.33004	25.8669	40.4231	1.8636	20.4304	94.8895	60.0486	44.7091	19.636
FBgn0003162	Pu	92.482	0	35.986	0	93.0868	32.5815	25.7998	29.4957	95.4609	66.7715	36.3691	2.456
FBgn0003165	pum	488.45	270.708	365.002	769.301	844.383	448.032	738.986	480.599	676.827	434.918	529.878	615.811
FBgn0003169	put	7.92539	0.384814	197.167	137.613	105.717	170.045	116.745	233.826	89.7229	99.3454	109.177	58.0558
FBgn0003174	pwn	30.6663	0.442145	0.417605	1.33775	18.038	0.459802	1.00898	0.269092	2.02055	2.35834	0.327739	0.13065
FBgn0003175	px	93.5142	98.773	161.673	306.754	126.382	152.979	176.067	171.294	75.5649	135.316	142.819	179.697
FBgn0003187	qua	0.187899	0	0.211768	0	0.516999	0.051845	0.533765	23.3805	0.276802	0	0.118786	0
FBgn0003189	r	3.25704	0.070387	60.3118	0.092075	8.98325	10.657	8.66848	0.34885	19.0517	21.6944	0.6417	0
FBgn0003204	ras	88.7949	127.627	139.638	39.0495	108.669	181.168	58.2205	140.797	91.8644	167.279	224.492	105.293
FBgn0003205	Ras85D	137.714	137.758	311.353	152.415	106.017	253.888	77.9035	65.6431	141.603	192.341	174.536	186.145
FBgn0003206	Ras64B	53.8976	100.129	87.8098	47.9582	74.9462	50.94	151.592	96.5854	53.0641	32.2064	85.7704	103.999
FBgn0003209	raw	81.9208	109.291	28.9451	58.735	104.53	58.1409	34.6259	62.7448	42.2825	49.2716	60.2736	83.3548
FBgn0003210	rb	2.45306	0.407048	24.7393	54.6564	13.6949	23.5898	14.5385	6.75792	61.8861	28.0346	5.74669	26.6903
FBgn0003218	rdgB	586.085	283.14	216.68	405.72	344.828	358.523	406.854	467.554	336.894	259.089	260.856	551.488
FBgn0003227	rec	0.153588	0	0	0.217289	0.977729	0.052327	0.120694	0	0.736182	0	0	14.4503
FBgn0003231	ref(2)P	235.868	503.82	203.66	257.853	243.983	289.386	149.931	232.035	202.273	304.579	144.784	232.78
FBgn0003248	Rh2	550.105	577.884	555.808	1107.57	832.93	801.448	1201.65	684.632	969.005	379.348	1201.11	876.758
FBgn0003249	Rh3	0.372767	0.130506	0.410474	0.077378	291.886	53.5953	72.6513	16.0256	79.9582	83.872	46.1152	0
FBgn0003250	Rh4	0.293707	12.7229	114.403	0.39207	498.073	78.0087	348.494	17.3619	164.102	121.649	71.1918	0.068717
FBgn0003254	rib	1.31373	0	0.055092	0.530462	3.87912	3.96334	0.187003	0.254475	3.45451	0.151371	0.613275	0.059134
FBgn0003255	rk	0.919065	0.060937	0.462446	0.96823	3.94173	2.57014	8.23944	0	0.509569	0.732179	23.6217	1.13163
FBgn0003256	rl	81.2454	55.9816	204.692	125.361	158.444	79.8367	144.074	141.353	223.317	103.532	191.668	216.815
FBgn0003257	r-l	28.3446	3.87511	18.8069	0.20605	12.2061	25.6564	0.365505	19.4534	9.62078	11.1407	15.2965	1.68098
FBgn0003261	Rm62	406.519	709.364	497.36	603.853	553.388	498.719	682.697	363.345	470.286	555.149	527.21	811.505
FBgn0003267	ro	2.26575	0	0	0.489053	1.01893	4.08545	0	0	1.49543	2.55728	1.73791	0
FBgn0003268	rod	1.02374	0	2.13617	0.176158	21.6093	0.120472	0.421097	11.2458	33.6748	0.837791	1.71069	1.18041
FBgn0003270	amos	0	0	0	0	1.37057	0	0.295386	0	0.159281	0	0	0
FBgn0003274	RpLP2	447.435	524.743	433.237	470.21	372.241	376.343	479.589	348.384	504.438	358.577	344.124	364.895
FBgn0003275	RpII18	90.6238	241.667	90.6518	142.108	71.59	106.356	189.481	124.717	109.26	68.3064	77.5852	157.304
FBgn0003277	RpII215	17.7605	0.272972	54.8692	165.071	87.0119	169.99	55.5151	70.0474	103.108	54.8876	66.4349	70.0638
FBgn0003278	RpI135	0.927242	70.5806	0.790187	0.347208	61.5887	0.103373	12.8651	0.099715	0.657897	15.5908	0.17759	0.276094
FBgn0003279	RpL4	256.733	770.143	381.895	568.718	314.738	354.776	610.214	562.857	414.564	348.003	318.268	333.148
FBgn0003285	rst	53.436	84.5122	14.4429	27.8808	2.45823	36.8663	43.3201	101.295	5.13563	20.6488	15.1714	0
FBgn0003292	rt	0.913896	1.65137	0	29.619	1.27943	0.155186	2.21269	70.6	0.716663	20.828	15.9278	1.97056
FBgn0003295	ru	18.8257	0.05846	39.9047	0.21212	20.2522	11.5366	69.6017	62.5764	17.9377	16.8013	0.068359	0
FBgn0003300	run	0	0.106321	0	0.067848	2.12783	21.9297	0.116202	5.23179	0.112077	0.04952	2.31363	0
FBgn0003301	rut	247.924	48.0516	117.645	387.261	235.601	223.53	210.277	240.395	189.396	190.317	196.702	137.925
FBgn0003302	rux	0.97418	30.3772	0.133163	20.4624	16.3683	0	28.2306	11.3268	3.35722	19.6068	23.6082	21.5098
FBgn0003308	ry	1.98541	163.792	87.1095	7.58868	2.85465	72.415	0.122144	0.402716	0.668235	41.0144	62.5949	15.4036
FBgn0003310	S	74.0312	0.960451	50.1074	136.562	176.025	82.4729	91.5469	50.1936	103.3	68.672	135.481	136.747
FBgn0003312	sad	0	0	0	0	0.452317	0	0	0	0.111262	0.175525	0.275079	0
FBgn0003313	sala	0	0	0	0	0	0	0	0	0	0	0	0
FBgn0003317	sax	73.0559	70.9637	35.8129	87.1033	84.5077	138.92	128.922	117.491	48.6249	45.3323	147.752	102.561
FBgn0003319	Sb	1.38678	0	1.77219	2.10888	3.03598	0.052419	0.907711	1.40383	4.11026	0.7936	0	0.114147
FBgn0003321	sbr	90.7023	83.6352	169.684	210.356	132.641	154.163	145.82	175.724	83.6783	123.749	231.187	155.714
FBgn0003326	sca	169.488	139.714	68.9911	79.3919	52.5803	76.1139	69.1057	103.645	85.13	127.315	66.0503	93.2938
FBgn0003330	Sce	26.3121	0.062173	113.931	0	11.3516	51.1761	0.066979	3.98895	31.4512	31.6585	23.9317	46.9957
FBgn0003334	Scm	39.2356	93.2735	87.336	80.3561	70.4326	19.9479	6.13443	90.9899	134.45	83.8372	153.879	90.1591
FBgn0003339	Scr	1.30584	0	14.1408	1.95531	24.5197	28.1543	32.5419	0.30438	0.556376	7.69198	0	11.687
FBgn0003345	sd	220.604	126.872	223.56	159.964	267.721	145.054	165.459	105.668	120.658	113.005	181.245	144.581
FBgn0003346	RanGAP	5.78447	0	28.1608	0.067242	13.9965	0.054278	0.058936	0	14.5365	7.9875	0.12388	0.390394
FBgn0003353	sei	45.0196	171.46	146.931	52.5086	113.911	85.1344	153.408	106.447	104.076	145.566	139.605	114.479
FBgn0003356	Jon99Cii	0	0	13.7779	11.8324	7.41877	1.02401	0.646986	2.3594	0.200576	20.788	16.4557	0
FBgn0003357	Jon99Ciii	0	0.069284	8.1847	10.3557	4.95744	1.02186	0	0.804744	0	15.991	10.5981	0.143826
FBgn0003358	Jon99Ci	0	0	0	0	0.272507	2.33334	0	0.09083	0.243309	23.7123	0.305084	0
FBgn0003360	sesB	1577.53	1764.39	1317.5	984.316	1299.73	1257.79	1132.64	945.14	1689.11	1180.88	1258.06	991.985
FBgn0003366	sev	31.4769	114.513	76.7452	19.6159	99.3748	0.406018	200.494	17.5297	149.83	48.5486	64.0077	48.3579
FBgn0003371	sgg	626.373	468.912	756.105	781.476	761.78	888.201	430.046	591.801	690.495	612.359	633.207	865.007
FBgn0003372	Sgs1	0.03795	0.109546	0	4.35513	0.917767	0.208144	0.11953	0.049927	0.321299	0.098682	0.238469	0
FBgn0003373	Sgs3	0.322704	0	0.469919	0	2.05065	0	0.07898	0.07872	3.19153	0.229051	0.266223	0
FBgn0003374	Sgs4	0	0	0	0.094238	0.158957	0	0	0	0.094683	0	0	0
FBgn0003375	Sgs5	0.197764	0	0	0	2.75995	4.11475	0	0	0.061275	0	0	0
FBgn0003377	Sgs7	0	0	0	10.9732	0.487631	3.83572	4.90106	0	6.08323	0	0	0
FBgn0003378	Sgs8	0	0	0	10.1193	0.22021	0	0	0	0.096674	0	0	0
FBgn0003380	Sh	1776.27	1454.54	2716.11	2924.53	3210.84	2507.37	2787.94	2391.43	2695.21	2610.65	2076.72	2648.27
FBgn0003382	sha	1.09132	0.388907	0.122146	0.085679	1.26989	0	0.548867	0.876243	0.641333	3.00311	0.3342	0.268688
FBgn0003386	Shaw	80.9235	82.4558	58.8043	135.46	157.843	103.931	91.8856	50.9965	145.909	77.4796	55.118	121.694
FBgn0003388	shd	0.072448	0.265566	0.158369	0	5.56076	0	0	0.050585	0.148069	0.199049	0	0
FBgn0003390	shf	41.1553	34.5639	29.5953	0.212185	22.3072	0.240463	0	28.5344	12.4666	15.4719	0.136782	60.3906
FBgn0003391	shg	9.53082	0.066386	20.2938	25.5693	71.0678	73.0172	67.1208	10.5808	58.6422	41.3495	43.7754	112.924
FBgn0003392	shi	1985.46	1480.65	1385.2	1396.21	2216.04	1593.03	1003.68	1433.74	2140.2	1290.01	1312.1	1639.47
FBgn0003396	shn	45.87	46.1139	116.98	205.497	204.622	31.2069	50.6777	134.922	158.796	133.02	109.286	30.3055
FBgn0003401	shu	0.077194	0.11956	2.60248	0	5.65249	10.7389	0.064549	0	2.17254	0.059779	8.70171	0
FBgn0003410	sina	73.0409	121.215	81.5196	103.677	109.819	49.253	33.0079	218.18	147.841	98.5874	59.9881	87.2334
FBgn0003411	sisA	0	0	0	0	0.659336	0	0.297246	0	0.106796	0	0.341145	0
FBgn0003415	skd	278.133	117.164	243.745	136.572	318.349	388.648	255.489	182.357	347.572	219.396	199.3	238.707
FBgn0003416	sl	24.9337	0.187378	0.059065	0.082703	33.5458	82.1951	14.5365	4.54112	94.7907	7.17938	16.641	6.19625
FBgn0003423	slgA	572	1099.28	613.659	639.116	859.91	569.494	709.89	590.76	847.018	738.741	686.625	490.654
FBgn0003429	slo	636.062	568.612	581.603	971.582	1178.44	917.267	749.335	863.674	761.42	715.867	609.374	809.055
FBgn0003430	slp1	2.13269	17.992	7.42722	1.53198	22.7871	0.269481	29.3319	2.48795	0.590772	0.719945	3.44212	16.5078
FBgn0003435	sm	1166.58	474.99	1133.38	1292.13	1666.55	1105.62	1314.93	808.184	1439.61	785.614	1138.37	1156.11
FBgn0003444	smo	16.7979	0	1.75961	0	10.0176	27.6765	1.73842	0.04997	4.60509	10.1262	29.6191	0.846864
FBgn0003447	sn	11.7586	0.321838	48.901	43.1042	107.589	37.3068	98.4312	34.3193	95.9802	25.3837	21.7168	12.2878
FBgn0003448	sna	0.775588	0	0	0.144596	3.42161	0	4.67429	0	0.187981	0.060231	2.75635	6.22238
FBgn0003449	snf	40.7774	80.6568	81.4705	32.4519	31.4718	70.0348	13.7875	75.2346	54.7517	36.4154	61.2194	86.912
FBgn0003450	snk	0	0	0	0	0.131136	0.067114	0	0	0.157162	0.065193	0.152409	0
FBgn0003459	stwl	16.1136	0.505079	17.3111	0.589263	2.76324	26.8951	0.183184	1.7114	1.46132	12.5074	45.4301	0.115358
FBgn0003460	so	1.22577	0.159678	0.106493	0.067107	6.09781	0.052586	0.174304	14.5158	0.365147	2.77178	0.180313	0.054755
FBgn0003462	Sod1	1290.39	2098.35	2057.94	1434.52	1205.72	1323.52	1435.57	1709.97	1096.37	2206.4	1768.88	1266.79
FBgn0003463	sog	138.12	157.018	140.769	98.2043	76.8511	59.1769	196.559	17.4738	85.3772	161.542	211.347	105.397
FBgn0003464	sol	174.983	333.773	182.789	107.095	75.2996	112.507	239.514	121.476	182.799	159.069	159.134	256.602
FBgn0003475	spir	368.052	311.659	449.822	281.242	356.96	267.701	111.837	529.424	376.858	189.314	228.657	654.164
FBgn0003479	spn-A	16.8631	39.0012	28.4755	0.078595	3.54127	0	0.214037	14.3511	1.69055	7.52051	31.7075	16.3303
FBgn0003480	spn-B	0.788603	0.065417	11.1822	0.077545	0.221478	19.513	13.9886	9.71238	0.039793	0	0.07772	0
FBgn0003482	spn-D	0	0	0	0	0	0	0	0	0.090932	0	0	0
FBgn0003483	spn-E	0	0.057545	0	0.075866	0.795489	0.107189	0.187159	0.152761	1.12419	0.151454	0.245468	0
FBgn0003486	spo	0	0	0.054333	0	2.14843	0.215158	5.10255	1.58104	0.577916	0.568622	0.245627	0.055438
FBgn0003495	spz	3.29379	122.076	53.3498	0	1.4713	0.545048	31.665	49.1712	18.6075	36.5522	62.9343	87.7554
FBgn0003499	sr	285.177	246.291	117.423	171.572	135.318	14.4947	236.987	264.571	74.0944	162.011	174.7	55.2393
FBgn0003502	Btk29A	54.3017	89.3422	77.7677	117.028	13.3609	104.693	9.81029	64.0606	107.43	52.7204	65.1415	19.6384
FBgn0003507	srp	54.897	85.4968	4.83971	43.5481	32.9052	13.0353	28.6539	100.864	2.51856	55.6474	33.1961	35.1447
FBgn0003510	Sry-alpha	0	0	0	0	0	0	0	0	0	0	0	0
FBgn0003511	Sry-beta	0	0	0	0	0	0	0	0	0	0	0	0
FBgn0003512	Sry-delta	21.3962	75.7646	13.7214	8.6822	5.41541	15.0357	16.4591	98.5561	36.7993	13.0218	15.3961	0.257208
FBgn0003513	ss	1.15495	0.179861	0.342061	0.158679	1.42241	1.21415	6.51865	0.104168	3.4566	0.051748	15.9658	1.17411
FBgn0003514	sqh	159.251	213.947	192.341	209.347	155.1	211.336	190.874	287.549	242.122	256.116	255.892	146.227
FBgn0003515	st	0.768558	0.055411	0.056543	0.136176	7.86885	0	0	0.055292	9.97795	0.162358	1.47143	0.171471
FBgn0003517	sta	743.737	1158.19	1358.16	1314.21	692.217	1247.16	1364.84	959.347	954.556	1088.46	1071.72	861.957
FBgn0003520	stau	152.44	117.075	55.5409	203.999	208.505	161.072	244.092	162.384	176.912	127.436	146.049	117.26
FBgn0003525	stg	0.544152	0.424979	0	24.5471	0.895564	30.705	2.84441	7.77272	1.67129	14.7501	0.23775	0.054607
FBgn0003527	stil	0	0.42925	0	0	0	0	0	0	0.042616	0	0	0
FBgn0003545	sub	0.144394	0	0.054475	0.067143	0.517061	0	8.10575	0.211501	0	0	0	0
FBgn0003557	Su(dx)	269.521	336.872	178.677	191.277	152.043	286.945	128.014	321.058	30.4153	183.775	4.75427	349.418
FBgn0003559	su(f)	43.1403	26.5566	71.0585	39.2172	57.8738	98.9248	6.3254	27.3187	25.0572	74.5504	55.7744	26.4829
FBgn0003567	su(Hw)	1.26943	0.216099	11.5096	3.14988	20.993	32.5506	30.6314	16.3962	1.68251	12.6417	42.3245	115.093
FBgn0003575	su(sable)	126.528	69.9732	37.5954	49.6745	77.7586	71.5589	13.6152	16.708	1.39046	22.7542	11.9539	66.0957
FBgn0003598	Su(var)3-7	38.6593	0	19.5368	18.8108	34.0499	146.107	18.8618	37.8716	14.7177	49.9357	34.1171	0.183153
FBgn0003607	Su(var)205	152.777	101.542	121.787	68.6449	68.599	89.6993	88.9314	118.237	82.4114	113.457	102.94	115.955
FBgn0003612	Su(var)2-10	112.536	0.355263	116.957	100.689	116.505	48.2301	94.2973	99.3834	70.9478	119.578	95.1505	187.173
FBgn0003638	su(w[a])	124.898	204.083	458.543	470.208	242.758	573.055	497.647	409.106	349.725	353.13	355.839	381.795
FBgn0003651	svp	12.6571	19.9708	27.8236	20.6148	17.2171	21.8649	26.7245	8.08389	21.199	28.7375	6.91941	14.3495
FBgn0003654	sw	39.0664	23.0312	32.1288	31.0422	31.8634	60.1865	44.4066	46.9559	33.2906	38.0736	15.6264	55.6553
FBgn0003655	swa	0.258749	0	0	0	0.522509	0	0.366296	0.056576	0.254357	0.110661	0.456999	0
FBgn0003656	sws	11.9878	236.057	109.373	96.1659	62.2463	34.0381	175.899	125.946	86.1056	124.096	111.664	146.466
FBgn0003660	Syb	10.7352	166.294	70.9882	116.577	132.788	102.263	88.9386	106.683	73.3767	145.274	67.6609	23.2594
FBgn0003676	CCT1	26.9825	51.8819	64.5715	53.8166	22.6119	80.7042	3.74498	66.65	19.9245	19.2479	71.7078	42.2801
FBgn0003683	term	0.040527	0	9.50069	0	0.173426	0	0	0	0.545792	0.064351	0.075263	0
FBgn0003687	Tbp	23.5539	71.3581	52.1443	0	16.3318	0.068384	0.210667	46.5873	8.50909	29.2443	24.5303	25.7426
FBgn0003701	thr	1.14764	0.171337	0.109625	0.376053	4.03292	0.053325	0	30.0839	1.07006	0.201105	0.122139	0
FBgn0003710	tipE	152.579	37.156	65.5688	49.2819	100.885	84.0098	120.803	71.2513	94.5176	81.0462	150.422	0.567213
FBgn0003714	tko	25.5287	45.7553	44.7304	65.0056	13.0088	69.7319	52.2391	35.2473	28.5589	45.7526	59.3975	51.7335
FBgn0003716	tkv	99.5665	0.734646	93.7419	111.047	80.5216	59.7418	0.798581	145.194	123.237	111.3	145.66	0.116187
FBgn0003719	tld	0.367055	0.213551	10.2013	0.274322	31.4971	47.4963	0.29179	5.39972	0.228028	9.21357	1.30174	0.164555
FBgn0003720	tll	0.260206	0	6.41115	0	7.74733	0	0.984356	0	0.401059	0.279811	0.329868	1.28959
FBgn0003721	Tm1	137.127	28.71	137.991	130.804	246.019	52.0692	73.1531	46.5059	389.091	88.1407	87.0985	185.875
FBgn0003731	Egfr	48.3402	0.277625	5.86407	0.364037	43.8995	16.6883	24.0191	44.987	49.0994	75.4038	121.619	7.81903
FBgn0003733	tor	0.436309	0	0	0.135615	0.122646	0	0.23236	23.5052	0.44784	0	0	0
FBgn0003741	tra	57.0433	10.3296	24.3906	19.8544	27.146	71.6808	115.348	40.4874	0.150432	69.4758	29.3249	14.1061
FBgn0003742	tra2	19.6099	69.9989	73.6618	38.068	63.8343	42.8574	44.8304	55.9688	21.941	62.8305	65.4095	101.372
FBgn0003744	trc	53.6664	123.201	92.728	40.2849	102.914	71.0808	74.9188	103.544	80.4209	131.124	88.9939	45.088
FBgn0003747	Gr5a	0	0	0	0	0.086299	0	0	0	0	0	0	0
FBgn0003748	Treh	573.388	434.806	296.979	473.324	413.314	202.911	542.51	355.222	405.268	322.679	264.264	78.5245
FBgn0003751	trk	19.2145	21.0225	10.3465	0	5.93013	0.183118	0.364101	0.185504	5.68831	7.978	5.60246	11.1253
FBgn0003861	trp	3.19075	1.66305	72.4532	43.0862	277.787	78.0693	166.968	35.7229	173.195	165.874	97.4222	71.8803
FBgn0003862	trx	152.711	96.4373	253.969	231.203	284.134	134.602	85.0753	105.848	198.057	191.416	208.153	297.876
FBgn0003863	alphaTry	0.160471	0.608593	146.591	130.452	16.8287	41.123	87.109	83.8597	32.5387	305.236	306.53	17.1177
FBgn0003865	tsg	0.052456	0	0	0	0.165699	0.091187	0.090686	0.092358	0.147897	0.089268	0	0.088658
FBgn0003866	tsh	12.7976	0.231136	0.11063	0	7.28977	3.81597	0.313025	2.44934	12.3901	1.01206	3.38437	0.356707
FBgn0003867	tsl	6.92647	0	5.90395	0	3.72983	35.8153	0.060768	0.280848	43.8143	1.70335	0	10.4044
FBgn0003870	ttk	76.385	1.09068	41.6953	29.7678	49.2816	27.0271	0.44692	74.0561	144.012	73.6376	54.5362	73.8237
FBgn0003882	tub	123.72	12.018	87.8105	60.5637	80.7906	40.3552	27.1627	53.9205	52.4072	47.1773	43.8014	42.8107
FBgn0003884	alphaTub84B	820.717	732.092	708.842	1063.58	828.175	771.202	1278.59	850.829	866.522	621.443	872.176	616.96
FBgn0003885	alphaTub84D	191.364	305.117	144.603	189.774	179.001	243.153	166.682	177.068	210.755	177.304	97.3647	219.119
FBgn0003886	alphaTub85E	0.237864	0.123714	0.128868	0.073964	0.12757	0.128473	0.133314	0.703304	1.79879	0.062309	0.291942	0.064042
FBgn0003888	betaTub60D	108.722	58.9054	13.8204	126.237	34.1897	63.0306	45.1569	342.525	14.3489	13.9668	65.5958	48.2593
FBgn0003889	betaTub85D	1.09407	0	3.46733	0.070265	0.612022	0.297412	32.3699	0.058896	0.405066	12.0229	0	0
FBgn0003890	betaTub97EF	32.5139	181.066	185.385	93.518	57.8958	85.6487	22.6641	84.0024	71.5124	111.039	69.2903	115.02
FBgn0003891	tud	215.75	0.869526	240.5	250.944	304.946	323.278	337.49	151.188	341.363	220.096	211.266	143.952
FBgn0003892	ptc	19.7618	0.061634	2.80217	0	2.42275	0	4.61909	9.48203	0.844216	0.368889	3.1542	0
FBgn0003896	tup	58.5709	0.053326	12.0415	26.4068	21.2443	77.0868	33.9834	71.1675	53.9148	8.08662	38.8852	39.1209
FBgn0003900	twi	0.180836	0	0.219443	0.336344	0.954303	0.108713	0.353905	0.213358	0.144266	0	0.186077	0
FBgn0003941	RpL40	808.791	1538.59	881.084	1085.64	1020.94	1187.01	1208.86	1126.29	936.276	960.958	937.272	807.596
FBgn0003942	RpS27A	452.668	528.276	333.805	423.557	386.624	476.534	438.655	366.486	488.105	443.654	362.303	252.645
FBgn0003943	Ubi-p63E	82.665	154.312	69.0343	60.3667	70.104	91.2071	118.398	96.6122	95.8504	98.7168	97.3642	74.4106
FBgn0003944	Ubx	0.193927	0.223684	0.161876	0.073337	1.26216	0.105247	0.182618	0	0.747562	0	0.361718	2.9884
FBgn0003950	unc	7.01926	37.4532	8.92937	3.59598	0.56664	25.6959	0.502245	0	28.9918	0.506998	0.12334	10.0823
FBgn0003961	Uro	3.45842	21.6167	0.144635	0	0.091956	0.144445	0.147179	0	4.53727	0.070304	0	7.40639
FBgn0003963	ush	92.8618	37.2382	3.38936	0.268574	49.8713	26.3839	5.62005	75.3665	35.8114	18.2992	71.5845	9.0003
FBgn0003964	usp	75.1049	41.8555	52.6023	83.4332	62.8744	91.1499	66.2219	106.269	85.6378	64.2825	150.665	16.2174
FBgn0003965	v	38.4867	0.067411	0	11.7801	9.92827	0	0.289367	14.739	10.661	3.09997	12.0518	0
FBgn0003969	vap	61.1093	78.4027	81.4492	24.2647	77.3132	55.7242	71.7327	129.491	68.9145	134.517	122.129	62.2125
FBgn0003975	vg	2.36114	1.01759	9.99668	0.206999	5.15289	6.61336	0.468309	14.0744	0.805328	15.6976	6.86305	0.05502
FBgn0003977	vir	0.860704	64.1684	1.6777	70.9795	2.2325	0.577009	14.3812	0.485924	9.08818	49.3722	26.0512	9.19319
FBgn0003978	vls	0	0	0	34.2454	10.5917	16.1787	27.2206	29.7625	19.0551	31.0661	20.2024	13.6087
FBgn0003979	Vm26Aa	0	0.096244	0	0	0	0	0	0	0.054969	0.101928	0.470611	0.200782
FBgn0003980	Vm26Ab	0	0	0.117638	0	0	0	0	0	0.12255	0	0	0
FBgn0003983	Vm34Ca	1.04934	0	0	0.303659	0	0.1458	0	0	1.26618	0.1443	0	7.25919
FBgn0003984	vn	9.3102	0	0.114405	0.398352	9.21125	0.055353	3.56123	0.052207	6.16815	12.2437	0.126568	23.3329
FBgn0003996	w	16.2948	3.36848	14.3737	0.1347	22.2299	0.436648	0.413873	1.0718	17.1281	0.262608	6.04035	1.17569
FBgn0003997	hid	0.266806	7.14866	0.213367	26.988	50.7062	7.66413	2.75895	0.049978	21.7546	1.581	2.92696	5.3667
FBgn0004003	wbl	0	0.134073	0	0	0.451375	0	0.071957	0	0.08104	0	1.27766	0
FBgn0004034	y	0.885849	0	0.115047	0	0	0.114303	0.304626	0.169193	0.145227	0	0.195308	0
FBgn0004045	Yp1	1029.26	843.412	1594.68	821.806	2237.05	2090.06	1340.21	1454.05	1835.49	1420.1	789.662	940.063
FBgn0004047	Yp3	766.562	455.603	655.703	410.525	1572.74	826.583	648.064	658.196	1663.19	823.809	400.355	467.018
FBgn0004049	yrt	7.34289	8.89201	19.1173	21.2257	61.7264	1.21985	35.4511	12.1789	24.6238	37.7425	60.4457	17.7011
FBgn0004050	z	22.4108	0.321229	63.6034	120.25	54.4972	13.5304	79.2177	54.2409	4.96319	39.8893	47.152	46.0185
FBgn0004052	Z600	0.0863	0	0	0	0.180052	0	0	0	0	0	0	0
FBgn0004053	zen	0	0	0	0	0.596703	0	0.073439	0	0.329443	0	0.163488	0
FBgn0004054	zen2	0	0	0	0.091412	0.360421	0	0	0	0.092076	0	0	0
FBgn0004055	uzip	423.046	131.091	302.337	187.84	282.603	257.825	395.624	306.201	237.092	245.89	317.92	367.173
FBgn0004057	Zw	3.35392	0	18.4907	33.5408	50.066	53.0824	0.878782	13.3524	2.27671	13.2018	29.7206	0.166087
FBgn0004066	Prosalpha4	64.5894	64.2309	29.8125	43.8717	60.606	90.262	37.9792	100.685	38.5775	33.5835	32.1538	57.3668
FBgn0004087	Dhfr	14.5925	53.0781	27.6796	11.3124	0.804335	31.9932	17.0655	21.555	19.1199	6.38498	23.1048	29.7414
FBgn0004101	bs	48.1043	61.3003	11.8252	33.635	1.51329	3.66632	0.314232	25.5749	16.3996	33.9934	49.6856	0.716834
FBgn0004102	oc	32.5485	33.1041	48.922	19.7341	64.5539	51.2984	30.3504	13.3937	9.95166	11.2966	20.709	1.52497
FBgn0004103	Pp1-87B	297.485	113.439	215.486	124.272	212.412	299.47	354.791	438.775	237.115	214.143	276.448	265.929
FBgn0004106	Cdk1	0	0	0	0	0.049436	0	0.240351	3.28216	0	0	0.541002	0
FBgn0004107	Cdk2	0.145149	0	9.30811	53.8604	15.7558	14.5029	0.237414	46.2631	38.0077	15.3378	4.44886	23.7349
FBgn0004108	Nrt	64.8448	52.2827	51.0964	93.8637	42.3687	72.4069	34.6346	58.505	20.7635	52.3331	56.4861	181.13
FBgn0004110	tin	0.038808	0	0.062473	0.072354	0	0	0	0.061823	0	0	0.283018	0
FBgn0004117	Tm2	4.10714	0.160521	10.0071	21.4484	35.2143	14.3134	2.62569	17.64	105.436	17.0595	19.1447	0.110154
FBgn0004118	nAChRbeta2	196.598	212.535	425.188	176.57	234.489	262.77	190.787	294.268	225.309	337.79	394.602	486.336
FBgn0004132	boca	93.9215	52.5812	27.883	71.4741	58.2127	124.952	96.9689	118.604	5.65184	51.913	89.3772	62.8331
FBgn0004133	blow	0.866018	26.7969	8.49503	40.2433	2.17233	45.8571	23.7448	16.8541	17.9879	55.3674	91.2502	32.9206
FBgn0004143	nullo	0	0	2.35939	0	2.44491	0	2.33999	10.6266	0.10143	0	4.70526	10.9936
FBgn0004167	kst	1.78067	83.7004	9.6728	34.7881	28.4022	17.631	38.6705	39.4417	29.2204	31.4375	46.9268	39.8423
FBgn0004168	5-HT1A	28.8712	125.736	85.304	104.187	78.8166	16.9862	53.4659	114.635	29.6567	50.83	23.9953	199.335
FBgn0004169	up	16.4407	0	1.29945	0	14.0925	7.34107	2.45859	3.83013	80.8769	7.15515	26.0641	0.387141
FBgn0004170	sc	0.163461	0	0.067192	0.152629	6.46456	0	0.13811	0	0.274839	0.065117	0.228358	0
FBgn0004171	Mst98Cb	2.21329	0	0.24107	0	0.049817	0	0	0	0.980808	0	0	0
FBgn0004172	Mst84Da	0	0	0	0	0	0	0	0	0.193819	0	0	0
FBgn0004173	Mst84Db	0	0	0	0	0	0	0	0	17.2544	0	0	0
FBgn0004174	Mst84Dc	0	0	0	0	0	0	0	0	6.3193	0	3.04025	0
FBgn0004175	Mst84Dd	0	0	0	0	0	0	0	0	0	0	0	0
FBgn0004177	mts	582.137	550.391	531.9	385.626	415.803	438.594	511.83	585.183	333.007	495.78	483.947	731.601
FBgn0004179	Csp	419.699	168.097	233.034	188.116	355.835	241.52	206.918	242.995	403.415	248.503	215.305	304.128
FBgn0004181	Ebp	1.27768	0	0.065084	0	0.085578	0.064897	0.268874	0	0.423489	0.062972	0	0
FBgn0004197	Ser	0.558266	0.506211	1.25482	0.50252	3.4169	0.575581	2.62697	0.26941	0.289166	0.214664	1.37834	0.19635
FBgn0004198	ct	451.154	529.918	454.744	624.603	838.14	239.941	746.466	372.294	661.739	504.019	461.659	362.872
FBgn0004227	nonA	177.948	299.704	256.836	167.277	301.645	59.0042	168.812	189.303	253.08	140.835	162.894	176.135
FBgn0004228	mex1	23.5114	0	0	2.96013	0.560211	0.073752	0.37472	0	0.711621	11.9242	9.20191	0
FBgn0004237	Hrb87F	100.376	41.115	71.5021	65.4041	76.1385	94.9115	43.7703	95.3903	82.0119	57.5077	18.3594	71.3945
FBgn0004240	DptA	30.0195	0.132247	0	0.150579	0.250689	273.182	0.280086	1.19802	32.584	8.58131	0	0
FBgn0004242	Syt1	1907.72	1061.89	1345.84	1996.69	2009.48	1344.5	1102.21	1218.77	1646.01	1384.62	1475.56	1230.63
FBgn0004244	Rdl	1012.88	717.933	1173.83	1683.89	1532.2	1352.56	1416.18	1034.71	1322.59	1234.86	1166.38	1662.73
FBgn0004359	T48	5.7772	0.053961	0.054531	1.41034	13.7606	19.4412	3.40879	0	17.9383	3.47849	0.12328	16.3965
FBgn0004360	Wnt2	0.327513	0.109727	0	0	0.557612	0.110728	0	0.21782	0.144318	0.213329	0.50505	0
FBgn0004362	HmgD	51.8554	48.7648	122.22	88.9157	61.9383	96.5831	173.308	92.3353	75.8002	51.5971	48.5566	76.672
FBgn0004363	porin	625.409	705.395	628.791	451.105	671.93	573.736	535.398	641.263	691.475	607.774	642.283	617.622
FBgn0004367	mei-41	30.1255	0.372522	0.489764	2.21436	5.16361	6.9139	2.5739	0.486403	0.826609	0.975277	24.5715	0.235193
FBgn0004368	Ptp4E	47.3148	18.0918	55.7273	233.999	145.339	14.3544	260.321	62.8833	37.4286	75.5094	36.4526	35.9083
FBgn0004369	Ptp99A	317.242	335.136	331.689	505.83	430.671	310.432	469.526	205.603	273.341	245.531	336.206	442.427
FBgn0004370	Ptp10D	110.246	74.011	67.3649	100.632	94.1176	74.5852	93.1198	68.7129	99.2091	80.8243	102.764	38.7897
FBgn0004372	aly	0.254385	0	0.111242	0.540766	0.95538	0.055163	0.238019	0.054234	0.144273	0	0	0
FBgn0004373	fwd	214.367	10.3775	206.199	336.794	134.85	140.012	320.064	91.4786	121.664	80.4487	203.626	143.755
FBgn0004374	neb	0.594346	0.107631	0.158109	0.208709	7.49442	0.051698	0.470455	0.099698	0.504397	0.098361	0.296059	4.31184
FBgn0004378	Klp61F	0.830763	0.272671	0.159201	0.212897	2.12611	0	0.357179	0.249411	0.677444	0.147835	0	0.112036
FBgn0004379	Klp67A	0.762357	0	0.263527	0.135362	1.79359	0	0.058061	0.100848	4.50094	0.049622	11.8807	0
FBgn0004380	Klp64D	114.546	130.043	53.8232	71.1576	100.836	120.951	190.607	97.4951	10.9183	82.6271	65.7779	85.3969
FBgn0004381	Klp68D	173.352	159.231	98.9755	61.9982	32.3564	85.6513	95.5719	95.4891	120.383	86.5561	114.644	75.4649
FBgn0004387	Klp98A	62.8183	58.9053	65.778	140.084	45.0569	66.8911	47.2751	71.9709	67.2637	43.8677	41.1562	65.0228
FBgn0004389	bnk	0.096099	0.154684	2.63404	0.270201	0.203115	0	0.082596	0.082952	0.090839	0	0	0
FBgn0004390	RasGAP1	65.5803	69.0758	74.8876	122.256	31.3136	81.3236	41.3958	81.7303	29.3606	90.405	103.406	26.9602
FBgn0004391	shtd	64.7691	0.133666	29.9111	5.02124	17.974	38.6168	23.0227	45.6041	8.92713	8.6024	21.1468	8.8894
FBgn0004394	pdm2	1.50854	0.171929	10.7719	6.26741	1.3967	0	27.1063	0	0.731045	0.050371	0	9.31308
FBgn0004395	unk	310.326	272.4	198.387	134.648	198.113	160.726	210.204	272.436	260.446	186.013	267.127	166.089
FBgn0004396	CrebA	96.309	29.8078	7.14821	31.222	26.2238	0	39.7201	54.3352	32.3513	25.7115	18.8612	46.4087
FBgn0004397	Vinc	5.07979	28.3998	29.1407	30.5172	26.7048	65.8478	37.7987	18.0198	59.38	60.6713	25.7429	30.3539
FBgn0004400	rhi	0	0	0.128462	1.69728	0.254648	0	0	0.063719	0.191011	0	0	3.00138
FBgn0004401	Pep	121.468	154.922	223.249	172.079	157.821	273.929	230.931	288.14	115.056	218.732	204.348	262.622
FBgn0004403	RpS14a	438.815	702.514	466.678	533.94	512.364	588.845	601.848	422.344	398.581	492.214	401.492	440.234
FBgn0004404	RpS14b	75.4334	107.371	150.511	81.6701	75.2026	100.122	106.472	79.3559	126.373	108.944	155.682	45.9318
FBgn0004406	PolG1	0.223978	0.054017	0.263963	0.419896	0.298603	0.051748	0.295063	30.5499	17.9156	0.049189	0.118551	0.055486
FBgn0004407	PolG2	0	0	0	0	0	0	0	0	0	0	0	0
FBgn0004414	msopa	0	0	0	0	0.068067	0	0	0.118616	0.1814	0	0.13131	0
FBgn0004419	me31B	50.7527	146.75	93.356	129.568	102.247	65.3708	116.727	148.625	70.0499	65.6316	79.7994	103.567
FBgn0004425	LysB	0.47554	0.223621	0	9.5828	0.497477	0	0.355697	0	0	0.119659	0	0
FBgn0004427	LysD	0	0.135898	0.149047	0.154679	0.085821	0	0	0	0.227507	0	0.168933	0.142282
FBgn0004428	LysE	0	0	0	0	0.22172	0.126734	0	0	0	0	0	0
FBgn0004429	LysP	0	0	0.483578	8.51841	5.87015	0	0	0	1.31824	6.3076	5.61693	0
FBgn0004430	LysS	1.69226	0	0	0	0.168226	0	0	0	0	0	0.165345	0
FBgn0004431	LysX	2.09508	0	0	0	0.604044	0	0.126233	0	2.67673	0	0.147175	0
FBgn0004432	Cyp1	504.104	851.642	633.34	474.721	522.081	601.548	764.236	627.508	596.406	497.124	529.022	442.861
FBgn0004435	Galphaq	162.048	26.2278	166.454	46.9358	379.389	82.3541	200.391	50.8579	167.79	103.118	127.806	118.853
FBgn0004436	Ubc6	274.191	327.404	321.469	491.327	301.79	202.178	144.671	364.242	366.523	325.978	172.922	291.214
FBgn0004449	Ten-m	673.897	373.796	295.269	715.931	572.819	421.717	283.218	334.826	330.765	437.768	276.328	622.542
FBgn0004456	mew	55.4852	37.3314	8.44517	0.238287	21.1644	0.165699	3.22987	29.1855	5.78333	29.1022	31.3243	60.4425
FBgn0004463	RpIII128	25.844	56.7494	28.0124	0.415788	3.74954	0	18.1897	11.8193	0.77174	17.5106	0.473459	0.110304
FBgn0004465	Su(P)	69.7747	77.4057	82.1049	54.8999	88.858	80.2362	1.94983	113.838	87.0809	83.2896	76.4108	105.406
FBgn0004507	GlyP	617.886	506.827	387.211	316.567	323.204	493.248	261.392	403.516	325.148	537.315	356.661	364.863
FBgn0004509	Fur1	84.0228	60.3642	81.0829	135.547	222.217	165.265	148.937	102.131	131.615	207.974	187.649	301.221
FBgn0004510	Ets97D	0.376417	0	26.7421	7.01015	6.19099	42.7812	0.06255	33.1972	2.02212	0.057295	49.4958	18.2737
FBgn0004511	dy	4.43773	0	0.534622	4.10986	1.6358	0.208918	1.92516	0.20011	4.06683	0.395747	0.2992	0.056689
FBgn0004512	Mdr49	235.959	483.201	428.398	332.686	39.0494	279.289	274.519	49.1662	75.8822	390.989	306.238	395.301
FBgn0004513	Mdr65	378.772	349.428	470.151	223.155	124.663	519.318	441.176	116.904	112.027	481.389	259.686	336.199
FBgn0004514	Oct-TyrR	75.1575	126.364	15.6276	32.9687	33.3669	14.5417	45.6816	61.5482	4.49973	49.337	77.5357	30.3548
FBgn0004516	Gad1	2429.48	2747.46	2555.29	1859.04	2290.94	2681.65	1432.6	1509.6	2672.1	2816.71	1536.35	1518.65
FBgn0004552	Akh	73.6971	0	50.8351	34.3752	59.5442	36.8122	148.961	154.806	22.8845	216.59	97.8631	187.713
FBgn0004554	Edg91	0	0	0	0	0	0	0	0	0.445224	0	0.417121	0
FBgn0004556	Dbp73D	1.09358	0.055033	0.896661	18.7155	11.3204	37.7003	0.119613	1.31326	0.360975	10.7697	0.063396	12.7118
FBgn0004567	slp2	0	0.108712	47.2275	21.8936	52.5345	4.53344	0.118298	0.268165	22.14	0	6.16908	21.3411
FBgn0004569	aos	0.757455	0.31914	3.50823	34.0445	25.3938	0.05248	17.3055	0.051162	0.402416	24.7367	29.7556	19.4227
FBgn0004573	5-HT7	40.9774	84.6937	53.2763	49.3963	73.2976	42.4198	64.9592	9.20396	6.27578	79.1037	55.5799	1.28311
FBgn0004574	Rop	637.854	1175.63	808.69	698.265	713.584	859.535	314.593	822.028	389.618	622.647	782.645	737.627
FBgn0004575	Syn	499.201	495.098	639.013	680.108	934.717	698.276	575.996	503.165	810.284	671.631	739.707	777.064
FBgn0004577	Pxd	0.036025	0	0	0	1.03736	0.106279	0.174948	0.103907	0.4352	0	0.364203	0
FBgn0004580	Cbp53E	989.083	217.797	390.299	553.049	586.992	411.216	544.767	497.236	669.39	558.663	517.945	668.394
FBgn0004581	bgcn	0.384682	0.05547	0	0.217785	0.534706	0.157137	10.8191	0.551246	0.287106	0.24786	0.30005	3.76165
FBgn0004583	ex	1.66275	9.84394	0.127562	0.089311	40.4157	5.43504	0.425988	0.679134	0.668304	3.50505	0.346406	39.4245
FBgn0004584	Rrp1	20.077	0.053656	16.5399	17.9025	14.7749	0	0.350911	26.2813	27.6012	22.9623	25.6515	18.5064
FBgn0004587	B52	226.98	608.528	335.808	506.681	344.676	662.467	265.283	498.478	379.171	404.397	317.498	482.29
FBgn0004588	Eig71Ea	0	0	0	0	0.292687	0	0	0	0.085938	0	0	0
FBgn0004589	Eig71Eb	0	0	0	0	0	0	0	0	0	0	0	0
FBgn0004590	Eig71Ec	0.131382	0	0	0	0	0	0	0	0	0	0.1328	0
FBgn0004591	Eig71Ed	0	0	0	0	0	0	0	0	0.085418	0	0	0
FBgn0004592	Eig71Ee	0.04035	0	14.7272	0.22597	6.52142	0	0	0.196981	4.03944	0.063947	0.074812	0.065492
FBgn0004593	Eig71Ef	0	0	0	0	0	0	0	0	0.169136	0	0	0
FBgn0004594	Eig71Eg	0	0	0	0	0	0	0	0	0	0	0	0
FBgn0004595	pros	4050.73	1130.33	3159.94	2856.83	3097.28	2871.96	3116.99	2322.24	3395.43	2266.67	2852.63	2766.47
FBgn0004597	CycC	63.7426	17.9285	31.1331	30.5179	15.7856	19.8181	37.9049	57.9655	20.263	38.5702	25.5202	11.6877
FBgn0004598	Fur2	104.928	64.1894	124.101	146.245	106.762	206.296	55.217	205.888	198.224	195.591	146.114	206.686
FBgn0004606	zfh1	41.2711	250.475	54.8561	70.3818	112.193	95.1197	215.351	232.316	144.65	105.561	69.095	65.6975
FBgn0004607	zfh2	73.9216	72.8744	194.14	169.208	378.024	157.462	168.56	301.478	159.152	176.868	186.918	72.6945
FBgn0004611	Plc21C	365.36	275.556	184.784	405.432	359.955	440.142	285.942	359.337	289.44	277.963	337.667	579.605
FBgn0004618	gl	7.02413	0.106897	9.51895	0.481161	18.3399	0.051672	7.30294	14.9377	0.953373	1.32954	0.354978	3.3496
FBgn0004619	GluRIA	50.7127	1.68516	84.9093	148.28	38.751	128.102	16.5605	136.26	125.017	24.8661	116.632	23.6193
FBgn0004620	GluRIIA	30.249	3.94076	0	0.068195	0.206135	57.5341	0.23284	0	2.44878	5.03598	44.4158	0.054722
FBgn0004622	TkR99D	0.36105	10.0448	19.9901	0	33.9649	40.0812	0.290202	21.8145	10.717	61.3761	49.9553	3.06085
FBgn0004623	Gbeta76C	16.2235	28.9483	41.6351	21.1273	93.889	33.1727	60.1063	43.6669	88.8285	33.1135	54.0217	0
FBgn0004629	Cys	20.4189	98.6573	60.6695	27.192	16.6221	76.1661	29.438	26.7947	86.1837	53.4859	44.7803	33.3449
FBgn0004635	rho	209.062	186.16	109.268	139.994	84.7528	61.1751	88.9572	84.6963	138.222	74.7462	80.5728	36.2033
FBgn0004636	Rap1	96.0912	158.117	95.9288	132.762	224.975	97.7867	200.09	100.735	138.37	75.6022	120.961	148.086
FBgn0004638	drk	68.8064	6.74614	110.134	133.222	42.6929	70.5368	125.972	60.2644	82.2833	51.9729	66.8246	43.6958
FBgn0004643	Zw10	33.1919	2.62711	0	0.536331	12.7479	52.9836	35.3606	21.43	32.5721	10.8225	21.5922	25.6668
FBgn0004644	hh	2.96742	0.054256	0	0	2.90277	0.054467	6.79109	0	0.576994	1.31007	1.24294	4.3046
FBgn0004646	ogre	262.825	153.606	161.164	230.572	201.899	183.17	93.9627	253.698	178.103	142.718	171.592	109.599
FBgn0004647	N	33.9299	28.5368	104.138	91.6776	148.025	102.349	118.497	78.2288	62.0522	84.193	171.354	103.397
FBgn0004648	svr	705.955	563.428	602.085	811.643	639.028	428.792	759.493	479.726	494.719	467.181	628.307	1136.07
FBgn0004649	yl	1.28226	0	5.7228	0.261737	0.861112	0.059692	0.139268	5.77485	11.9571	0.166222	9.7047	0.205902
FBgn0004650	fs(1)N	1.43166	0.134772	0.316652	0.532404	0.983959	0.121349	10.4511	0.112578	0.817358	0.674533	0.068878	0.070078
FBgn0004652	fru	386.994	358.558	164.251	536.976	387.7	329.918	259.618	345.714	580.313	269.332	181.291	250.067
FBgn0004654	Pgd	14.837	0.114841	18.2602	36.1379	43.6298	100.153	51.2304	13.4888	25.8004	19.3725	17.729	13.7018
FBgn0004655	wapl	90.0477	0.279974	134.872	72.2203	67.3554	94.6137	77.493	73.2944	23.0267	42.0367	127.835	90.2523
FBgn0004656	fs(1)h	534.168	720.47	1005.19	866.191	885.779	875.554	726.38	730.657	653.917	770.02	715.138	881.976
FBgn0004657	mys	67.3466	359.546	124.139	191.55	110.479	51.5949	49.0462	211.157	121.056	76.5373	41.5254	99.1195
FBgn0004666	sim	1.55633	20.7895	1.52731	28.4396	8.0146	0	10.5087	0	24.1498	0.196738	14.2645	23.1216
FBgn0004687	Mlc-c	167.018	313.046	63.8331	161.095	62.8231	142.783	61.2656	196.828	66.8323	157.34	100.285	156.483
FBgn0004698	Xpc	158.627	31.6757	157.611	153.681	79.0245	150.965	70.2532	136.638	136.407	127.017	106.069	86.3554
FBgn0004777	Ccp84Ag	0	0	0	0	0.392735	0	0	0.079303	0	0.230712	0.178731	0
FBgn0004778	Ccp84Af	0.141385	0	0	0	0.369533	0	0	0	0.196599	0	0	0
FBgn0004779	Ccp84Ae	0.058361	0	4.01223	0	3.98118	0.205733	0	0.733353	0	0	0.349721	1.79113
FBgn0004780	Ccp84Ad	0.415795	0	0	0	0.373866	0	0	0	0.776469	0	2.02104	0.811202
FBgn0004781	Ccp84Ac	0.377898	0	0	0	0	0	0.081093	0	0	0.314793	0	0
FBgn0004782	Ccp84Ab	0.163673	0	0	0	0.172107	0.09537	4.53656	0	5.47408	0	0.54033	0.092538
FBgn0004783	Ccp84Aa	0	0.188823	0	0.108577	0.060661	0	0	0	0.216105	0.099842	0	0
FBgn0004784	inaC	0.506969	0.108669	50.1756	0.26941	105.503	38.5388	37.4876	160.899	36.8164	85.2007	60.4726	0
FBgn0004795	retn	0.550223	0.11338	4.79633	37.1305	4.1324	8.54409	2.46387	40.2933	11.8622	3.30531	0.668633	0
FBgn0004797	mdy	19.562	0	17.8264	0	102.604	0.052911	33.009	36.8509	19.4476	15.632	1.63225	10.9273
FBgn0004811	fs(2)ltoPP43	73.1061	29.4893	45.5395	11.3536	66.4904	41.1018	29.4678	18.5609	17.0324	25.0119	80.3659	22.8101
FBgn0004828	His3.3B	1781.57	1709.17	1238.02	1241.16	1896.36	898.463	1193.11	1323.46	1657.2	1208.21	1305.61	1202.85
FBgn0004832	Xpac	27.2618	0	0	36.3049	43.723	31.9386	1.52691	29.0375	34.2127	55.4957	13.9244	0
FBgn0004837	Su(H)	13.5601	0.106236	57.2812	0.13472	45.088	62.7007	45.3174	46.6476	10.0622	8.33596	17.3002	3.65941
FBgn0004838	Hrb27C	1183.53	1139.29	1195.58	1435.45	1703.95	1036.33	1609.77	1162.78	1527.7	1358.51	1092.35	1419.34
FBgn0004839	otk	0.681592	0.1159	34.1518	0.07647	0.849484	16.4788	0.31378	26.7784	2.79271	26.6609	0.924763	40.9653
FBgn0004841	TkR86C	35.0278	47.2089	0.631268	28.2588	20.9398	0	0.407227	33.0133	4.81072	0.247044	0.118488	0
FBgn0004842	RYa-R	0.217695	0.054553	1.21849	0	0.557	3.18503	0.237359	0	0.396659	0.740144	0.187911	0
FBgn0004852	Ac76E	162.315	107.505	153.495	121.869	163.465	51.6866	253.641	152.123	101.933	86.7083	118.975	82.1259
FBgn0004854	B-H2	0.436482	3.03004	0	0	0.286382	0.15554	0.058099	0	0.186753	0	0.296637	0.054635
FBgn0004855	RpII15	14.4558	89.0303	12.1273	18.7511	55.1486	7.12638	31.9163	46.8924	18.3754	21.1173	0.46423	8.00872
FBgn0004856	Bx42	70.7471	75.1272	46.1217	41.0827	45.7272	90.6791	40.8379	66.1759	49.5622	4.54083	81.6201	35.7436
FBgn0004858	elB	34.9271	0.426733	41.3299	18.2092	57.9458	1.65426	26.9965	9.30621	26.2263	17.2542	25.0336	38.4194
FBgn0004859	ci	29.4376	1.55791	84.3513	16.5034	58.4732	16.7162	146.968	53.986	27.7576	92.2817	37.0544	23.3722
FBgn0004860	ph-d	1.04831	9.92635	21.3327	55.2249	0.582509	21.7966	15.4477	24.4409	16.788	14.534	30.2331	2.8913
FBgn0004861	ph-p	27.4187	19.7557	42.6745	0.725158	40.1213	28.5229	19.7686	39.6677	95.2178	12.4915	17.6295	6.84162
FBgn0004862	bap	0	0	0.06692	0.152158	0.130687	0	0.206451	0.133202	10.2213	10.8284	20.7721	0
FBgn0004863	C15	21.0848	0.057818	12.9896	13.6034	0	31.0629	23.214	16.0785	0.110318	0.229286	0	0
FBgn0004864	hop	0.408771	7.47025	57.6662	13.7994	18.8481	29.0094	49.3736	30.8411	15.711	11.0477	58.1061	72.4925
FBgn0004865	Eip78C	91.0354	104.315	111.781	65.9985	128.713	218.737	94.9975	46.1915	64.0633	118.507	87.6225	48.247
FBgn0004867	RpS2	515.823	900.885	669.275	994.878	575.071	795.097	757.534	687.984	703.686	665.721	725.583	819.143
FBgn0004868	Gdi	510.066	444.35	395.238	298.495	327.646	308.184	182.237	454.578	388.641	394.489	339.761	411.886
FBgn0004870	bab1	38.9862	0.303511	42.75	36.0048	37.6203	26.7398	0.456334	11.3343	2.9521	12.7806	13.5607	34.4364
FBgn0004872	piwi	0.544309	0	0.369035	0.067646	0.692414	0	0.290268	0.100904	0.260144	10.8229	0.415962	0
FBgn0004875	enc	327.471	269.681	579.751	526.655	462.9	570.461	496.17	378.06	310.264	431.826	324.442	325.858
FBgn0004876	cdi	71.9217	51.3847	171.9	146.095	135.62	102.804	110.923	81.9701	70.1215	154.832	206.316	283.18
FBgn0004878	cas	0.436626	0	0.315887	2.85039	3.15209	0.881214	0.348635	0.251472	5.19524	0.049511	2.66925	0
FBgn0004880	scrt	911.985	827.353	1254.78	1550.33	1168.66	866.457	1134.68	956.798	944.714	779.283	1033.38	1192.86
FBgn0004882	orb	174.598	227.974	88.7197	67.4334	159.043	65.6655	407.703	159.651	234.775	61.1565	146.047	47.963
FBgn0004885	tok	93.6859	93.185	130.241	258.586	127.207	31.8429	112.14	120.394	111.297	90.8645	246.038	117.07
FBgn0004888	Scsalpha1	259.268	324.218	422.708	300.944	274.723	266.383	248.284	367.881	314.309	395.441	299.01	361.931
FBgn0004889	tws	157.909	184.445	106.211	90.8255	191.797	66.9565	123.979	66.6622	141.409	159.993	47.034	62.7425
FBgn0004892	sob	0.252195	0.053511	0.053809	0.20108	0.199391	0.212873	0.175058	0	6.8498	0	0.182358	0.055082
FBgn0004893	bowl	0.930724	0	0.053953	0.14665	23.8865	4.42002	1.03472	0.351825	1.66091	6.51656	0.36169	7.29758
FBgn0004895	FoxL1	0.123424	0	0	0	0.527335	0	0.139182	0	0.315927	0	0.153626	0.06709
FBgn0004896	fd59A	26.9826	94.4211	46.3966	25.7394	62.1116	17.5242	28.1205	62.412	21.5793	71.0044	21.1829	20.2754
FBgn0004897	fd96Ca	0	0.055113	16.62	0	0.079753	0	9.94089	0.054842	0.216645	0.53696	2.09617	0.056836
FBgn0004898	fd96Cb	0	0	0.71363	0	0.838049	0	0.079859	0	0.04413	0	0	0
FBgn0004901	Prat	0.477187	41.6496	0.113792	0.136594	9.12289	0	0.120886	6.46033	0.036201	3.4333	11.5244	1.89581
FBgn0004903	Rb97D	101.558	1.91847	120.896	249.127	85.5036	272.6	154.834	313.816	80.346	182.198	185.77	56.7289
FBgn0004907	14-3-3zeta	1726.42	1552.44	1554.12	1412.85	1855.28	1323.79	1502.76	1862.37	2001.2	1378.23	1429.68	1474.64
FBgn0004908	Arl2	4.96114	117.691	37.7499	0.484617	0.53974	25.2304	0.112306	15.0276	23.019	65.6794	91.6652	12.4888
FBgn0004910	Eip63F-1	128.828	131.174	56.0348	73.5173	127.791	68.7866	108.543	19.2977	231.873	84.4995	68.5394	65.8834
FBgn0004913	Gnf1	84.2829	10.8685	21.2985	0.409605	68.6237	35.2762	0.291181	82.9127	35.209	62.4756	54.1746	86.3315
FBgn0004914	Hnf4	103.961	124.034	6.47003	9.11046	45.7184	31.6056	12.6131	10.7249	66.3276	57.7087	32.6057	14.1341
FBgn0004915	TfIIB	4.7909	80.3761	150.331	58.3015	72.8795	89.5793	37.6348	52.4175	59.6227	89.2449	75.8132	79.0766
FBgn0004919	gol	18.961	0.110919	47.7984	73.0126	62.4985	1.72832	79.5283	45.149	31.162	57.251	22.0814	41.7689
FBgn0004921	Ggamma1	1911.49	1009.45	1499.76	1363.62	1720.3	1512.25	1134.55	1233.48	1696.32	1159.53	1321.25	1283.65
FBgn0004924	Top1	180.573	93.8145	105.104	146.06	128.781	59.5628	71.4113	64.6374	77.5271	72.9545	73.2901	95.2756
FBgn0004926	eIF2beta	39.5232	101.551	18.5164	30.3753	45.4149	54.1947	130.857	103.739	13.2696	37.8256	53.8109	32.1313
FBgn0004956	upd1	0.727027	0.318891	0	1.3558	0.69472	0.207472	0	0	0.11191	0.049553	0	0
FBgn0004957	por	0.21741	0	0.110363	0	17.4202	0.054698	1.89438	21.6492	10.8174	7.05419	11.6064	0
FBgn0004959	phm	0	0	0	0.135668	0.478406	0	0.23936	4.10787	0.108305	0.107259	0	0.056786
FBgn0005198	gig	106.529	0.378499	48.6253	40.7513	15.8999	75.043	108.325	46.9439	97.6308	42.0907	33.7905	86.7631
FBgn0005278	Sam-S	400.608	155.161	260.742	384.789	313.642	268.09	385.999	334.955	482.714	382.593	183.383	276.758
FBgn0005322	nmd	67.1379	13.0771	85.3183	84.9466	85.8912	56.5822	38.2671	19.4662	53.9454	48.7354	73.0582	40.0185
FBgn0005355	Su(fu)	0.157341	83.9153	74.0409	18.5625	23.0188	76.3367	25.4922	0.126334	17.797	40.149	15.3726	26.3105
FBgn0005386	ash1	29.9733	100.987	82.3785	179.289	41.7707	81.4672	58.5637	75.6801	76.9215	48.485	45.6165	101.226
FBgn0005390	fs(1)M3	3.36383	0	6.79864	0.331142	10.0327	20.2377	23.6239	0.160381	0.047612	1.06436	0.065053	0.129229
FBgn0005391	Yp2	375.439	264.489	376.26	326.5	983.515	717.059	423.27	502.741	1091.03	389.103	147.839	343.611
FBgn0005411	U2af50	28.7385	84.659	51.2364	30.5687	28.3068	47.359	51.7421	56.9439	43.9444	47.8349	67.9152	169.747
FBgn0005427	ewg	46.5278	2.57332	218.647	155.256	217.032	161.201	134.862	122.494	114.874	146.847	135.095	237.864
FBgn0005533	RpS17	489.835	821.323	492.592	478.851	453.924	531.363	526.032	462.808	518.669	492.129	411.154	317.624
FBgn0005536	Mbs	73.8637	72.065	201.257	306.679	351.365	75.96	248.479	123.503	303.004	155.551	217.298	194.275
FBgn0005558	ey	19.4578	188.77	57.757	97.2056	80.3975	159.789	98.9604	106.604	49.8728	85.165	52.3146	59.0927
FBgn0005561	sv	7.51807	4.02422	0.057098	0.238473	8.99348	0.055264	0.19391	0.521401	25.6599	15.0244	0	15.0452
FBgn0005564	Shal	161.651	259.604	177.935	123.117	203.991	203.397	175.119	173.526	183.802	241.147	203.511	262.931
FBgn0005585	Calr	159.158	497.431	250.118	262.208	208.178	355.75	474.133	593.216	183.606	272.73	422.437	241.641
FBgn0005586	Rab3	701.791	379.674	563.669	708.914	826.739	679.914	654.894	689.337	910.165	560.151	917.886	719.729
FBgn0005590	scw	0.315082	0	0	0	1.31076	0	0.198425	0.126585	0.799411	0.246789	0.216913	0
FBgn0005593	RpL7	335.646	464.07	274.6	411.872	344.708	553.049	430.825	459.861	502.285	384.392	348.081	370.239
FBgn0005596	yem	0.502757	0.111521	22.347	0	0.44895	18.1244	1.03224	48.7015	12.8184	14.6069	17.6346	0
FBgn0005612	Sox14	0.928001	0.215149	22.2885	0.417059	9.55867	44.8689	39.675	16.0027	34.2578	31.1807	43.6928	32.764
FBgn0005613	Sox15	0.372697	0.1079	0.052761	0	0.851092	0.051729	2.35778	0.049838	0.195069	0.098367	1.00729	0.055417
FBgn0005614	trpl	19.9656	0.163797	122.619	21.6095	225.469	43.4384	99.4031	25.695	70.3674	154.39	12.8582	2.80426
FBgn0005616	msl-2	34.7564	52.8194	114.631	90.7868	69.6383	103.228	52.5533	109.364	90.6476	119.553	81.5763	132.955
FBgn0005617	msl-1	5.17957	96.3722	42.2069	0.625387	37.8215	0.273123	0.446672	44.329	6.3978	1.94928	23.6855	32.396
FBgn0005619	Hdc	0.338917	0	3.81555	0.070727	1.98786	0.103761	1.36623	0	1.07121	0.443241	0.118871	0.055884
FBgn0005624	Psc	56.6277	38.7481	25.7766	5.92421	18.8655	9.77624	26.5689	8.09792	15.3013	47.8707	12.3363	20.4176
FBgn0005626	ple	25.5383	45.653	41.9996	67.3032	121.647	8.91975	0.118691	27.4209	28.0743	39.0454	49.9638	27.5781
FBgn0005631	robo1	72.4016	92.9493	102.612	30.7986	190.686	282.187	71.2063	54.4889	6.94399	146.607	137.665	91.5443
FBgn0005632	faf	52.9521	70.0972	109.622	48.5173	145.36	92.9588	309.029	74.4562	174.82	53.8317	167.843	164.02
FBgn0005633	fln	40.5575	0.202643	28.2872	23.2829	12.4868	9.65138	67.553	48.6544	27.2229	39.1498	27.7003	11.0018
FBgn0005636	nvy	38.8895	0.48267	14.2115	13.4183	3.10993	7.64725	18.6395	9.72765	13.315	10.0849	2.84028	18.5661
FBgn0005638	slbo	1.00946	0	13.2051	0.067107	0.28082	0	1.16203	0	0.146059	0.050396	0	0.054755
FBgn0005640	Eip63E	140.356	152.569	250.129	204.075	205.746	119.699	159.731	161.7	232.39	124.78	157.356	326.595
FBgn0005642	wdn	17.3047	0.159566	31.2597	28.3425	11.2416	39.2644	49.8219	0.150707	31.5495	21.8125	73.9227	98.6103
FBgn0005648	Pabp2	15.7825	53.9091	12.6806	30.2485	33.0436	11.8583	5.29998	34.9928	34.425	16.7451	18.319	25.059
FBgn0005649	Rox8	26.2859	32.5934	121.796	78.4022	197.621	32.0045	126.378	77.9551	55.4337	99.8333	62.4069	18.9156
FBgn0005654	Orc3	0	0	0	0	0	0	0	0	0	0	0	0
FBgn0005655	PCNA	13.0177	51.1596	0	0.176109	0.646362	0.160244	2.49995	69.7789	0.26699	0	0.181653	23.375
FBgn0005658	Ets65A	111.126	0.586543	22.6173	50.8399	64.3818	18.5202	78.2883	45.1608	66.7696	40.277	32.9414	116.125
FBgn0005659	Ets98B	0.444074	0.268346	0.210592	0.207761	4.63045	0.361721	1.29042	0.09975	4.12507	10.5757	0.177536	35.2292
FBgn0005660	Ets21C	9.49587	62.6925	1.96839	1.37413	2.59926	12.7003	10.4775	0.31593	6.63729	6.33553	4.15504	0.377918
FBgn0005664	Crys	0.072703	0	0	0	0.437932	0	10.7162	0	40.1825	0.159511	0.314793	0
FBgn0005666	bt	63.3118	1.73726	10.2059	96.3287	51.4048	41.9674	66.4649	109.022	110.17	53.2165	50.3077	68.2908
FBgn0005670	Cyp4d1	1.05299	0.054635	0	0	0.397954	0.055034	0.118837	0.162274	4.47184	0	1.06706	0.112633
FBgn0005671	Vha55	1402.46	1172.67	950.926	772.672	810.327	843.578	929.272	1145.78	806.208	1010.84	733.031	876.298
FBgn0005672	spi	232.409	187.135	168.115	247.62	152.545	245.361	174.946	293.527	219.107	284.158	210.159	391.143
FBgn0005674	GluProRS	2.09775	0.306406	9.46833	80.0942	31.5653	127.552	34.9455	82.4451	6.15271	54.4376	17.5001	0
FBgn0005677	dac	53.3278	0.353626	35.409	28.592	37.2058	62.4023	14.3837	114.133	14.5741	43.7739	9.29148	83.2711
FBgn0005683	pie	19.9933	0	6.27442	0.341925	7.08764	0	29.8525	1.67565	0.144894	0.27325	10.7795	0
FBgn0005694	Aef1	8.91262	0.604493	115.757	93.4436	57.9475	124.098	36.1452	116.128	93.0215	88.4169	100.2	92.3027
FBgn0005695	gcl	1.19016	21.2936	88.7347	63.529	38.4035	69.8478	72.5975	24.1368	57.3834	45.3435	33.0998	54.4861
FBgn0005696	PolA2	1.28874	0.055958	0.171761	21.6516	10.5839	0.113742	30.8439	0	0.036259	0.384135	0.388756	0
FBgn0005771	noc	123.431	150.284	177.358	79.6323	49.7481	87.9967	72.7364	51.0364	23.4977	86.0314	113.36	73.757
FBgn0005775	Con	327.045	20.5128	499.17	246.87	331.536	403.768	366.771	205.994	203.178	200.879	243.134	294.82
FBgn0005777	PpD3	47.9669	0.161315	32.3806	5.03134	22.5645	57.6607	5.39061	0.525856	1.98746	31.3123	35.7968	77.0226
FBgn0005778	PpD5	0	0	0.07175	0	0.502883	0.07165	0.219252	2.22419	0.246128	0.069731	0	0.212086
FBgn0005779	PpD6	0.887444	0	0	0.157983	0.450275	0	0.143483	0	0	1.15947	0	0.346561
FBgn0008635	betaCOP	140.655	35.328	83.1845	111.09	102.047	68.1442	82.2298	139.768	100.266	104.802	150.999	71.1889
FBgn0008636	hbn	6.33849	0.116921	11.2289	40.1614	41.3244	34.1893	1.70686	27.2693	9.54211	0.116272	11.6894	28.642
FBgn0008646	E5	0.403263	0	0.226988	0	0.519771	0	0.12066	8.27303	2.56874	4.99906	0.06421	0
FBgn0008651	lbl	0.144148	0	0	0	9.17132	0	0.290722	0	0.583038	18.1957	1.20495	0
FBgn0010014	CanB	382.938	440.431	741.186	769.685	752.127	487.103	660.226	683.283	651.082	469.558	674.939	756.779
FBgn0010015	CanA1	0.036277	0	0	0.067623	0.692026	0	0.116098	0	19.4612	0.049664	0	0
FBgn0010019	Cyp4g1	0	0	0	18.7131	0.596988	0	0.118894	0	0.216388	0.10607	0.062815	0
FBgn0010038	GstD2	0	0.097297	0	0.111742	12.0371	42.4241	19.7441	0.107051	0	13.7158	3.57029	0
FBgn0010039	GstD3	110.233	170.281	79.7629	15.1362	33.9288	67.826	57.9327	99.9575	82.4907	134.301	47.7177	49.4438
FBgn0010040	GstD4	0.05997	0	0.212071	0	1.38369	0	1.14729	0	4.92537	0.624815	6.24793	0
FBgn0010041	GstD5	0.162914	0	0.379478	0	0.114223	0.094868	0.094052	0	0	0	0.214995	0
FBgn0010042	GstD6	0.684357	0	0	0	0.299446	0	0	0.203961	0.266771	0	0	0
FBgn0010043	GstD7	0	0	0	0	0.122281	0	0	0	0.163331	0	0	0.099314
FBgn0010044	GstD8	0.501318	0	0	0.20925	0.936556	0	4.05672	0.297591	0.052175	0	0.110634	0.094641
FBgn0010051	Itpr	5.0715	155.321	83.6698	111.201	114.97	82.7807	126.445	75.7857	203.549	58.2469	201.153	60.8267
FBgn0010052	Jhe	0.587487	0	19.243	0	0.200101	0.169609	0.12094	0	0.579306	0.054535	0.257692	0
FBgn0010053	Jheh1	94.1768	0.126445	106.392	60.2587	80.2868	115.931	142.836	78.5299	132.253	65.4175	51.4705	76.7562
FBgn0010078	RpL23	803.688	658.981	459.401	531.704	724.912	578.019	553.139	400.38	725.537	394.358	537.378	499.502
FBgn0010097	gammaTub37C	0.117236	0	0	0	0.713996	0	0	0.312588	0.378271	0.060961	0	0.062859
FBgn0010100	mAcon1	746.993	632.865	709.714	577.379	548.414	587.787	517.526	406.029	587.329	834.519	720.262	688.84
FBgn0010105	comm	48.0863	75.9308	25.9575	108.432	67.0043	120.473	114.744	138.986	61.0863	89.6822	48.9757	101.748
FBgn0010109	dpn	0.332253	0.056184	0	0	0.240952	0	0.182821	6.14976	1.053	0	0	0.05799
FBgn0010113	hdc	269.746	96.2712	107.511	121.258	316.076	131.235	239.839	102.225	314.176	241.276	199.927	140.975
FBgn0010114	hig	679.986	575.655	649.641	924.472	592.445	851.503	514.379	532.818	476.793	767.636	756.422	375.323
FBgn0010173	RpA-70	9.08326	99.7001	19.9357	21.1922	42.0387	0	66.7527	95.9481	43.3969	22.5007	12.8164	1.14467
FBgn0010194	Wnt5	4.7604	0	30.8697	6.66837	30.7474	50.6055	17.6811	21.2361	26.0473	56.9994	10.3897	14.1683
FBgn0010197	Gyc32E	0.150805	0	12.9909	0	0.432883	0	1.1891	0	0.357733	0	0	0
FBgn0010198	RpS15Aa	250.241	323.352	135.334	174.099	226.282	185.919	239.941	281.318	279.875	196.84	157.993	210.057
FBgn0010213	Sod2	127.478	182.506	142.048	114.047	93.5647	88.3078	84.9859	110.401	153.907	115.448	75.3492	131.115
FBgn0010215	alpha-Cat	172.28	186.855	238.345	297.69	240.851	177.017	378.283	239.74	113.217	228.876	266.2	273.997
FBgn0010217	ATPsynbeta	2002.55	2049.04	2072.52	1650.2	1753.26	2057.85	1762.55	2070.16	1852.42	2089.65	2143.82	1959.22
FBgn0010220	Dbp45A	0.038765	74.667	18.1494	32.5938	36.4997	34.7939	7.26784	50.1095	24.8063	23.5967	44.0772	34.3928
FBgn0010222	Nmdmc	68.6883	32.2011	37.7817	24.5177	22.3539	34.6129	53.7008	0.389625	1.04217	49.4692	73.0826	2.1411
FBgn0010223	Galphaf	0.037809	0	17.0989	0.211275	0.940045	0.059703	0.062908	0	1.54904	5.19735	0.271728	8.11334
FBgn0010225	Gel	506.465	261.296	185.997	379.134	240.531	307.377	304.187	520.146	292.983	179.643	265.125	209.079
FBgn0010226	GstS1	0.072654	101.821	85.7387	47.5012	42.1104	28.3791	55.2439	30.9311	32.3871	22.8179	28.0924	49.6057
FBgn0010228	HmgZ	244.1	264.538	192.92	270.707	249.258	207.92	175.19	203.811	225.731	245.562	127.507	207.623
FBgn0010235	Klc	66.7624	28.6542	138.977	156.851	83.2323	173.373	135.414	107.835	93.8416	86.1717	127.533	90.5012
FBgn0010238	Lac	13.7515	73.1145	46.3536	0.136081	68.2376	62.825	32.5823	88.8132	16.1553	61.0546	8.24046	17.7547
FBgn0010240	Lcch3	217.924	139.685	214.043	171.798	108.002	206.303	102.394	200.334	77.9738	125.158	97.5816	136.113
FBgn0010241	Mdr50	1.62614	0.055823	0.161674	0	6.79001	27.9143	0.486239	10.8998	5.67473	14.7137	0.421578	0.057366
FBgn0010246	Myo61F	44.6809	0.054788	23.6819	0.142847	1.04936	26.7501	12.6137	32.0555	12.5771	3.15811	40.7839	0
FBgn0010247	Parp	26.5607	47.8806	10.0092	40.7195	97.8727	85.8177	82.2945	51.881	59.0696	31.9761	46.8992	25.235
FBgn0010258	Rbp4	0	0	0	0	0.858298	0	0.134965	0	0.501887	0	0	0.324508
FBgn0010263	Rbp9	771.661	208.573	412.569	819.667	776.933	307.927	884.621	300.57	567.576	393.717	432.936	686.699
FBgn0010265	RpS13	134.73	275.026	196.35	156.107	246.278	255.676	149.843	161.287	285.748	122.778	170.599	120.088
FBgn0010269	Dsor1	61.9336	70.5477	47.3795	101.944	70.2596	49.9801	32.6139	130.597	40.5311	73.7558	70.3929	104.878
FBgn0010278	Ssrp	0.036066	0.483999	29.9449	47.5643	13.8487	50.8518	29.5926	100.986	19.9821	15.582	15.0815	4.26415
FBgn0010280	Taf4	211.456	69.925	315.945	159.09	229.307	165.834	164.978	163.905	146.171	143.668	181.986	87.9659
FBgn0010282	TfIIFalpha	2.64693	77.4784	34.2728	26.3737	25.3936	10.7765	53.5491	51.7068	23.7429	30.8975	18.1055	14.4838
FBgn0010287	Trf	10.0075	0	38.5205	0	14.414	0.339317	1.61307	9.16296	10.1867	7.46159	0	0
FBgn0010288	Uch	73.1885	184.568	99.7916	20.4207	86.4571	14.3271	110.394	136.272	20.7683	80.4799	67.9585	36.6262
FBgn0010292	bys	66.2533	64.489	32.4653	0	17.0693	17.2621	0.539402	57.428	11.0734	34.7051	3.99575	24.64
FBgn0010294	ng2	0	0	0.133457	0	0	0	0	0	0	0	0.151245	0
FBgn0010295	ng3	0	0	0	0	0	0	0	0	0.515095	0	0	0
FBgn0010296	ng4	0	0	0	0	0	0	0	0	0	0	0	0
FBgn0010300	brat	154.004	431.405	411.508	510.971	647.268	295.93	489.939	280.865	283.01	314.545	334.785	318.042
FBgn0010303	hep	100.694	126.418	70.4736	103.876	150.363	129.532	123.936	83.1239	140.067	52.3034	128.893	155.1
FBgn0010309	pigeon	92.464	57.6739	135.663	48.2139	52.5891	39.958	156.297	39.8193	33.9426	70.5844	68.5873	84.802
FBgn0010313	corto	227.75	35.0313	259.48	186.049	308.995	232.504	182.2	244.639	464.184	298.168	261.813	100.076
FBgn0010314	Cks30A	0.40769	0	7.05276	0	9.9413	0	0	19.0092	1.85006	9.70852	24.1471	0.526469
FBgn0010315	CycD	34.299	18.8278	0	0.067153	0.676118	0.053981	0.117519	31.2748	1.29944	0.311368	0.492926	0.111133
FBgn0010316	dap	0.540813	0.322272	15.3768	0.067066	1.03504	0.053584	5.32694	12.7496	3.76004	12.9205	8.62687	0
FBgn0010317	CycJ	39.826	0	18.3448	15.1719	9.12925	0.924815	1.97813	14.3573	10.6608	23.4736	0.525159	98.9491
FBgn0010323	Gsc	5.69334	0	5.22976	0	0.996304	3.04008	0.233637	0	0.869042	0.35847	7.79676	0
FBgn0010328	woc	31.0083	71.0271	123.107	52.5338	70.4636	20.1486	112.883	87.0249	57.6936	107.806	19.7245	50.4959
FBgn0010329	Tbh	196.628	29.062	101.083	41.7183	54.0926	24.0431	50.2359	406.977	63.4219	29.1715	86.3236	37.4698
FBgn0010333	Rac1	201.564	223.652	109.755	66.0411	127.641	191.774	113.328	98.42	131.162	117.17	107.147	134.075
FBgn0010339	128up	28.151	51.4556	31.1458	52.8698	16.9605	63.1172	0.506588	93.5803	45.7909	29.222	28.053	3.28811
FBgn0010340	140up	0.088568	7.62005	34.2147	9.86174	24.0261	21.2975	0.075579	24.5058	24.531	18.0643	9.2059	21.9044
FBgn0010341	Cdc42	216.736	424.506	107.94	162.494	125.484	151.818	259.74	234.286	110.785	166.572	183.516	156.124
FBgn0010342	Map60	27.5677	0	33.3213	0.493766	35.4788	70.5718	56.9812	49.9863	10.3015	23.5671	40.726	10.7813
FBgn0010348	Arf79F	245.21	266.849	354.632	305.019	365.235	334.52	431.672	469.464	365.259	388.026	292.62	250.29
FBgn0010350	Cds	497.046	461.681	549.523	457.593	547.7	526.092	226.891	502.175	434.95	566.483	634.457	553.017
FBgn0010352	Nc73EF	372.653	568.744	549.218	433.992	849.763	696.315	389.462	619.543	608.712	472.412	574.385	472.071
FBgn0010355	Taf1	53.0857	0.552123	18.9863	144.652	44.16	24.1016	120.19	94.9799	65.9697	77.1308	81.5584	0
FBgn0010356	Taf5	1.19453	67.0463	58.2023	16.5623	41.7137	56.4255	0	14.6107	10.2052	5.19307	23.3879	0
FBgn0010357	betaTry	0.422741	0	10.8149	1.40814	2.88238	0.080073	2.90157	26.2812	3.06894	53.6895	23.3281	0
FBgn0010358	deltaTry	0	0	0.292372	1.14898	0	0.097455	0	0.495031	0.052094	0.095547	0.552152	0.188949
FBgn0010359	gammaTry	0	0	1.07203	0.41781	0	0.779638	0	1.18807	0.208377	0.28664	0.662582	0
FBgn0010379	Akt1	70.8198	82.7191	60.5564	99.1457	57.0279	29.3818	53.6385	29.5331	23.759	103.057	42.127	108.819
FBgn0010380	AP-1-2beta	377.246	140.309	358.756	191.185	199.184	295.855	146.383	396.7	254.542	340.927	330.56	179.902
FBgn0010382	CycE	35.9525	0	0.282248	0.470106	1.16202	0.109417	0.447448	20.4324	0.403682	0.102728	0.062586	0
FBgn0010383	Cyp18a1	0	0	3.74504	3.98749	11.0622	15.8014	27.5122	0.202025	5.34252	3.52822	0.237849	0
FBgn0010385	Def	0.19243	0	0	0	0.300913	0	1.8518	0	0	2.4346	2.78793	0
FBgn0010387	Acbp2	166.653	93.8765	260.692	272.982	315.087	621.985	308.161	383.557	278.987	291.151	315.35	203.593
[truncated: 12,891 more rows]

## Sheet: TPM_59 DE
flybase_gene_id	GeneSymbol	TrainFed1	TrainFed2	TrainFed3	TrainFed4	UntrainFed1	UntrainFed2	UntrainFed3	UntrainFed4	TrainStarvation1	TrainStarvation2	TrainStarvation3	TrainStarvation4
[truncated: 59 more rows]

[truncated: 1 more sheets: GO Cellular Component]
