# Supplementary material for: Modulation of RNA processing genes during sleep-dependent memory
Source: eLife. 2024 Dec 6;12:RP89023. doi: 10.7554/eLife.89023 (PMC11623928; doi:10.7554/eLife.89023)
Supplement: Figure 2—source data 1. [file elife-89023-fig2-data1.xlsx]

## Sheet: Fly lines
Ensembl_gene_id	symbol	RNAi line1	RNAi line2
FBGN0001134	CG18011	50900
FBGN0034709	CG7079	61174
FBGN0032763	cDIP	80458	80459
FBGN0034053	CG17568	31955
FBGN0038865	Scgdelta	25964	55325
FBGN0038654	Grd	58175	38384
FBGN0003249	CG5645	61346
FBGN0052813	CG10939	65156
FBGN0086782	WDR79	33363	44423
FBGN0039274	Pfas	36686
FBGN0052594	Sil1	33968
FBGN0033778	Tsen2	55659
FBGN0040366	por	43236	57380
FBGN0031638	Nup133	58290
FBGN0033221	Nrk	55184	56936
FBGN0040794	mu2	61199
FBGN0031403	Cyp4ae1	65952
FBGN0032124	brn	55386
FBGN0023537	Balat	67274
FBGN0033491	be	54834
FBGN0050467	amn	25797	v5606
FBGN0054056	CG11398	36109
FBGN0029863	CG11927	67905
FBGN0069973	CG12825	8732
FBGN0032025	CG15387	50952
FBGN0037064	CG15561	62835
FBGN0035880	CG16985	32401
FBGN0063495	CG30467	56021
FBGN0000052	CG40485	66914
FBGN0004957	CG4842	37490
FBGN0038769	CG5493	57735
FBGN0039296	CG6951	51913	51921
FBGN0032746	Rh3	31112	31267
FBGN0035355	Culd	33284	100646
FBGN0039004	CG3823	34718	v34718
FBGN0002872	CG34056	21761
FBGN0036254	CG13773	v103392	64553
FBGN0031270	Meics	50636
FBGN0025391	CG6073	54844
FBGN0051812	CG7778	102181
FBGN0025874	CG32813	26839
FBGN0264816	CG32755	61996
FBGN0085481	CG11920	34860
FBGN0000221	Swim	36591	38414
FBGN0039417	CG14298	54807
FBGN0010620	Regnase-1	27330
FBGN0042092	koko	13090	105955
FBGN0035718	GstE5	v100632
FBGN0030361	Edg84A	29480	29481
FBGN0039829	Cyp4aa1	51943	104458
FBGN0036620	CG13056	28462
FBGN0034364	CG13689		v22803
FBGN0036959	CG14820	15456
FBGN0015036	CG17855	103034
FBGN0031782	CG9389	44663
FBGN0052755	CG10470	42896	55909
FBGN0000552	CG17896	55323
FBGN0038849	CG1492	54838

## Sheet: A-Total sleep
Genotype	R35B12 ctl total	UAS ctl total
R35B12>Regnase1	-226.583	-238.729
R35B12>31112	-200.375	-165.438
R35B12>29480 GD	-200.063	-155.333
R35B12>56061 GD	-179.563	-239.939
R35B12>34718 GD	-175.75	-150.563
R35B12>amn VDRC5606	-159.792	-185.421
R35B12>25797	-149.54	-69.0403
R35B12>33284	-149.424	-221.611
R35B12>31267	-127.271	-61.0069
R35B12>50952	-119.646	-227.333
R35B12>26839 GD	-113.167	-159.383
R35B12>CG3823	-112.17	-47.1238
R35B12>37490 GD	-108.146	-234.096
R35B12>36591	-92.4722	-159.833
R35B12>102181	-89.0417	-70.3958
R35B12>32401	-87.9375	-295.521
R35B12>21761 GD	-84.254	-234.233
R35B12>36686	-76.1667	-46.1042
R35B12>CG34056	-71.9167	-106.771
R35B12>50636	-66.0417	-206.292
R35B12>13090 GD	-57.6042	-179.292
R35B12>38444	-49.2861	-75.2778
R35B12>31112	-47.6528	-4.17361
R35B12>61199	-46.6458	-103.418
R35B12>29418	-32.125	-209.708
R35B12>55325	-30.625	-103.458
R35B12>CG32755	-30.5486	-163.944
R35B12>33968	-29.3125	9.47917
R35B12>54807	-22.5833	-141.438
R35B12>62835	-19.375	-56.6806
R35B12>103392 KK	-17.6875	-25.9792
R35B12>56021	-13.5833	-105.771
R35B12>34860	-12.6914	-4.60268
R35B12>36109	-8.73864	-80.7192
R35B12>54844	-4.70833	-119.708
R35B12>51924	0.145833	-76.3843
R35B12>57735	5.80556	-230.486
R35B12>CG18011	9.20833	-154.776
R35B12>ben	9.89583	-154.625
R35B12>8732	10.0357	-186.423
R35B12>36591	21.4792	28.375
R35B12>CG17896 55323	25.101	-154.149
R35B12>TID 103494 cg18314	31.375	-282.958
R35B12>58175	38.025	-24.9704
R35B12>103444 KK	47.8958	2.94016
R35B12>TID29481 CG2345	54.6822	-157.943
R35B12>61346	59.35	-33.7939
R35B12>44423	64.6875	-88.2083
R35B12>TID13090 CG44010	64.6875	-45.6875
R35B12>55184	64.8691	-103.006
R35B12>por 43236	72.0833	11.8125
R35B12>80458	76.1458	-10.4375
R35B12>55659	79.2213	-46.6329
R35B12>38384	86.7708	-62.6875
R35B12>55386	88.4167	-90.25
R35B12>56936	92.875	5.46277
R35B12>58290	93.6458	-36.6236
R35B12>31955	100.516	-27.7545
R35B12>25964	100.958	-77.8542
R35B12>55952	101.271	-98.1875
R35B12>33363	114.188	-41.4583
R35B12>Belat	115.542	-125.271
R35B12>80458	123.562	-78
R35B12>42896	123.639	-98.7111
R35B12>67905	130.979	-114.021
R35B12>57380	144.417	34.7667
R35B12>80459	162.396	87.2176
R35B12>80459	171.146	27.2301
R35B12>55909	174.396	-3.29167
R35B12>65156	182.958	-52.9
R35B12>61174	183.001	-59.9778
R35B12>CG40485 66914	186.396	10.2917
R35B12>61174	226.639	78.9514
R35B12>51913	228.372	-103.878
R35B12>Polr1F	274.271	214.083

## Sheet: B-Nighttime sleep
Genotype	R35B12 ctl night	UAS ctl night
R35B12>34860	39.7462	7.77827
R35B12>25797	-26.954	-64.6415
R35B12>36591	29.2396	-46
R35B12>42896	122.656	-5.18333
R35B12>51913	120.817	-30.7139
R35B12>54807	81.7396	-40.4375
R35B12>55659	58.4235	-7.79526
R35B12>55952	139.24	-4.97917
R35B12>amn VDRC5606	8.76042	-73.5479
R35B12>Belat	114.5	1.20833
R35B12>ben	89.6713	-71.9537
R35B12>Polr1F	225.583	115.417
R35B12>CG17896 55323	134.785	-54.1939
R35B12>CG18011	81.6667	-43.0639
R35B12>CG32755	9.68611	-116.397
R35B12>CG40485 66914	132.563	8.95924
R35B12>por 43236	24.9167	-78.4375
R35B12>25964	220.062	35.7708
R35B12>31112	70.0486	61.9861
R35B12>31267	28.0417	-13.3514
R35B12>31955	193.923	44.1313
R35B12>33363	200.792	19.9583
R35B12>36109	112.438	10.7111
R35B12>38384	90.0208	9.66667
R35B12>38444	-22.8514	-45.1556
R35B12>44423	146.875	60.7917
R35B12>54844	95.5208	-40.7917
R35B12>56936	101.521	6.60106
R35B12>58175	151.704	41.4519
R35B12>58290	109.688	-17.2611
R35B12>65156	179.537	12.1
R35B12>67905	146.646	-15.9167
R35B12>80458	103.938	69.4583
R35B12>80459	155.146	97.1622
R35B12>102181	74.9583	-1.35417
R35B12>103444 KK	105.188	6.43174
R35B12>26839 GD	24.0417	-69.0597
R35B12>32401	-9.60417	-128.854
R35B12>37490 GD	-29.5417	-109.643
R35B12>50636	53.875	-116.313
R35B12>50952	-1.60417	-101.688
R35B12>51924	63.9375	-43.4566
R35B12>55184	77.3839	0.008929
R35B12>55325	70.125	-17.0417
R35B12>55386	75.8542	12.2917
R35B12>55909	116.271	33.125
R35B12>56021	9.91667	-60.25
R35B12>57380	172.875	54.7958
R35B12>57735	51.0903	-69.4514
R35B12>61174	160.568	117.464
R35B12>61199	73.0625	-28.2167
R35B12>61346	57.1458	-73.2121
R35B12>62835	9.47917	-9.61111
R35B12>8732	81.0744	-74.0923
R35B12>TID 103494 cg18314	85.7917	-84.1042
R35B12>29418	0.916667	-98.0625
R35B12>31112	-30.9375	-82.3333
R35B12>33284	-39.4972	-107.726
R35B12>33968	74.5625	21.6458
R35B12>36591	105	51.5208
R35B12>36686	110.312	27.6042
R35B12>56061 GD	-9.77083	-25.7625
R35B12>CG34056	76.4375	-37.6667
R35B12>CG3823	55.7441	-16.9365
R35B12>29480 GD	-102.269	-91.1026
R35B12>34718 GD	-59.0625	-45.3125
R35B12>TID13090 CG44010	-6.25	-30.8125
R35B12>103392 KK	80.8542	21.625
R35B12>21761 GD	-23.422	-132.255
R35B12>13090 GD	25.1875	-66.4583
R35B12>61174	149.632	14.6529
R35B12>80458	98.7708	-30.5625
R35B12>80459	123.938	58.9719
R35B12>Regnase1	-131.25	-187.125
R35B12>TID29481 CG2345	17.8874	-102.467

## Sheet: C-Polr1F
R35B12>Wcs	R35B12>P1F RNAi	Wcs>P1F RNAi
552.333	919	722.333
721	840.333	728.333
488.667	966.667	688.333
461.667	1003.33	714
951	904	796
841	865	606.667
873.667	993.667	726
638	996.333	651
618	967.333	746.333
543.667	831.667	761
601.667	761.667	819
700	866.333	727
551.333	1004	548
634.667	1009.67	649
655	951	558.667
506	846	859
528.667	769.333	544.667
517	732	774
784	663	791.667
653.667	979.667	838.333
660	592	556.333
664.667	961.667	593.333
718	873.333	679.667
628.667	988.333	742.667
907.667	660	675.333
684.333	958.667	595.667
862	781	663.667
561.5	919.333	602.333
694	588.333	675.333
548	711	383.667
639	728.667
581	912.333

## Sheet: D-Regnase-1
R35B12>Wcs	R35B12>Reg1 RNAi	Wcs>Reg1 RNAi
787	490.333	1106
795.667	713.333	817.667
970.333	312.667	876.667
843.667	643	715.333
717.333	246.333	898.667
731	414	745
535	410.667	789.667
840	493	788
765.667	658.667	824.333
780.333	523	878.333
835.667	648	699.667
664	650.667	771
1036.67	858.333	731.667
878	580.667	1009.33
908.333	485.333	896
734	496.333	516.667
560	498	459
529	339	882
638	283	780
395	127	765
389	214	873
569	115	955
492	292	576
430		846
458
456
487
557
687
462
713
820
