# Supplementary material for: Modulation of RNA processing genes during sleep-dependent memory
Source: eLife. 2024 Dec 6;12:RP89023. doi: 10.7554/eLife.89023 (PMC11623928; doi:10.7554/eLife.89023)
Supplement: Figure 3—source data 1. [file elife-89023-fig3-data1.xlsx]

## Sheet: B-P1F first 3h
RU-	RU+
2	26
2	155
2	25
2	60
17	120
24	74
26	80
26	40
30	115
40	49
42	71
55	77
59	50
64	62
70	98
81	66
6	47
11	114
4	68
25	38
8	64
93	39
4	42
62	24
13	173
	163
28	62
55	36
45	108
109	65
76	48
14	36
42	49
33	82
3	13
16	17
15	21
86	133
33	83
45	90

## Sheet: D-P1F
RU-	RU+
438	686.333
623	797.667
484	753
872	662
405	783.333
518	788.667
681	763
312	817.667
519	928.667
569	728.667
557	1013.33
852	845.333
472	930
509	784
633.333	765
475.667	1277.33
679.667	856.667
864	922
613.333	815.333
866	791
592	731
640.667	1017
629.667	883.333
	680.667
840.667	693.667
823.333	881.667
845.333	1068
587	896
896.333	971.333
656.333	845.333
811	879.333
722.667	998
852.333	1090
865.667	1089.67
658	1013
845.667	881.333
855.333	1072.33
843	1050
742.333
