# Supplementary material for: Modulation of RNA processing genes during sleep-dependent memory
Source: eLife. 2024 Dec 6;12:RP89023. doi: 10.7554/eLife.89023 (PMC11623928; doi:10.7554/eLife.89023)
Supplement: Figure 4—source data 1. [file elife-89023-fig4-data1.xlsx]

## Sheet: B_Sleep-dependent memory
R35B12/+	UAS-PolR1F-RNAi/+	UAS-PolR1F-RNAi/R35B12	UAS-Regnase-RNAi/+	UAS-Regnase-RNAi/R35B12
0.299107	0.0670732	0.0960671	0.295571	-0.0494639
0.216522	0.321542	0.349351	0.160473	0.0010101
0.235959	0.0585516	0.0491453	0.16527	-0.000704225
0.238372	0.05	0.340426	0.238902	0.0920852
0.185417	0.192508	0.33102	0.131497	-0.0651885
0.263704	0.211201	0.105714	0.200333	0.0978836
0.346154			0.15615	0.132143
			0.287857	0.141401

## Sheet: C_Sleep-independent memory
R35B12/+	UAS-PolR1F-RNAi/+	UAS-PolR1F-RNAi/R35B12	UAS-Regnase-RNAi/+	UAS-Regnase-RNAi/R35B12
0.166054	0.182927	0.289406	0.28	0.0494118
0.345375	0.0556818	0.29085	0.16926	0.139401
0.345238	0.285	0.434694	0.279634	0.131111
0.341038	0.354701	0.217687	0.243111	0.0228758
0.226415	0.214744	0.216331	0.204196	-0.0740365
0.255945	0.155844	0.256897	0.203911	0.157143
		0.110399	0.26675	0.142922
			0.281119	0.02

## Sheet: D_Sleep post-training trend
	UAS-Regnase-RNAi/R35B12
		Post-training interval (h)
			Untrained
		0	18	9	16	29	12	30	27	30	14	6	15	27	26	11	21	21	13	28	17	21	21	30	25	12	24	24	30	24	29	27	11	27
		0.5	24	12	6	15	25	30	20	25	30	8	28	30	10	18	29	24	29	28	15	24	25	30	15	8	16	5	30	30	30	27	17	22
		1	11	9	6	17	24	30	12	30	30	10	13	14	11	23	30	22	30	26	27	26	27	30	29	10	17	16	30	28	30	24	1	15
		1.5	5	5	15	28	27	30	16	23	30	14	30	30	14	3	9	28	5	21	11	28	18	30	22	22	6	13	28	29	29	26	12	30
		2	20	8	14	21	18	30	16	7	30	19	30	11	8	5	30	24	16	24	0	19	25	30	27	11	9	12	15	11	11	7	13	19
		2.5	19	14	13	26	17	22	27	30	21	10	26	25	8	0	18	22	17	19	5	23	10	30	25	11	7	18	26	20	17	28	7	10
		3	0	0	6	20	10	24	6	21	26	6	6	12	17	0	17	18	23	9	10	14	13	30	27	0	11	14	25	23	8	19	0	25
		3.5	0	0	0	29	0	6	0	14	5	0	19	12	11	0	5	13	17	6	4	24	0	30	18	0	0	4	17	27	0	3	0	6
		4	8	0	6	2	0	5	5	15	7	8	4	0	0	0	0	14	7	5	0	0	0	21	6	0	0	10	0	15	0	0	0	0
		4.5	21	0	18	0	12	0	0	30	11	15	25	0	15	5	0	30	6	0	0	15	29	30	0	0	0	0	0	0	0	0	0	8
		5	22	5	11	0	23	0	5	30	29	30	11	19	30	0	0	30	30	5	0	16	30	30	20	14	0	6	0	0	0	9	0	8
		5.5	30	21	27	21	15	4	21	30	30	30	30	19	30	21	0	30	30	30	0	8	30	30	13	25	15	30	14	22	0	30	3	30
		6	30	30	29	27	21	16	30	30	30	30	28	27	17	30	20	30	30	30	28	0	30	30	30	28	30	30	30	30	25	12	14	18
		6.5	30	29	30	30	30	30	30	30	28	18	25	26	29	30	30	19	30	20	30	8	30	30	20	17	30	28	15	30	30	6	19	22
		7	10	30	30	26	17	5	30	30	17	13	30	30	30	29	30	20	28	30	30	30	30	30	30	29	30	12	30	7	30	19	16	30
		7.5	30	30	11	13	30	27	30	28	30	21	30	30	30	0	30	30	30	30	30	30	30	30	18	30	30	21	30	20	28	30	30	30
		8	29	30	30	22	30	30	8	30	30	23	30	20	30	7	18	30	30	30	6	30	30	30	29	30	30	30	11	19	4	26	30	30
		8.5	18	30	30	30	30	23	30	30	30	14	21	25	30	0	19	30	30	24	0	21	30	30	30	30	30	30	27	30	30	13	17	21
		9	30	30	30	30	30	26	30	30	30	30	15	30	28	14	30	20	30	11	16	0	30	30	26	30	30	17	23	28	30	30	13	10
		9.5	28	26	30	30	30	24	30	30	17	6	30	30	30	30	25	30	30	30	0	28	30	30	25	30	30	21	22	6	30	19	17	27
		10	10	30	17	16	30	30	20	30	26	19	30	30	30	30	30	30	30	30	16	17	30	30	30	11	30	19	30	22	30	0	25	18
		10.5	30	30	27	30	30	15	0	30	29	30	30	30	30	30	27	30	30	30	18	21	30	30	30	22	30	18	24	30	27	22	30	21
		11	30	27	30	30	30	30	19	30	15	30	14	30	25	16	30	23	30	30	30	30	30	30	30	10	30	25	10	13	0	20	10	30
		11.5	30	0	30	29	30	30	26	20	30	30	26	30	30	0	16	30	30	30	30	30	30	30	30	23	17	29	30	22	13	21	20	30
		12	30	20	20	22	30	13	28	7	30	30	30	17	29	19	30	19	30	8	0	30	30	29	30	22	30	5	30	30	29	30	30	26
			Trained
		0	0	13	27	15	30	22	15	13	6	13	0	29	22	0	9	5	12	3	28	25	0	30	16	4	9	28	24	25	21	20	20	10
		0.5	29	21	15	30	13	30	22	29	30	7	30	29	25	2	29	0	6	27	30	19	10	30	26	16	30	27	25	30	0	8	28	18
		1	18	19	26	13	22	10	18	22	30	4	20	13	16	13	30	18	25	11	13	22	25	28	11	16	28	7	30	30	24	19	18	25
		1.5	12	9	28	24	18	30	18	22	30	16	28	10	20	5	20	22	5	0	24	20	8	30	27	15	18	16	30	30	29	8	12	7
		2	26	4	15	11	29	6	19	30	17	0	30	18	28	16	21	23	19	0	5	25	7	30	16	10	15	15	29	30	30	30	28	13
		2.5	10	5	23	0	9	18	13	15	15	0	30	9	29	1	13	0	13	0	14	7	0	30	6	9	3	0	29	30	30	10	21	0
		3	20	0	8	0	15	7	13	25	6	0	20	0	21	25	7	1	6	0	0	0	0	30	10	0	10	0	6	24	23	16	27	0
		3.5	0	0	5	0	15	0	12	23	17	0	0	8	26	0	2	15	0	0	0	0	0	28	5	5	0	0	25	7	8	0	15	0
		4	0	0	0	0	0	0	0	16	5	0	0	0	7	0	0	5	0	0	0	4	0	16	0	0	0	0	7	5	6	0	0	0
		4.5	17	0	0	0	0	5	0	19	30	13	24	21	5	0	0	8	19	0	0	10	0	20	0	7	0	0	7	21	0	14	0	0
		5	30	0	0	13	5	19	0	30	30	25	30	16	29	0	12	20	30	13	16	0	0	30	0	30	5	0	30	30	9	30	6	27
		5.5	21	2	28	21	29	30	5	30	30	30	30	8	30	8	15	30	30	25	0	26	0	30	10	9	23	3	30	30	30	30	12	5
		6	22	13	30	26	30	30	10	30	30	17	30	29	30	11	30	30	25	17	26	30	28	30	28	9	30	30	30	30	30	30	30	9
		6.5	30	9	30	22	30	30	20	24	30	13	30	30	28	30	30	30	30	30	9	25	30	30	30	30	30	30	30	30	12	30	30	28
		7	30	30	30	30	30	30	30	30	30	18	30	30	7	30	30	30	27	30	30	29	30	30	28	27	3	30	30	30	20	30	23	11
		7.5	30	30	30	28	23	26	17	24	30	13	30	30	30	29	30	30	28	12	18	30	30	30	30	16	30	30	30	30	30	26	17	17
		8	30	30	29	27	26	0	6	30	15	25	30	30	29	15	30	30	5	24	27	25	21	30	22	24	22	30	30	8	30	30	30	21
		8.5	30	22	29	15	30	10	30	30	27	30	30	12	30	30	5	30	14	28	30	30	0	30	23	23	30	30	29	30	30	30	30	30
		9	30	2	30	25	30	26	6	29	7	30	30	28	30	30	30	30	15	22	30	30	0	30	30	30	1	30	30	30	27	15	30	30
		9.5	30	29	28	30	30	30	26	29	14	22	30	28	12	30	30	30	21	18	23	30	13	30	30	14	30	20	30	29	8	25	14	30
		10	30	13	30	30	30	30	1	30	30	12	30	30	19	30	30	30	28	20	10	30	30	30	27	30	30	5	30	30	13	28	8	28
		10.5	15	30	15	30	30	30	30	30	30	23	30	30	27	30	30	30	13	26	30	13	30	30	20	30	30	30	22	29	30	30	26	0
		11	19	30	0	22	30	8	30	29	30	22	30	30	27	30	30	30	30	14	4	28	30	18	4	27	14	29	14	29	30	30	30	24
		11.5	22	27	10	8	30	30	0	28	30	27	30	30	30	30	18	30	26	11	27	30	6	30	30	8	30	27	30	30	30	30	29	30
		12	24	0	29	22	29	30	0	13	30	13	8	11	21	30	14	30	30	25	30	30	0	30	30	30	30	25	30	28	30	30	28	30
	UAS-Polr1F-RNAi/R35B12
		Post-training interval (h)
			Untrained
		0	29	9	9	28	18	25	18	7	30	10	30	29	21	29	17	30	29	27	30	30	29	21	29	30	12	15	15	30	27	30	11	29
		0.5	28	23	11	30	5	30	15	13	20	15	30	30	20	19	18	21	24	17	30	24	30	11	27	22	9	23	4	27	16	28	20	29
		1	26	13	1	30	18	29	14	19	30	24	20	30	8	24	18	27	17	26	30	29	30	12	21	19	21	11	15	30	17	13	24	23
		1.5	30	24	6	24	17	15	28	23	30	18	30	30	16	30	23	26	27	17	30	30	28	15	12	30	16	11	26	12	14	30	15	22
		2	30	16	5	24	19	12	0	23	30	15	16	30	0	29	12	13	13	12	29	25	13	6	10	29	0	4	27	29	28	17	21	18
		2.5	30	19	0	16	6	19	16	26	11	18	17	23	21	21	25	13	22	19	7	30	29	12	11	30	0	19	14	28	2	22	12	7
		3	22	12	10	16	3	1	24	24	30	15	14	22	0	25	22	9	30	10	19	30	28	4	9	23	7	10	15	30	5	29	10	8
		3.5	20	17	21	10	5	0	6	25	25	14	0	13	16	28	13	1	12	12	15	27	30	11	4	6	0	0	10	8	7	17	13	14
		4	9	7	7	10	0	0	11	21	19	10	0	5	5	10	0	0	0	0	0	13	15	0	0	18	0	0	0	14	0	8	0	0
		4.5	0	0	0	0	17	0	0	26	0	0	0	0	0	0	0	0	0	0	9	0	0	9	0	30	0	26	0	0	0	24	0	8
		5	0	0	30	6	30	23	0	30	28	0	24	0	0	0	0	0	0	19	30	0	13	30	28	30	12	29	30	30	0	30	13	22
		5.5	21	24	30	26	30	30	20	30	30	23	30	9	28	16	24	27	27	30	30	22	30	30	30	30	30	30	30	30	0	30	30	30
		6	30	30	30	19	30	30	30	30	30	30	30	30	30	30	30	30	30	30	30	30	30	30	30	30	30	30	30	30	13	30	30	30
		6.5	30	30	30	30	30	30	30	30	30	30	30	30	30	30	30	30	29	30	30	30	30	30	30	30	30	30	30	30	30	30	30	30
		7	30	30	30	30	30	29	30	30	30	30	30	30	30	30	30	30	29	30	30	30	30	30	30	30	30	30	30	30	30	4	30	29
		7.5	30	30	30	27	30	30	30	30	30	30	30	30	30	30	30	30	30	30	30	29	29	30	30	30	30	30	30	30	29	30	30	29
		8	29	30	30	30	30	30	30	30	30	30	30	30	30	27	30	30	30	30	30	30	30	30	30	30	30	30	30	30	30	30	12	30
		8.5	30	30	30	29	30	24	30	30	30	30	30	30	30	26	30	30	30	19	30	30	30	29	30	30	30	2	30	30	30	30	30	30
		9	30	30	30	25	23	20	30	30	30	30	30	30	30	29	30	28	30	14	30	28	30	30	30	30	30	9	30	30	30	30	30	30
		9.5	30	30	30	30	0	28	30	30	30	30	30	30	30	26	30	27	30	30	30	30	30	30	30	29	30	30	30	30	30	30	30	30
		10	30	30	30	30	30	0	2	30	30	30	30	24	30	30	27	30	10	30	30	30	30	3	20	29	24	30	30	30	30	30	30	30
		10.5	30	30	30	30	30	29	20	30	30	30	30	4	30	30	30	29	7	30	30	30	30	26	10	30	30	30	30	30	30	30	30	28
		11	30	30	30	30	30	30	30	30	30	30	30	23	30	25	26	30	30	30	30	30	30	30	30	29	30	30	30	30	30	30	30	27
		11.5	30	30	30	30	30	30	30	29	30	30	30	30	30	29	23	30	30	30	30	30	30	30	30	30	29	30	30	30	30	30	30	30
		12	30	30	30	29	30	28	30	30	30	30	30	30	30	29	25	12	30	30	30	24	30	30	30	30	29	30	30	30	8	30	10	30
			Trained
		0	13	12	20	30	29	30	29	13	14	21	18	29	29	22	9	20	6	14	12	30	12	12	7	24	29	19	12	8	30	30	18	30
		0.5	23	11	26	30	30	29	26	12	22	30	30	21	30	24	0	30	13	26	23	28	22	30	18	26	29	30	5	30	30	30	20	30
		1	28	30	30	14	17	30	28	27	27	30	30	30	30	25	20	30	27	30	4	30	29	29	6	27	24	30	23	28	30	26	24	30
		1.5	30	30	30	29	26	29	28	16	30	30	30	30	30	26	3	30	25	30	26	27	30	24	23	27	17	30	29	29	30	30	26	30
		2	27	29	30	26	30	19	19	18	23	29	29	30	30	15	15	30	9	23	21	28	30	23	16	29	29	30	19	28	30	29	14	30
		2.5	23	30	30	28	23	22	5	19	13	21	24	30	30	29	5	30	22	27	26	30	30	22	4	28	19	30	23	28	30	28	18	30
		3	16	30	5	27	19	9	19	23	24	23	23	16	30	14	5	30	10	30	10	27	7	21	24	22	29	30	24	29	29	29	30	17
		3.5	27	30	8	0	22	14	0	8	25	9	14	20	23	18	8	9	8	5	3	2	0	15	5	24	0	30	20	13	18	26	3	25
		4	9	15	7	3	0	9	0	0	18	0	1	0	18	18	16	1	11	2	3	0	0	8	6	0	6	15	0	2	9	11	8	10
		4.5	17	0	30	30	0	10	17	25	0	26	30	29	30	10	29	27	7	14	12	28	28	28	0	0	27	0	22	30	0	13	0	27
		5	30	23	30	30	18	30	30	30	19	30	30	30	30	30	30	30	28	23	30	30	30	30	14	30	30	19	30	30	0	30	11	30
		5.5	30	30	30	30	30	30	29	30	30	30	30	30	30	30	30	30	30	29	30	30	30	27	30	28	30	30	30	30	0	30	30	30
		6	30	30	30	30	30	30	30	30	30	30	30	30	30	30	30	30	30	28	30	30	30	27	30	30	30	30	30	30	25	30	30	30
		6.5	30	29	30	30	30	30	30	30	30	30	30	27	30	30	30	30	30	30	30	30	30	30	30	30	30	30	30	30	30	30	30	30
		7	30	30	30	30	30	30	30	30	30	30	30	25	30	30	30	30	30	30	30	30	30	30	30	30	30	30	30	30	30	30	30	30
		7.5	30	30	30	30	30	30	30	30	30	30	30	30	30	30	30	30	30	30	30	30	30	29	30	30	30	30	30	30	30	25	30	30
		8	30	30	30	30	30	30	30	30	30	30	30	30	30	30	29	30	30	10	30	30	30	30	30	30	30	30	30	30	30	30	30	30
		8.5	30	30	30	30	30	30	30	30	30	30	30	30	30	30	28	30	30	30	30	30	29	30	29	30	23	30	30	30	30	30	30	30
		9	30	30	30	30	30	30	30	30	30	30	30	30	30	30	29	30	30	30	30	30	30	30	30	30	18	30	30	30	30	29	30	30
		9.5	30	30	30	30	30	30	30	30	30	30	30	26	30	30	27	30	30	30	28	30	30	27	30	29	30	30	30	30	29	27	30	30
		10	30	30	30	30	30	30	30	30	30	27	30	30	30	20	26	30	30	30	30	30	30	30	30	30	30	30	30	30	30	30	30	30
		10.5	30	30	30	30	30	29	30	30	30	30	30	30	30	21	30	30	30	30	30	30	30	29	30	30	30	22	30	30	30	30	30	30
		11	30	30	30	30	30	30	30	30	30	30	30	30	30	30	17	30	30	30	30	30	30	30	30	30	30	30	30	30	30	30	30	30
		11.5	30	30	30	30	30	30	30	30	30	29	30	30	30	22	29	30	30	30	30	30	30	26	30	30	30	28	30	30	30	29	30	30
		12	30	30	30	30	30	30	30	30	30	30	30	30	30	27	30	30	30	30	30	30	30	23	30	30	30	30	30	30	30	30	30	30

## Sheet: E_Sleep post-training quantific
R35B12/+			UAS-PolR1F-RNAi/+			UAS-PolR1F-RNAi/R35B12			UAS-Regnase-RNAi/+			UAS-Regnase-RNAi/R35B12
Trained	Untrained		Trained	Untrained		Trained	Untrained		Trained	Untrained		Trained	Untrained
144	149		226	179		187	215		139	47		115	97
169	52		135	141		202	133		222	65		71	57
126	174		141	201		179	63		160	121		147	76
190	9		124	182		184	178		187	66		93	185
186	90		205	192		196	91		179	121		151	133
179	88		150	133		182	131		181	101		123	202
162	80		209	147		154	121		198	123		130	124
143	45		206	210		136	160		171	103		179	180
132	202		144	165		178	206		219	162		151	186
94	101		171	168		193	129		107	119		40	73
134	167		172	100		198	157		224	173		158	167
207	207		186	183		206	207		67	142		116	161
171	200		143	178		232	102		196	185		187	105
225	113		181	88		173	205		224	132		62	60
154	78		177	160		65	148		177	61		131	159
168	139		163	129		209	140		170	75		84	172
147	126		179	172		120	174		126	25		86	150
109	91		117	126		185	140		160	90		41	161
204	167		193	162		125	190		227	129		114	89
180	212		135	150		202	225		148	92		118	179
160	84		161	116		160	217		102	87		50	139
165	95		167	141		176	92		203	97		236	240
198	116		212	145		103	123		146	96		117	188
179	166		158	161		207	189		190	139		75	74
184	90		226	171		176	65		226	109		113	90
143	27		187	212		229	93		203	134		93	106
132	150		192	69		155	126		117	169		198	201
128	234		168	62		193	194		202	73		206	192
132	179		139	190		227	116		168	51		165	154
159	121		210	211		228	186		225	209		111	161
171	44		189	124		153	126		187	53		169	61
190	130		153	140		222	150		174	64		73	154
			211	187
			234	164
			212	180
			190	102
			210	192
			166	198
			184	172
			148	141
			214	114
			240	104
			182	232
			186	175
			233	212
			155	167
			145	172
			228	173
			200	189
			235	155
			228	158
			176	201
			219	235
			230	138
			192	233
			194	183
			162	210
			215	185
			88	167
			226	99
			225	207
			166	170
			207	164
			217	238

## Sheet: F- Short-time sleep
WCS>27330	R35B12>27330	WCS>R35B12
0.299575	-0.641119	0.1807
0.186654	-0.0986207	0.288447
0.275259	-0.0845476	0.163025
0.28613	-0.0981024	0.370441
0.516028	-0.489845	0.0939445
0.466286	-0.12215	0.148649
0.379478	-0.257684	0.0914483
	-0.179202	0.129911
	-0.0041209
	-0.0704625
	-0.514925
	0.00251446
	-0.0291667
	-0.162595
