# Supplementary material for: Modulation of RNA processing genes during sleep-dependent memory
Source: eLife. 2024 Dec 6;12:RP89023. doi: 10.7554/eLife.89023 (PMC11623928; doi:10.7554/eLife.89023)
Supplement: Figure 5—source data 1. [file elife-89023-fig5-data1.xlsx]

## Sheet: A-Pre-rRNA
VC	RU486
0.998642	5.23794
1.01759	8.63383
0.98377	3.31039

## Sheet: B-Puromycin
RU-	RU+
1.01377	1.67187
0.915444	0.923772
1.00371	1.33926
1.09435	2.05358
0.972724	1.14299
0.95378	1.27333
1.19724	0.958121
0.849171	0.80476
	1.39576
	1.6673
	1.09347
